# Supplementary material for: Assembly of novel microbial genomes from gut metagenomes of rhesus macaque (Macaca mulatta)
Source: Gut Microbes. 2023 Mar 15;15(1):2188848. doi: 10.1080/19490976.2023.2188848 (PMC10026933; doi:10.1080/19490976.2023.2188848)
Supplement: Supplemental Material [file KGMI_A_2188848_SM0127.zip]

Archive with 2 entries (2 files):
- Supplemental materials Figure.pdf
- Supplemental materials Tables.xlsx
