# Supplementary material for: Assembly of novel microbial genomes from gut metagenomes of rhesus macaque (Macaca mulatta)
Source: Gut Microbes. 2023 Mar 15;15(1):2188848. doi: 10.1080/19490976.2023.2188848 (PMC10026933; doi:10.1080/19490976.2023.2188848)
Supplement: Supplemental Material [file KGMI_A_2188848_SM0127.zip › Supplemental materials Tables.xlsx]

## Sheet: Table descriptions
Table S1 The characterization of completeness, contamination and genomes of MAGs.
Table S2 The taxonomy labels of MAGs annotated by GTDB-TK.
Table S3 The annotation results of MAGs aligned to UniProt TrEMBL database by MAGpy.
Table S4 The main ARG family in MAGs.
Table S5 The MAGs with significant difference in RMs’ fecal metagenomes.
Table S6 The summary of information of RMs

## Sheet: Table S1
Table S1 The characterization of completeness, contamination and genomes of MAGs
MAGs	Completeness	Contamination	num_seqs	sum_len	min_len	avg_len	max_len
co_bins_asymptomatic_1_192	81.13	1.89	181	1728363	2530	9549	50545
co_bins_asymptomatic_1_202	88.95	0	155	1433209	2531	9246.5	29476
co_bins_asymptomatic_1_223	80.49	0.65	160	2031403	2643	12696.3	56302
co_bins_asymptomatic_1_250	95.97	0	58	2160893	2690	37256.8	150789
co_bins_asymptomatic_1_280	82.52	3.18	223	2879677	2523	12913.3	135835
co_bins_asymptomatic_1_291	82.25	1.29	249	1389457	2514	5580.1	37342
co_bins_asymptomatic_1_301	81.87	1.75	130	1121970	2507	8630.5	92723
co_bins_asymptomatic_1_308	95.34	0	73	1892319	2712	25922.2	131526
co_bins_asymptomatic_1_32	83.74	1.01	202	1778850	2512	8806.2	39602
co_bins_asymptomatic_1_327	92.31	1.4	165	1801420	2550	10917.7	42224
co_bins_asymptomatic_1_370	90.78	0.67	196	2116727	2534	10799.6	41782
co_bins_asymptomatic_1_403	83.56	2.82	281	2297013	2553	8174.4	35850
co_bins_asymptomatic_1_424	91.45	0.93	113	1729520	2520	15305.5	96249
co_bins_asymptomatic_1_44	89.41	0.12	59	1592255	3548	26987.4	95550
co_bins_asymptomatic_1_462	81.07	0.72	129	1010239	2589	7831.3	27759
co_bins_asymptomatic_1_464	83.96	2.25	178	1072079	2537	6022.9	43837
co_bins_asymptomatic_1_474	92.07	4.48	147	2492218	2613	16953.9	71333
co_bins_asymptomatic_1_492	93.37	0	127	2413668	2561	19005.3	72589
co_bins_asymptomatic_1_500	85.31	1.45	152	1601277	2630	10534.7	74471
co_bins_asymptomatic_1_534	84.78	0.56	151	1217614	2659	8063.7	25312
co_bins_asymptomatic_1_570	81.12	1.61	32	1108302	4131	34634.4	129400
co_bins_asymptomatic_1_574	85.39	1.61	113	1267851	2560	11219.9	85759
co_bins_asymptomatic_1_614	86.6	1	181	1414673	2574	7815.9	40106
co_bins_asymptomatic_1_633	87.82	4.21	237	2565712	2515	10825.8	61617
co_bins_asymptomatic_1_661	84.92	2.01	178	1790266	2508	10057.7	100708
co_bins_asymptomatic_1_666	93.63	0.67	155	1938328	2549	12505.3	79681
co_bins_asymptomatic_1_672	90.91	3.41	23	1309893	3277	56951.9	130392
co_bins_asymptomatic_1_680	80.87	2.91	149	1982749	2566	13307	41482
co_bins_asymptomatic_1_707	90.86	5.44	332	2772288	2517	8350.3	72378
co_bins_asymptomatic_1_727	92.62	0.67	149	1700507	2564	11412.8	46375
co_bins_asymptomatic_1_734	91.35	0.58	151	2399888	2648	15893.3	84559
co_bins_asymptomatic_1_750	93.33	2.67	120	1705074	2547	14209	55694
co_bins_asymptomatic_1_77	86.9	0.34	107	1539863	2707	14391.2	90637
co_bins_asymptomatic_2_116	91.59	0.82	103	1289578	2689	12520.2	86740
co_bins_asymptomatic_2_127	87.4	1.04	152	1753579	2615	11536.7	96226
co_bins_asymptomatic_2_132	87.85	0	97	1830131	2527	18867.3	84745
co_bins_asymptomatic_2_138	80.32	0.22	140	1594379	2517	11388.4	49677
co_bins_asymptomatic_2_19	82.01	0.16	182	1657080	2567	9104.8	61796
co_bins_asymptomatic_2_205	87.5	1.14	165	1717135	2504	10406.9	86601
co_bins_asymptomatic_2_276	90.35	0	214	1642989	2538	7677.5	35753
co_bins_asymptomatic_2_277	85.19	1.01	168	1986837	2750	11826.4	42224
co_bins_asymptomatic_2_375	88.69	0	129	1397178	2509	10830.8	38158
co_bins_asymptomatic_2_403	92.86	0	155	2722145	2595	17562.2	120078
co_bins_asymptomatic_2_406	81.51	4.08	309	2100225	2509	6796.8	24443
co_bins_asymptomatic_2_441	91.47	0.32	125	1835856	2915	14686.8	71749
co_bins_asymptomatic_2_446	82.17	0.41	302	3607859	2508	11946.6	62552
co_bins_asymptomatic_2_450	82.84	0	162	1273457	2512	7860.8	36454
co_bins_asymptomatic_2_473	85.44	2.68	185	1578519	2513	8532.5	35032
co_bins_asymptomatic_2_50	81.02	2.83	311	2161781	2512	6951.1	49220
co_bins_asymptomatic_2_533	95.52	7.53	138	1466363	2591	10625.8	53454
co_bins_asymptomatic_2_538	86	0.67	227	1313473	2500	5786.2	20895
co_bins_asymptomatic_2_54	81.12	0.8	109	1486268	2543	13635.5	68720
co_bins_asymptomatic_2_562	96.98	0.82	146	2148455	2544	14715.4	54251
co_bins_asymptomatic_2_592	85.09	4.13	183	2414812	2642	13195.7	55605
co_bins_asymptomatic_2_641	83.81	0.81	143	1467946	2569	10265.4	35557
co_bins_asymptomatic_2_681	91.59	5.48	145	2155698	2929	14866.9	82115
co_bins_asymptomatic_2_94	91.78	0.54	157	2264401	2502	14422.9	65876
co_bins_diarrheal_108	91.96	0.23	119	1854528	2584	15584.3	66860
co_bins_diarrheal_112	94.9	0.62	56	1404061	2855	25072.5	123153
co_bins_diarrheal_213	88.89	3.06	313	3016631	2502	9637.8	50615
co_bins_diarrheal_238	96.47	0.29	65	2229120	2684	34294.2	217651
co_bins_diarrheal_292	87.73	0	79	1935981	3250	24506.1	167975
co_bins_diarrheal_330	90.6	0.45	241	1944961	2525	8070.4	34725
co_bins_diarrheal_337	93.55	0	54	1415986	2681	26222	119440
co_bins_diarrheal_338	87.98	6.4	168	2252843	2510	13409.8	88712
co_bins_diarrheal_34	87.7	0	126	1723061	3027	13675.1	52544
co_bins_diarrheal_365	95.86	0	88	2954867	2650	33578	90683
co_bins_diarrheal_366	84.99	5.11	207	1497718	2507	7235.4	28081
co_bins_diarrheal_45	86.43	0	113	1548211	2589	13701	75709
co_bins_diarrheal_466	84.77	0.68	170	2289169	2530	13465.7	94191
co_bins_diarrheal_468	93.11	0.72	23	1781204	6234	77443.7	207262
co_bins_diarrheal_479	87.68	0	109	2189125	2972	20083.7	140393
co_bins_diarrheal_480	93.86	0.67	108	1933791	2974	17905.5	74871
co_bins_diarrheal_546	90.11	0	20	745063	8089	37253.2	129340
co_bins_diarrheal_559	95.97	0.27	58	1701223	2743	29331.4	103420
co_bins_diarrheal_567	82.46	0	72	1011661	2689	14050.8	110779
co_bins_diarrheal_569	90.29	1.69	112	1262352	2538	11271	39454
co_bins_diarrheal_573	83.75	0	169	1174679	2529	6950.8	35641
co_bins_diarrheal_574	82.83	4.73	131	2079592	2532	15874.7	80278
co_bins_diarrheal_598	87.91	2.55	130	2694712	3169	20728.6	85110
co_bins_diarrheal_668	94.68	2.25	53	1686914	2523	31828.6	187231
co_bins_diarrheal_674	94.32	2.27	87	2636487	2693	30304.4	124285
co_bins_diarrheal_710	88.59	0.73	106	1674287	2670	15795.2	81370
co_bins_diarrheal_717	83.71	3.53	50	864435	2534	17288.7	90290
co_bins_diarrheal_720	98.39	1.28	97	1759825	2644	18142.5	92399
co_bins_diarrheal_743	85.22	1.81	191	2166326	2550	11342	55128
co_bins_diarrheal_758	96.36	0.61	77	3501626	2660	45475.7	200919
co_bins_diarrheal_816	80.77	3.82	92	1046397	2754	11373.9	39020
co_bins_diarrheal_827	89.32	1.43	90	2289301	3381	25436.7	157816
co_bins_diarrheal_836	85.39	0	61	951670	2869	15601.1	78116
co_bins_diarrheal_845	81.56	0.67	128	1355367	2589	10588.8	32390
co_bins_diarrheal_91	93.01	0	73	2126273	2567	29127	148507
co_bins_diarrheal_99	80.69	0.52	160	1330168	2519	8313.5	36310
HCR1_bin_111	94.63	1.51	115	2547782	2638	22154.6	137598
HCR1_bin_114	91.95	0.37	74	2482171	2926	33542.9	199953
HCR1_bin_116	92.45	0.67	217	1927841	2504	8884.1	47396
HCR1_bin_120	96.15	7.49	297	3488363	2544	11745.3	161600
HCR1_bin_131	88.57	3.57	184	1370805	2605	7450	44553
HCR1_bin_14	86.17	0	89	1639817	2777	18424.9	88364
HCR1_bin_17	94.52	0	64	2118927	3068	33108.2	106343
HCR1_bin_54	80.56	1.67	225	1969332	2506	8752.6	48213
HCR1_bin_6	90.89	2.8	155	1328513	2511	8571.1	33318
HCR1_bin_8	80.09	2.35	257	1441021	2567	5607.1	22459
HCR1_bin_96	88.51	1.04	371	3053192	2510	8229.6	32129
HCR10_bin_15	92.81	1.11	141	2844290	2820	20172.3	121029
HCR10_bin_18	85.3	2.16	240	2147403	2512	8947.5	44247
HCR10_bin_37	97.2	0	159	2097447	2554	13191.5	59627
HCR10_bin_38	93.65	0	128	2192779	2529	17131.1	82784
HCR10_bin_42	80.53	0	267	1602768	2504	6002.9	21175
HCR10_bin_5	83.97	0.71	141	1424351	2663	10101.8	36142
HCR10_bin_51	91.66	1.25	222	2429063	2518	10941.7	54815
HCR10_bin_56	82.55	0.8	141	1474173	2533	10455.1	48114
HCR10_bin_75	91.24	1.26	220	2273506	2558	10334.1	59399
HCR10_bin_79	83.33	2.62	206	1341000	2534	6509.7	23375
HCR10_bin_86	85.8	1.48	225	1494957	2563	6644.3	31159
HCR10_bin_9	85.73	4.21	208	1816848	2606	8734.8	51202
HCR11_bin_100	93.76	1.86	42	2514316	3336	59864.7	289980
HCR11_bin_107	81.79	0.48	111	1337138	2620	12046.3	59118
HCR11_bin_112	96.11	3.25	88	3033244	3462	34468.7	123900
HCR11_bin_12	86.02	0	44	1155075	3349	26251.7	108687
HCR11_bin_124	91.32	0.13	79	2295700	2906	29059.5	162281
HCR11_bin_126	92.54	0.7	116	2609190	2522	22493	136672
HCR11_bin_147	93.28	3.09	136	1540000	2631	11323.5	70427
HCR11_bin_151	85.87	1.38	160	1294480	2540	8090.5	45414
HCR11_bin_155	90.4	1.29	179	2805446	2501	15672.9	80374
HCR11_bin_164	90.92	7.56	277	1633791	2534	5898.2	30406
HCR11_bin_175	89.19	0.68	75	2035092	2532	27134.6	154425
HCR11_bin_180	97.5	4.69	106	3519765	2501	33205.3	256059
HCR11_bin_181	96.64	0.67	52	2585354	3788	49718.3	226651
HCR11_bin_182	82.16	2.35	182	1504977	2629	8269.1	38755
HCR11_bin_185	84.62	1.1	18	776330	5297	43129.4	253334
HCR11_bin_19	85.59	1.78	115	1737340	2610	15107.3	96883
HCR11_bin_192	87.39	2.33	134	1261664	2531	9415.4	55852
HCR11_bin_25	95.24	2.27	107	2817289	2502	26329.8	249268
HCR11_bin_5	92.87	0.6	188	2625794	2602	13967	67049
HCR11_bin_53	96.64	2.64	155	2283009	2504	14729.1	81447
HCR11_bin_57	89.11	1.21	222	1688946	2570	7607.9	39917
HCR11_bin_59	95.79	4.06	142	2738011	2544	19281.8	138595
HCR11_bin_62	86.66	1.12	157	1185882	2534	7553.4	24761
HCR11_bin_7	80.2	1.34	44	1767627	3185	40173.3	185823
HCR11_bin_74	83.69	2.16	279	1938132	2506	6946.7	31470
HCR11_bin_80	90.45	4.01	284	2904461	2529	10227	44874
HCR11_bin_83	88.91	0.89	212	1985584	2506	9366	37319
HCR11_bin_91	98.39	0	30	2095321	5465	69844	214209
HCR11_bin_97	92.39	1.38	170	1828074	2523	10753.4	47292
HCR11_bin_98	94.76	0	96	2090165	2529	21772.6	125431
HCR12_bin_10	98.6	2.1	53	2467689	2551	46560.2	174092
HCR12_bin_102	90.16	0	167	2400244	2646	14372.7	84872
HCR12_bin_108	84.02	2.75	272	2313963	2523	8507.2	44482
HCR12_bin_110	82.43	4.05	288	2384056	2539	8278	54670
HCR12_bin_115	82.86	5.36	188	2297248	2547	12219.4	58102
HCR12_bin_120	93.35	1.76	36	2616693	8149	72685.9	289703
HCR12_bin_122	95.97	1.08	132	1888388	2601	14306	83014
HCR12_bin_132	98.4	0	67	2791385	2619	41662.5	236767
HCR12_bin_134	93.46	1.84	81	1398098	2536	17260.5	72070
HCR12_bin_143	86.9	0.52	146	1436735	2518	9840.7	53855
HCR12_bin_148	92.28	0	44	2164056	4902	49183.1	239908
HCR12_bin_156	80.83	0.67	249	2217035	2508	8903.8	71796
HCR12_bin_157	90.13	4.92	107	2139854	2531	19998.6	100557
HCR12_bin_16	83.14	0	76	2134394	2581	28084.1	174357
HCR12_bin_162	98.46	0.77	95	2758924	2743	29041.3	137796
HCR12_bin_170	86.29	4.22	206	1500441	2567	7283.7	39446
HCR12_bin_24	95.38	0	7	1801792	22748	257399	629854
HCR12_bin_26	88.07	2.67	210	2175849	2603	10361.2	52677
HCR12_bin_29	85.51	1.92	300	1843067	2506	6143.6	22918
HCR12_bin_35	96.64	0.73	31	2375628	2708	76633.2	384230
HCR12_bin_40	91.28	0.67	109	1895496	2793	17389.9	77386
HCR12_bin_41	88.15	0.67	193	1973572	2546	10225.8	62834
HCR12_bin_49	91.51	2.7	171	2584755	2527	15115.5	75857
HCR12_bin_59	81.66	5.68	234	2324239	2502	9932.6	66032
HCR12_bin_66	82.08	2.26	181	2265346	2533	12515.7	51992
HCR12_bin_7	96.51	1.61	71	2264087	3513	31888.5	97766
HCR12_bin_73	84.08	4.89	255	2533204	2505	9934.1	86034
HCR12_bin_81	82.3	6.9	231	1946464	2569	8426.3	35471
HCR12_bin_82	81.41	5.57	297	1686301	2523	5677.8	21257
HCR12_bin_84	96.12	1.34	167	2138241	2500	12803.8	110145
HCR12_bin_87	96.85	2.8	56	2136998	2587	38160.7	211182
HCR12_bin_93	88.26	0.3	92	1631202	2729	17730.5	131528
HCR12_bin_99	88.5	2.7	151	1372558	2535	9089.8	61210
HCR13_bin_108	96.5	0	124	2342013	2547	18887.2	87383
HCR13_bin_112	84.24	2.9	234	1519020	2517	6491.5	59459
HCR13_bin_132	98.4	0	13	2573715	15853	197978	474535
HCR13_bin_135	87.62	4.05	197	1233239	2528	6260.1	32990
HCR13_bin_15	81.98	1.67	157	1335841	2524	8508.5	36833
HCR13_bin_159	98.65	0.12	37	1564316	2854	42278.8	240071
HCR13_bin_170	89.83	2.52	184	1761678	2621	9574.3	31317
HCR13_bin_40	97.55	0	129	2049935	2504	15891	88858
HCR13_bin_57	95.6	1.35	145	1996062	2506	13765.9	59658
HCR13_bin_65	89.19	1.87	204	2037872	2505	9989.6	45410
HCR14_bin_1	98.66	2.13	109	3043823	2644	27925	86060
HCR14_bin_109	94.5	0.57	199	2042543	2514	10264	38528
HCR14_bin_115	97.32	0.34	177	2516028	2542	14214.8	108790
HCR14_bin_131	86.04	2.11	254	1587947	2509	6251.8	35664
HCR14_bin_137	97.9	4.4	304	3575993	2557	11763.1	76260
HCR14_bin_148	93.26	3.93	40	1553954	2683	38848.9	125331
HCR14_bin_164	85.52	1.66	209	1270270	2511	6077.8	39212
HCR14_bin_28	96.85	0.93	145	2654817	2621	18309.1	72892
HCR14_bin_33	89.61	0.93	108	2654971	2568	24583.1	121527
HCR14_bin_40	87.88	0.24	118	1542922	2555	13075.6	71173
HCR14_bin_46	80.61	3.97	277	2029902	2527	7328.2	39061
HCR14_bin_57	84.46	1.88	270	1816757	2571	6728.7	35341
HCR14_bin_72	81.94	5.87	267	2306742	2508	8639.5	55418
HCR14_bin_79	90.33	1.74	213	2298156	2521	10789.5	96756
HCR14_bin_83	94.9	1.78	143	1445032	2506	10105.1	36552
HCR14_bin_87	95.91	0.02	119	1907578	2511	16030.1	69154
HCR14_bin_92	88.4	7.47	164	2568041	2547	15658.8	72268
HCR14_bin_94	91.62	2.2	152	1756107	2523	11553.3	93142
HCR15_bin_100	82.28	4.7	237	1973438	2503	8326.7	69738
HCR15_bin_112	94.44	2.6	159	2952004	2615	18566.1	112061
HCR15_bin_113	85.83	1.43	150	1475273	2729	9835.2	44545
HCR15_bin_115	81.77	0.79	231	1696008	2528	7342	27815
HCR15_bin_134	95.89	5.17	189	2014257	2537	10657.4	70509
HCR15_bin_55	82.93	1.52	82	1320074	2647	16098.5	82995
HCR15_bin_6	83.44	1.86	177	1845529	2535	10426.7	80286
HCR15_bin_68	83.65	1.67	194	1118359	2508	5764.7	24509
HCR15_bin_69	80.78	2.73	318	2067813	2504	6502.6	24758
HCR15_bin_83	83.24	2.27	289	2594334	2521	8976.9	36472
HCR15_bin_84	87.03	1.93	344	2319867	2502	6743.8	39598
HCR15_bin_87	85.27	2.74	284	1853256	2507	6525.5	42484
HCR16_bin_102	83.54	3.49	252	2214970	2546	8789.6	61020
HCR16_bin_125	88.3	5.85	257	2592661	2570	10088.2	81751
HCR16_bin_127	87.36	3.74	97	2187915	2549	22555.8	86240
HCR16_bin_153	81.19	4.31	183	2308723	2838	12616	66674
HCR16_bin_167	92.12	1.63	58	1532162	2700	26416.6	114827
HCR16_bin_179	87.92	0.56	26	2225888	4862	85611.1	298646
HCR16_bin_181	81.8	0.71	160	1276799	2516	7980	51612
HCR16_bin_190	93.01	0.7	47	2208065	2636	46980.1	193976
HCR16_bin_196	84.64	0	229	1579484	2539	6897.3	24902
HCR16_bin_199	86.42	2.86	203	2926520	2521	14416.4	95441
HCR16_bin_2	97.99	2.01	117	3068540	2533	26226.8	154630
HCR16_bin_202	97.16	1.65	60	1449160	2537	24152.7	124806
HCR16_bin_237	85.95	1.3	152	1421970	2501	9355.1	39162
HCR16_bin_5	85.26	0.67	169	1890622	2565	11187.1	69795
HCR16_bin_55	85.02	4.33	169	1529330	2509	9049.3	38657
HCR16_bin_59	81.33	3.32	187	1488418	2504	7959.5	41302
HCR16_bin_77	94.76	0.64	157	2199277	2627	14008.1	65374
HCR16_bin_90	96.75	1.25	108	2578269	2771	23872.9	168388
HCR16_bin_96	92.18	1.02	160	2158184	2551	13488.7	55957
HCR17_bin_101	92.07	1.12	55	1460225	3040	26549.5	96784
HCR17_bin_112	85.97	2.9	185	1969324	2517	10645	65155
HCR17_bin_114	94.46	0.1	107	1631939	2542	15251.8	92026
HCR17_bin_119	83.06	1.05	230	2187437	2545	9510.6	42844
HCR17_bin_122	93.81	3.52	178	1413131	2526	7938.9	41473
HCR17_bin_133	85.7	6.06	221	1424057	2525	6443.7	55581
HCR17_bin_135	80.19	4.73	266	2625328	2501	9869.7	69610
HCR17_bin_137	88.53	2.3	199	1925903	2525	9677.9	46741
HCR17_bin_141	89.43	1.45	268	2575940	2630	9611.7	68875
HCR17_bin_143	83.57	4.91	208	2913504	2546	14007.2	76927
HCR17_bin_145	89.93	3.29	92	1855582	2567	20169.4	132812
HCR17_bin_146	81.64	3.73	245	1818668	2505	7423.1	40003
HCR17_bin_147	86.33	1.19	238	2287940	2527	9613.2	70241
HCR17_bin_155	88.81	0	64	1598998	2860	24984.3	107322
HCR17_bin_156	84.27	1.12	185	1246545	2509	6738.1	31284
HCR17_bin_176	95.97	0.9	116	3044895	2500	26249.1	116448
HCR17_bin_177	93.5	1.71	132	2315054	2684	17538.3	74618
HCR17_bin_19	94.59	3.2	95	2109599	2554	22206.3	100937
HCR17_bin_191	92.59	2.62	120	2303870	2502	19198.9	104229
HCR17_bin_194	88.46	2.37	80	1601722	2532	20021.5	210306
HCR17_bin_20	97.6	0	109	2566029	2561	23541.6	124202
HCR17_bin_21	96.61	0	65	2021746	2655	31103.8	162308
HCR17_bin_22	94.66	4.49	20	1435517	2723	71775.9	385794
HCR17_bin_3	81.43	1.21	252	2321775	2517	9213.4	45535
HCR17_bin_41	84.58	1.05	132	2675817	2810	20271.3	161900
HCR17_bin_46	88.11	2.25	169	2524584	2591	14938.4	61678
HCR17_bin_68	86.75	2.38	203	2020353	2505	9952.5	74147
HCR17_bin_70	85.5	2.86	238	2225010	2528	9348.8	62157
HCR17_bin_72	93.95	0.85	238	2768318	2557	11631.6	56905
HCR17_bin_73	88.9	5.8	220	3197593	2509	14534.5	110094
HCR17_bin_77	92.29	0.63	169	2709271	2563	16031.2	165284
HCR17_bin_80	89.84	1.52	201	2082897	2509	10362.7	51217
HCR17_bin_86	97.9	2.31	146	3348687	2518	22936.2	141294
HCR17_bin_97	97.16	1.89	73	1470541	2637	20144.4	106362
HCR18_bin_105	93.13	2.11	175	2537396	2554	14499.4	85691
HCR18_bin_151	81.54	3.74	204	1476111	2544	7235.8	30365
HCR18_bin_25	86.13	1.75	205	1587141	2501	7742.2	30210
HCR18_bin_30	82.45	4	201	1520960	2544	7567	31966
HCR18_bin_37	86.53	2.84	256	1918976	2519	7496	26119
HCR18_bin_70	94.09	4.27	238	2503699	2500	10519.7	133581
HCR18_bin_84	85.34	1.9	237	1587056	2505	6696.4	33514
HCR18_bin_89	86.15	0.44	199	1942505	2505	9761.3	55500
HCR2_bin_1	93.75	1.24	189	2698674	2642	14278.7	69155
HCR2_bin_102	91.67	0.54	20	1921312	14631	96065.6	331988
HCR2_bin_106	93.04	4.07	218	2134342	2556	9790.6	38805
HCR2_bin_123	81.9	5.17	199	1987260	2513	9986.2	59458
HCR2_bin_126	91	1.6	295	2412507	2500	8178	52169
HCR2_bin_136	83.6	4.3	83	1567098	2516	18880.7	96093
HCR2_bin_32	89.52	0.7	198	1685213	2512	8511.2	36034
HCR2_bin_64	86.49	3.52	233	1777715	2502	7629.7	55164
HCR2_bin_97	89.16	1.68	169	2023044	2568	11970.7	49357
HCR3_bin_10	93.85	2.97	152	2198792	2501	14465.7	110004
HCR3_bin_100	85.52	4.2	203	2462918	2509	12132.6	54974
HCR3_bin_106	84.52	0.48	144	1353327	2527	9398.1	54260
HCR3_bin_113	91.45	4.25	123	2613303	2576	21246.4	115485
HCR3_bin_114	82.42	1.1	40	810117	2688	20252.9	68684
HCR3_bin_121	89.48	2.05	174	1532714	2542	8808.7	39886
HCR3_bin_13	92.81	2.5	211	1836283	2510	8702.8	65960
HCR3_bin_133	85.87	1.21	274	2504892	2553	9141.9	46695
HCR3_bin_145	82.88	3.75	207	1704017	2508	8232	34136
HCR3_bin_148	85.34	1.68	203	1892537	2500	9322.8	62812
HCR3_bin_156	83.73	0.8	365	2579636	2500	7067.5	35734
HCR3_bin_165	90.73	1.12	95	1493739	2504	15723.6	91441
HCR3_bin_185	92.07	1.4	50	2201805	2584	44036.1	162031
HCR3_bin_24	84.79	0	23	1699816	13816	73905	305087
HCR3_bin_27	82.49	0.86	177	2052562	2549	11596.4	73934
HCR3_bin_34	92.87	0.56	104	2503661	2544	24073.7	84953
HCR3_bin_37	93	0	81	1570004	2684	19382.8	74127
HCR3_bin_48	88.6	5.98	164	2129250	2536	12983.2	90627
HCR3_bin_52	84.37	4.06	259	1516630	2506	5855.7	34688
HCR3_bin_55	84.35	0.44	256	1772535	2500	6924	37731
HCR3_bin_58	97.24	3.37	92	1991083	2741	21642.2	90267
HCR3_bin_73	86.54	1.89	176	2010129	2555	11421.2	50554
HCR3_bin_86	82.82	4.7	296	2419066	2524	8172.5	43848
HCR3_bin_90	94.52	2.28	129	2444051	2662	18946.1	70512
HCR4_bin_10	87.1	0.38	151	1540259	2603	10200.4	31774
HCR4_bin_106	90.04	1.62	258	2196627	2506	8514.1	37112
HCR4_bin_109	93.82	0.73	31	1968073	7723	63486.2	197696
HCR4_bin_114	86.66	3.17	267	1747203	2501	6543.8	23947
HCR4_bin_157	80.87	7.05	225	1896398	2521	8428.4	49737
HCR4_bin_158	88.81	0.39	101	2158505	2651	21371.3	115708
HCR4_bin_163	85.31	0.94	219	2851786	2501	13021.9	78998
HCR4_bin_164	92.05	0.48	72	1952610	2574	27119.6	121377
HCR4_bin_167	81.64	3.02	179	1418223	2509	7923	27951
HCR4_bin_168	94.4	0	12	1532409	3163	127701	495387
HCR4_bin_179	85.64	0.34	286	1773684	2505	6201.7	34236
HCR4_bin_29	90.84	1.08	140	1928883	2572	13777.7	84651
HCR4_bin_3	95.8	3.58	161	2453016	2506	15236.1	91825
HCR4_bin_38	90.53	3.89	186	1755560	2523	9438.5	40903
HCR4_bin_4	81.9	0	236	2016607	2507	8544.9	39337
HCR4_bin_47	83.13	0.71	190	1813511	2527	9544.8	63015
HCR4_bin_48	81.32	2.69	274	1820485	2517	6644.1	25577
HCR4_bin_55	81.72	1.15	21	1747412	3099	83210.1	216956
HCR4_bin_60	97.97	0.86	206	4276366	2534	20759.1	130366
HCR4_bin_78	89.39	1.07	66	2323102	3305	35198.5	146023
HCR4_bin_79	83.47	7.3	276	1619074	2504	5866.2	35648
HCR4_bin_80	97.88	2.8	49	2417551	2548	49337.8	198935
HCR4_bin_91	86.2	2.17	302	1786326	2508	5915	29699
HCR5_bin_100	83.46	1.81	206	1483798	2537	7202.9	27309
HCR5_bin_107	98.92	0	17	2117755	10906	124574	315385
HCR5_bin_112	89.74	1.31	80	1946506	2567	24331.3	98824
HCR5_bin_116	90.82	1.11	84	1639546	3114	19518.4	74824
HCR5_bin_122	90.9	0	10	1017187	29987	101719	174308
HCR5_bin_133	95.43	0.81	25	1950718	8152	78028.7	346881
HCR5_bin_140	89.38	0.94	241	1963601	2514	8147.7	35251
HCR5_bin_15	83.37	0.95	220	2564339	2656	11656.1	51146
HCR5_bin_152	86.98	0.75	196	1933443	2542	9864.5	51663
HCR5_bin_16	86.32	0.85	119	1893297	2518	15910.1	56838
HCR5_bin_160	95.7	0	33	2080949	4854	63059.1	206998
HCR5_bin_162	88.58	4.03	142	1841561	2563	12968.7	58198
HCR5_bin_24	93.56	0.81	50	1316871	2910	26337.4	129993
HCR5_bin_33	88.53	1.19	213	1861456	2567	8739.2	41527
HCR5_bin_47	88.55	2.99	96	1870508	2669	19484.5	116078
HCR5_bin_53	91.94	0	79	2042615	3013	25855.9	138940
HCR5_bin_58	84.27	2.81	128	1605090	2511	12539.8	117812
HCR5_bin_71	96.77	1.35	103	1299846	2557	12619.9	56153
HCR5_bin_89	90.59	0.56	112	1225169	2505	10939	64047
HCR5_bin_91	87.35	2.31	335	2956657	2511	8825.8	42847
HCR5_bin_92	87.82	2.85	274	1821529	2503	6647.9	30916
HCR5_bin_97	95.04	0.73	125	2044231	2510	16353.8	104033
HCR5_bin_99	96.31	0	82	1934618	2512	23592.9	147216
HCR6_bin_101	87.6	9.95	267	2095869	2502	7849.7	44384
HCR6_bin_105	91.99	1.01	101	2719063	2685	26921.4	223767
HCR6_bin_109	87.83	4.92	263	2416826	2519	9189.5	45654
HCR6_bin_118	97.2	0	50	2123339	3060	42466.8	186838
HCR6_bin_12	93.22	0.16	107	2032342	2566	18993.9	69446
HCR6_bin_123	95.46	2.1	238	2056577	2513	8641.1	72896
HCR6_bin_124	93.12	1.34	180	1785016	2538	9916.8	41593
HCR6_bin_126	95.17	2.72	137	2309241	2533	16855.8	86179
HCR6_bin_127	95.8	0.7	60	2158827	2508	35980.5	137613
HCR6_bin_140	86.55	3.79	129	2382583	3240	18469.6	80637
HCR6_bin_146	96.54	0.25	107	1518280	2651	14189.5	79384
HCR6_bin_150	90.25	1.85	182	2248488	2511	12354.3	53789
HCR6_bin_165	88.6	0.37	194	2416984	2750	12458.7	62019
HCR6_bin_17	93.36	0	105	1405715	2526	13387.8	42615
HCR6_bin_18	81.08	0.74	151	1252449	2613	8294.4	56529
HCR6_bin_42	89.74	1.38	105	2018325	2544	19222.1	71938
HCR6_bin_44	99.94	0.55	63	2705235	2749	42940.2	219336
HCR6_bin_46	82.63	0.72	224	1388975	2506	6200.8	26267
HCR6_bin_49	96.98	0.49	104	1589070	2615	15279.5	57859
HCR6_bin_58	93.58	7.68	168	2053468	2523	12223	83999
HCR6_bin_7	81.8	2.53	375	2341813	2502	6244.8	34625
HCR6_bin_82	91.57	3.75	94	1408587	2561	14985	77027
HCR6_bin_99	81.1	1.5	183	1308955	2508	7152.8	56080
HCR7_bin_108	93.05	0.54	179	1871851	2520	10457.3	37742
HCR7_bin_120	97.81	1.17	81	1985494	2894	24512.3	126482
HCR7_bin_159	84.66	0.82	232	1977147	2511	8522.2	75407
HCR7_bin_160	82.48	2.62	162	1373997	2603	8481.5	41581
HCR7_bin_165	84.81	1.29	277	1870954	2509	6754.3	24695
HCR7_bin_35	96.64	0	52	1923525	2651	36990.9	140118
HCR7_bin_46	87.9	0.56	143	1258309	2568	8799.4	53350
HCR7_bin_54	83.71	1.23	199	1123167	2509	5644.1	20805
HCR7_bin_57	81.7	1.81	273	1856690	2512	6801.1	24722
HCR7_bin_59	87.78	3.57	173	1367492	2503	7904.6	41036
HCR7_bin_61	83.26	2.68	290	1824767	2500	6292.3	30327
HCR7_bin_77	88.02	1.89	173	1384780	2508	8004.5	37587
HCR7_bin_81	82.07	7.76	156	2560022	2537	16410.4	96264
HCR7_bin_83	89.01	2.39	207	1513042	2537	7309.4	28120
HCR8_bin_104	99.2	0.8	103	2795172	2771	27137.6	139931
HCR8_bin_112	83.65	4.68	231	2069660	2504	8959.6	53979
HCR8_bin_124	90.45	2.81	63	1279249	2665	20305.5	105178
HCR8_bin_132	92.53	1.89	234	1955215	2567	8355.6	56815
HCR8_bin_135	95.51	1.69	118	1438901	2535	12194.1	100403
HCR8_bin_141	85.08	1.43	146	1337594	2550	9161.6	39594
HCR8_bin_143	96.85	0.85	49	2332034	3092	47592.5	189108
HCR8_bin_17	90.02	5.32	255	1600991	2503	6278.4	30149
HCR8_bin_25	82.68	4.07	360	1879044	2510	5219.6	18145
HCR8_bin_32	95.28	1.31	215	2680618	2531	12468	87529
HCR8_bin_40	92.81	5.82	183	2993270	2592	16356.7	101453
HCR8_bin_41	81.43	6.26	284	2241268	2500	7891.8	41714
HCR8_bin_50	83.6	1.09	159	1745853	2573	10980.2	47018
HCR8_bin_52	87.14	1.19	161	1342865	2504	8340.8	68245
HCR8_bin_54	85.2	7.31	275	1464013	2502	5323.7	32307
HCR8_bin_82	81.82	1.26	175	1977526	2515	11300.1	59484
HCR8_bin_88	86.91	0.74	222	2772589	2566	12489.1	63023
HCR8_bin_89	81.48	2.62	237	1815304	2520	7659.5	28973
HCR8_bin_98	94.34	1.66	178	1881775	2575	10571.8	48431
HCR9_bin_100	93.36	0.14	75	1725076	3098	23001	104199
HCR9_bin_11	81.82	2.73	213	1567420	2533	7358.8	30796
HCR9_bin_118	97.55	0	61	2308729	4072	37848	140113
HCR9_bin_124	95.69	1.94	108	1552293	2626	14373.1	76635
HCR9_bin_129	81.44	0.76	237	1502742	2501	6340.7	42227
HCR9_bin_31	94.54	2.31	220	3135705	2511	14253.2	110600
HCR9_bin_35	97.2	0.09	224	2536986	2500	11325.8	50223
HCR9_bin_49	85.29	2.64	213	1286939	2508	6042	23386
HCR9_bin_66	91.45	0.13	153	1322576	2519	8644.3	38191
HCR9_bin_73	90.71	3.69	209	2146723	2567	10271.4	59241
HCR9_bin_86	80.59	1.19	227	1758917	2515	7748.5	43840
HCR9_bin_93	90.54	3.37	59	1615287	2573	27377.7	157074
N00119_bin_22	95.22	2.54	102	3128209	2593	30668.7	159858
N00119_bin_31	85.24	0.71	146	1262482	2501	8647.1	38558
N00119_bin_43	92.74	1.48	52	1577901	4063	30344.3	129896
N00119_bin_48	92.7	4.72	36	1244015	3278	34556	206408
N00119_bin_50	85.16	2.62	188	1806799	2565	9610.6	37483
N00119_bin_52	97.76	0	76	2664106	2953	35054	142633
N00119_bin_56	88.59	0.67	27	1742911	2997	64552.3	221787
N00119_bin_57	92.95	0.73	130	2119392	2549	16303	76695
N00119_bin_81	84.94	2.25	36	1018564	3694	28293.4	92255
N00119_bin_88	91.53	0.27	105	2727160	2626	25973	148349
N00119_bin_89	95.45	0.7	114	2510627	2848	22023	108988
N00119_bin_9	84.03	1.58	153	1748910	2635	11430.8	51493
N00119_bin_94	95.16	3.49	98	3160648	2831	32251.5	205322
N00119_bin_98	92.05	1.34	62	1833152	3455	29567	130862
N00119_bin_99	93.99	0	25	2037778	9643	81511.1	230501
N10476_bin_100	83.87	1.57	80	2617336	3794	32716.7	151210
N10476_bin_106	86.51	1.36	168	1962540	2557	11681.8	61754
N10476_bin_111	83.54	2.1	98	2524253	3234	25757.7	112073
N10476_bin_127	80.34	6.03	111	2750167	2696	24776.3	101134
N10476_bin_130	86.26	0	166	2012702	2669	12124.7	52590
N10476_bin_133	88.27	1.69	183	2243518	2541	12259.7	62902
N10476_bin_147	98.45	0	45	2737230	6048	60827.3	226648
N10476_bin_150	85.66	0	14	2093670	5496	149548	345670
N10476_bin_159	90.56	0	30	1292341	6474	43078	150186
N10476_bin_165	98.74	2.78	75	3767835	2603	50237.8	272801
N10476_bin_19	98.58	1.42	64	1911728	2567	29870.8	141764
N10476_bin_2	90.95	2.14	166	1349473	2542	8129.4	51741
N10476_bin_21	81.38	0.73	69	1672473	2939	24238.7	74307
N10476_bin_27	91.05	1.57	133	2283995	2636	17172.9	135595
N10476_bin_31	80.46	0.95	44	2265131	3661	51480.3	221444
N10476_bin_33	95.7	1.08	85	1513064	2506	17800.8	71845
N10476_bin_41	89.99	1.42	136	2555934	2500	18793.6	90885
N10476_bin_45	92.13	1.73	45	1075063	2531	23890.3	89374
N10476_bin_49	94.68	4.05	105	2095729	2746	19959.3	91289
N10476_bin_54	89.86	0.74	87	2274761	2734	26146.7	136191
N10476_bin_57	87.07	9.78	282	2144019	2503	7602.9	44429
N10476_bin_61	97.04	0.54	32	2505352	8824	78292.3	207037
N10476_bin_64	90.18	2.02	181	2644735	2528	14611.8	107907
N10476_bin_67	85.45	4.52	184	2382908	2513	12950.6	63058
N10476_bin_73	95.89	0.49	148	2056619	2524	13896.1	80583
N10476_bin_77	91.6	1.05	155	1592276	2632	10272.7	37087
N10476_bin_80	93.18	0.47	35	1753837	2891	50109.6	235378
N10476_bin_83	82.68	0.86	70	2522992	4296	36042.7	152147
N10476_bin_88	86.23	0.19	31	2288212	8992	73813.3	357253
N10476_bin_91	87.72	0.67	203	1544806	2532	7609.9	44115
N10476_bin_96	88.09	0.59	30	1706577	5357	56885.9	226932
N11085_bin_1	93.26	2.25	31	1534868	4410	49511.9	215255
N11085_bin_100	95.74	0	24	1836767	9800	76532	281316
N11085_bin_19	98.66	0.13	38	2661683	3463	70044.3	333538
N11085_bin_2	84.92	2.38	171	1335008	2521	7807.1	28222
N11085_bin_23	94.42	6.74	25	1482863	3065	59314.5	227000
N11085_bin_27	94.33	0.68	178	2386835	2600	13409.2	58570
N11085_bin_29	93.74	0	75	2257634	3787	30101.8	135432
N11085_bin_30	88.57	0.32	101	1872503	2532	18539.6	79916
N11085_bin_31	80.7	3.01	174	1592299	2534	9151.1	54103
N11085_bin_37	95.46	0.73	147	1847501	2794	12568	111663
N11085_bin_44	100	0	6	1685043	88827	280840	571624
N11085_bin_5	97.34	0.57	29	2615512	8918	90190.1	272945
N11085_bin_52	96.59	0	81	2078835	2509	25664.6	111554
N11085_bin_56	99.19	2.69	77	2843682	2677	36930.9	311941
N11085_bin_68	87.23	0	66	1751223	4214	26533.7	87200
N11085_bin_69	94.93	0.93	81	2772023	2546	34222.5	321742
N11085_bin_72	92.17	0.67	106	1201071	2574	11330.9	75506
N11085_bin_75	98.45	0.48	12	1819219	49404	151602	335242
N11085_bin_77	83.76	0	155	1664358	2584	10737.8	61835
N11085_bin_81	84.83	4.65	56	978405	2528	17471.5	93639
N11085_bin_84	92.13	2.81	25	1224873	3247	48994.9	169304
N11085_bin_90	82.31	0.67	150	1884909	2507	12566.1	45696
N11085_bin_92	96.53	1.23	96	2850792	3490	29695.8	121737
N11085_bin_98	85.96	3.03	35	1930122	4049	55146.3	251055
N11170_bin_102	92.45	2.15	168	2305168	2503	13721.2	87148
N11170_bin_116	95.97	0.67	30	2217595	3654	73919.8	210153
N11170_bin_121	93.2	0.68	44	2073184	3619	47117.8	207541
N11170_bin_123	96.77	0.81	28	2249176	3084	80327.7	550940
N11170_bin_126	93.89	4.11	58	2575383	4825	44403.2	188012
N11170_bin_127	84.33	0	28	1599828	4053	57136.7	183317
N11170_bin_129	98.55	2.51	29	2744420	14132	94635.2	482344
N11170_bin_151	86.47	0.22	235	1570326	2545	6682.2	23835
N11170_bin_153	91.16	1.48	110	2446134	2654	22237.6	140702
N11170_bin_154	83.07	0.24	221	1667673	2511	7546	35698
N11170_bin_155	93.17	2.13	138	2245241	2620	16269.9	80348
N11170_bin_157	97.32	0	12	1876826	25610	156402	369760
N11170_bin_169	87.64	3.37	72	1264378	2563	17560.8	86142
N11170_bin_24	95.28	3.3	167	2276636	2566	13632.6	72931
N11170_bin_64	81.82	1.34	201	1543674	2525	7680	45631
N11170_bin_66	80.74	2.57	283	2075661	2504	7334.5	38500
N11170_bin_71	92.62	0.56	26	2354485	3901	90557.1	291390
N11170_bin_72	91.01	1.12	66	1416924	2516	21468.5	101518
N11170_bin_80	80.36	0.67	217	1866054	2567	8599.3	55773
N11170_bin_81	96.64	0	78	2530238	3168	32438.9	124255
N11170_bin_92	89.37	0.37	105	2704060	2913	25753	138560
N11283_bin_101	82.53	3.41	199	1509056	2534	7583.2	42470
N11283_bin_112	89.86	1.58	98	3559672	2715	36323.2	148925
N11283_bin_113	97.38	0	57	1920352	3177	33690.4	142107
N11283_bin_114	96.64	0	72	2293636	2572	31856.1	139176
N11283_bin_125	88.89	0.85	30	1673054	2702	55768.5	190801
N11283_bin_131	94.88	3.98	147	2288022	2583	15564.8	67646
N11283_bin_137	93.55	0	22	2168057	2536	98548	485884
N11283_bin_138	97.75	0.56	37	1847710	3939	49938.1	119567
N11283_bin_141	85.16	1.34	306	2647884	2505	8653.2	44681
N11283_bin_145	92.56	0.54	66	2096161	3962	31760	137493
N11283_bin_149	98.1	1.67	137	1782877	2514	13013.7	80747
N11283_bin_153	93.57	0.49	64	2763910	3590	43186.1	136700
N11283_bin_154	91.88	4.38	208	1854682	2503	8916.7	85493
N11283_bin_163	93.31	0.34	51	2219508	3086	43519.8	141178
N11283_bin_170	87.25	0.67	55	1767610	2796	32138.4	106072
N11283_bin_171	96.63	0	17	1660256	11624	97662.1	317540
N11283_bin_182	98.79	0	42	1558612	3415	37109.8	149056
N11283_bin_183	90.95	0	58	2268178	2931	39106.5	195517
N11283_bin_191	88.49	2.71	206	1854218	2512	9001.1	41079
N11283_bin_192	97.18	0	3	1496499	97153	498833	1108076
N11283_bin_194	88.89	0	38	1887236	3665	49664.1	170009
N11283_bin_196	86.66	2.03	82	1756604	2522	21422	99722
N11283_bin_197	87.3	1.25	56	2437859	6596	43533.2	201738
N11283_bin_198	91.71	1.27	127	1889944	2759	14881.4	67562
N11283_bin_201	89	1.24	130	2463951	2924	18953.5	78801
N11283_bin_37	92.31	0.27	80	1679789	2685	20997.4	88076
N11283_bin_43	85.46	0	15	1645655	6240	109710	432571
N11283_bin_46	90.62	0.95	13	1815368	10693	139644	668340
N11283_bin_47	93.68	0	45	1557958	3997	34621.3	142300
N11283_bin_57	84	6.04	169	2024143	2538	11977.2	66200
N11283_bin_59	86.03	0.98	103	2314339	2809	22469.3	123747
N11283_bin_6	83.1	0.16	8	969586	13171	121198	529158
N11283_bin_70	94.53	0.25	107	2849142	3226	26627.5	120625
N11283_bin_75	93.96	0.67	131	1767357	2604	13491.3	67150
N11283_bin_78	94.31	0.75	121	1841908	2618	15222.4	76714
N11283_bin_79	85.4	5.6	341	2849355	2522	8355.9	52369
N11283_bin_80	96.5	0.98	42	2700605	2678	64300.1	343968
N11283_bin_82	85.84	3.13	58	2315395	2562	39920.6	203227
N11283_bin_89	93.61	1.01	127	2139336	2601	16845.2	90442
N11283_bin_96	91.94	2.42	52	2057318	2770	39563.8	178609
N11345_bin_100	89.98	3.48	250	2761851	2532	11047.4	74617
N11345_bin_107	94.41	0	23	2062276	5104	89664.2	211991
N11345_bin_11	84.23	1.02	112	2340460	3365	20897	85291
N11345_bin_110	89.62	0.25	83	2739916	3232	33011	284103
N11345_bin_112	93.26	1.17	343	3818877	2505	11133.8	104139
N11345_bin_116	86.91	1.57	35	2236166	5215	63890.5	346779
N11345_bin_124	83.87	2.02	71	2315451	3296	32612	134982
N11345_bin_129	92.6	0.87	42	2162814	3873	51495.6	153759
N11345_bin_13	86.15	8.22	180	2267385	2651	12596.6	51914
N11345_bin_136	81.55	0	182	2041918	2589	11219.3	65132
N11345_bin_139	83.02	2.26	30	2208983	4935	73632.8	316171
N11345_bin_144	86.64	4.97	371	2861712	2529	7713.5	39836
N11345_bin_145	80.52	0.81	299	2098820	2500	7019.5	37144
N11345_bin_151	93.89	8.62	71	1854040	2510	26113.2	101234
N11345_bin_158	84.21	3.15	220	1425683	2506	6480.4	41136
N11345_bin_25	94.63	0	30	2187147	11300	72904.9	250976
N11345_bin_29	96.1	0	34	1765252	8724	51919.2	201298
N11345_bin_30	99.3	0	32	1796047	7769	56126.5	216541
N11345_bin_38	92.23	2.01	94	2570901	2713	27350	193328
N11345_bin_47	88.96	4.92	281	2850421	2541	10143.8	65655
N11345_bin_50	90.66	2.03	49	2971452	2925	60641.9	285766
N11345_bin_51	85.66	2.85	303	2060847	2601	6801.5	30749
N11345_bin_53	92.2	5.59	103	2560718	2509	24861.3	107477
N11345_bin_58	90.94	1.38	24	1975190	10738	82299.6	370788
N11345_bin_6	92.85	1.33	124	1827510	2573	14738	103417
N11345_bin_69	92.5	0.93	85	3086966	3742	36317.2	185795
N11345_bin_74	93.96	0.67	133	2512154	2667	18888.4	98024
N11345_bin_81	83.81	1.67	149	1441725	2504	9676	60253
N11345_bin_85	87.93	8.62	106	2674686	2659	25232.9	121196
N11345_bin_88	87.3	0.16	43	2358606	3745	54851.3	204307
N11345_bin_89	84.53	2.35	43	1833435	5227	42638	104765
N11345_bin_92	95.93	1.86	69	2794333	3538	40497.6	117484
N11345_bin_93	94.38	2.96	71	2704690	4388	38094.2	175318
N11345_bin_97	81.77	0.85	81	1918089	2563	23680.1	85643
N11345_bin_99	98.32	0.34	19	1983463	4656	104393	266851
N11438_bin_100	94.33	0	61	1741574	4009	28550.4	133004
N11438_bin_107	83.58	0.25	86	2707975	3812	31488.1	165804
N11438_bin_109	95.7	0.63	76	2533727	3936	33338.5	114462
N11438_bin_110	90.82	0.02	97	1870411	2555	19282.6	70566
N11438_bin_116	81.4	1.96	175	1623403	2534	9276.6	36689
N11438_bin_117	94.07	0.37	45	2694320	5431	59873.8	224854
N11438_bin_118	88.09	1.12	30	886020	3207	29534	91996
N11438_bin_127	92.31	5.49	48	1149862	2546	23955.5	105627
N11438_bin_137	96.16	0.19	33	3057119	10224	92640	389992
N11438_bin_14	92.38	0	14	1874332	11027	133881	284387
N11438_bin_148	91.98	0	78	2794011	3136	35820.7	117775
N11438_bin_150	95.45	0	43	2548373	5655	59264.5	340568
N11438_bin_152	85.96	2.25	19	993748	2839	52302.5	169830
N11438_bin_174	97.77	0.19	73	3246469	2551	44472.2	194056
N11438_bin_26	91.57	1.69	7	1309998	2795	187143	607618
N11438_bin_31	91.5	0	226	2153241	2517	9527.6	45189
N11438_bin_32	85.96	1.12	36	1093275	4215	30368.8	112387
N11438_bin_34	82.63	2.15	309	2930026	2522	9482.3	48686
N11438_bin_36	95	0	39	2303962	4754	59075.9	182118
N11438_bin_40	93.71	1.19	40	2098199	3282	52455	341780
N11438_bin_51	90.42	3.81	60	2021223	2595	33687.1	150327
N11438_bin_52	94.21	0	70	2432417	2548	34748.8	152268
N11438_bin_53	92.13	1.12	39	1600257	2561	41032.2	218559
N11438_bin_56	87.31	0.19	171	2395450	2552	14008.5	97438
N11438_bin_69	80.54	0	11	1560298	22627	141845	274797
N11438_bin_74	93.49	2.45	156	1902409	2522	12194.9	57369
N11438_bin_75	97.69	5.45	146	2240477	2603	15345.7	131057
N11438_bin_77	87.93	0.34	142	1850396	2648	13031	61649
N11438_bin_79	97.99	0	71	1978959	2562	27872.7	199224
N6536_bin_101	87.74	0.25	74	2641477	2705	35695.6	227539
N6536_bin_109	86.4	0.25	182	1310397	2517	7200	31712
N6536_bin_112	83.6	0	127	1986801	3024	15644.1	91894
N6536_bin_117	100	0.81	32	1942873	3953	60714.8	254570
N6536_bin_126	88.2	1.7	107	2216969	2898	20719.3	74542
N6536_bin_128	86.49	0	222	1565609	2546	7052.3	39851
N6536_bin_133	95.24	0.95	85	2155576	3177	25359.7	93805
N6536_bin_134	95.65	0.81	22	2254178	9983	102463	282602
N6536_bin_15	97.99	0	29	2232679	4271	76988.9	161744
N6536_bin_22	88.43	0.63	36	1542448	4309	42845.8	173261
N6536_bin_25	83.42	2.01	118	1483338	2588	12570.7	59273
N6536_bin_3	87.67	1.14	186	1726885	2544	9284.3	88586
N6536_bin_36	98.92	2.39	137	3855203	2691	28140.2	170144
N6536_bin_4	97.64	0.71	62	1983382	3014	31990	191327
N6536_bin_40	96.75	0	61	2538814	2906	41619.9	178563
N6536_bin_45	92.38	0.95	97	1672205	2691	17239.2	88453
N6536_bin_5	98.1	1.27	14	1234981	3626	88212.9	288839
N6536_bin_51	89.71	0.92	220	2286641	2585	10393.8	41145
N6536_bin_58	96.62	4.62	44	3435599	2582	78081.8	493773
N6536_bin_63	95.39	0.34	88	1915058	2776	21762	130603
N6536_bin_66	81.74	2.25	110	1010875	2513	9189.8	47547
N6536_bin_72	94.33	1.77	82	2073600	3305	25287.8	81754
N6536_bin_81	81.92	3.66	154	2106403	2527	13677.9	63666
N6536_bin_86	89.56	4.15	200	2450649	2553	12253.2	83406
N6536_bin_88	99.5	1.98	30	4166862	2658	138895	426869
N6536_bin_98	98.24	4.98	172	2892626	2576	16817.6	133113
NCR10_bin_102	95.13	1.69	47	1576860	2840	33550.2	133679
NCR10_bin_103	95	2.08	217	1819481	2502	8384.7	63739
NCR10_bin_114	94.34	1.11	137	2862214	2508	20892.1	108084
NCR10_bin_12	91.61	0	180	2385425	2602	13252.4	72312
NCR10_bin_124	82.62	1.54	146	2306244	2527	15796.2	88111
NCR10_bin_130	83.86	2.53	181	2033627	2510	11235.5	49442
NCR10_bin_132	93.93	1.93	143	2358517	2500	16493.1	86231
NCR10_bin_135	93.34	7.17	298	3794460	2521	12733.1	83357
NCR10_bin_137	90.48	0	170	1849360	2758	10878.6	48937
NCR10_bin_142	98.1	2.62	106	1814992	2599	17122.6	121730
NCR10_bin_22	97.99	0	7	1866988	67771	266713	704722
NCR10_bin_35	94.78	0.67	211	3201535	2616	15173.2	100668
NCR10_bin_39	91.7	0.68	147	2606319	2694	17730.1	82009
NCR10_bin_4	94.14	1.93	53	2369352	4515	44704.8	221776
NCR10_bin_41	97.94	0.5	77	1720662	3231	22346.3	94645
NCR10_bin_44	91.75	1.84	118	1377661	2569	11675.1	60187
NCR10_bin_47	92.99	0.93	136	2870334	3331	21105.4	87156
NCR10_bin_50	86.34	8.59	140	1654891	2748	11820.6	49620
NCR10_bin_55	81.24	1.01	223	1392579	2502	6244.7	30910
NCR10_bin_84	84.59	0.5	254	2400239	2523	9449.8	57369
NCR11_bin_10	89.05	0.71	152	1862440	2518	12252.9	195141
NCR11_bin_101	95.15	0.59	44	2999865	7753	68178.8	235535
NCR11_bin_108	98.66	0	18	2548467	3614	141582	574960
NCR11_bin_109	84.93	2.46	118	1643990	2736	13932.1	75252
NCR11_bin_115	98.8	0	61	2090203	2659	34265.6	156087
NCR11_bin_121	93.31	1.34	61	2293364	2654	37596.1	213091
NCR11_bin_133	90.16	1.35	83	2999263	3194	36135.7	115238
NCR11_bin_18	90.99	2.05	114	2184277	2519	19160.3	106897
NCR11_bin_23	92.57	0.34	57	1843339	3087	32339.3	237100
NCR11_bin_24	91.12	0.12	42	1836735	2533	43731.8	139701
NCR11_bin_25	97.7	1.44	67	2996498	2614	44723.9	299460
NCR11_bin_30	96.44	0.74	127	2228146	2806	17544.5	88431
NCR11_bin_33	88.01	0.63	65	1879010	3000	28907.8	113247
NCR11_bin_36	92.24	5.33	42	1713558	2589	40799	143526
NCR11_bin_38	89.09	1.34	101	1734088	2537	17169.2	108601
NCR11_bin_39	94.08	4.16	212	4017056	2542	18948.4	176564
NCR11_bin_40	90.03	0.68	69	2849250	3212	41293.5	142278
NCR11_bin_42	92.57	1.55	51	2454219	3332	48121.9	240126
NCR11_bin_46	91.28	0.92	44	2018177	4820	45867.7	151799
NCR11_bin_47	90.85	0.39	194	2042028	2604	10525.9	74111
NCR11_bin_50	97.69	3.5	73	3244729	2887	44448.3	217287
NCR11_bin_51	91.01	0.19	31	1518297	7078	48977.3	163503
NCR11_bin_54	80.38	3.86	151	1327443	2559	8791	58764
NCR11_bin_55	83.76	3.02	234	1556835	2533	6653.1	42148
NCR11_bin_63	95.97	0.67	60	2556721	2845	42612	161111
NCR11_bin_64	92.96	1.08	88	2026912	2694	23033.1	122717
NCR11_bin_65	95.3	0.34	131	2496096	2530	19054.2	116671
NCR11_bin_72	88.44	3.49	162	2753399	2532	16996.3	98888
NCR11_bin_81	98.21	0	95	2869723	2894	30207.6	173667
NCR11_bin_86	91.57	4.49	50	1043231	2642	20864.6	80349
NCR11_bin_87	96.87	0	89	2310181	3203	25957.1	302868
NCR9_bin_10	93.78	1.27	88	1486001	2571	16886.4	100116
NCR9_bin_102	91.57	2.58	141	1983414	2604	14066.8	146137
NCR9_bin_106	89.86	0.15	252	2236793	2507	8876.2	147391
NCR9_bin_108	83.65	1.28	29	1470855	2601	50719.1	139849
NCR9_bin_109	86.24	0.81	55	1942275	3143	35314.1	132602
NCR9_bin_11	85.39	4.49	183	1545865	2578	8447.3	51585
NCR9_bin_113	80.31	0	130	1964458	2544	15111.2	60722
NCR9_bin_12	88.71	0.68	157	2332476	2670	14856.5	65658
NCR9_bin_121	98.66	0	17	1835237	3771	107955	391277
NCR9_bin_126	94.4	1.39	77	2811160	2509	36508.6	147363
NCR9_bin_13	96.98	0.21	114	2800178	2994	24563	107034
NCR9_bin_131	81.62	4.59	235	1923025	2513	8183.1	47246
NCR9_bin_147	84.83	1.69	28	1254615	3143	44807.7	204973
NCR9_bin_15	88.05	8.67	236	2266724	2546	9604.8	68682
NCR9_bin_153	89.57	2.55	204	2112764	2616	10356.7	63145
NCR9_bin_154	92.22	0.87	89	3087749	3069	34693.8	227330
NCR9_bin_164	80.07	0.93	88	2215728	2540	25178.7	81740
NCR9_bin_22	95.62	1.69	156	2735606	2730	17535.9	73654
NCR9_bin_27	90.6	0	20	2465045	17043	123252	636448
NCR9_bin_38	94.28	6.8	62	2173204	2911	35051.7	184364
NCR9_bin_40	87.55	0.63	197	2454737	2643	12460.6	66204
NCR9_bin_45	87.79	7.61	164	1922897	2511	11725	55407
NCR9_bin_47	94.69	3.62	102	2639672	2510	25879.1	146505
NCR9_bin_53	85.89	2.59	211	1876513	2542	8893.4	44017
NCR9_bin_61	90.67	1.36	54	1714466	3520	31749.4	185532
NCR9_bin_62	94.08	2.42	40	2782312	4044	69557.8	276790
NCR9_bin_63	96.31	0.34	43	1969215	4050	45795.7	185613
NCR9_bin_64	88.01	2.72	157	1989592	2710	12672.6	66979
NCR9_bin_78	90.82	0	134	2333308	2679	17412.7	82051
NCR9_bin_80	96.63	0.77	127	1829087	2511	14402.3	48072
NCR9_bin_90	97.09	0.17	111	1742663	2517	15699.7	110682
NCR9_bin_97	88.23	1.27	142	1858212	2749	13086	65782

## Sheet: Table S2
Table S2 The taxonomy labels of MAGs annotated by GTDB-TK
MAGs	GTDB classification	fastani_ani by GTDB-TK	NCBI classification
co_bins_asymptomatic_2_54	d__Archaea;p__Methanobacteriota;c__Methanobacteria;o__Methanobacteriales;f__Methanobacteriaceae;g__Methanobrevibacter_A;s__	N/A	d__Archaea;p__Euryarchaeota;c__Methanobacteria;o__Methanobacteriales;f__Methanobacteriaceae;g__Methanobrevibacter;s__
HCR4_bin_168	d__Archaea;p__Methanobacteriota;c__Methanobacteria;o__Methanobacteriales;f__Methanobacteriaceae;g__Methanobrevibacter_A;s__	N/A	d__Archaea;p__Euryarchaeota;c__Methanobacteria;o__Methanobacteriales;f__Methanobacteriaceae;g__Methanobrevibacter;s__
N11085_bin_44	d__Archaea;p__Methanobacteriota;c__Methanobacteria;o__Methanobacteriales;f__Methanobacteriaceae;g__Methanobrevibacter_A;s__Methanobrevibacter_A smithii	98.19	d__Archaea;p__Euryarchaeota;c__Methanobacteria;o__Methanobacteriales;f__Methanobacteriaceae;g__Methanobrevibacter;s__Methanobrevibacter smithii
N11283_bin_182	d__Archaea;p__Thermoplasmatota;c__Thermoplasmata;o__Methanomassiliicoccales;f__Methanomethylophilaceae;g__Methanomethylophilus;s__	N/A	d__Archaea;p__Euryarchaeota;c__Thermoplasmata;o__Thermoplasmatales;f__;g__;s__
co_bins_diarrheal_337	d__Archaea;p__Thermoplasmatota;c__Thermoplasmata;o__Methanomassiliicoccales;f__Methanomethylophilaceae;g__Methanomethylophilus;s__Methanomethylophilus alvus	99.28	d__Archaea;p__Euryarchaeota;c__Methanomicrobia;o__Methanomicrobiales;f__Methanomicrobiaceae;g__Methanoculleus;s__
N11283_bin_192	d__Archaea;p__Thermoplasmatota;c__Thermoplasmata;o__Methanomassiliicoccales;f__Methanomethylophilaceae;g__MX-02;s__MX-02 sp006954405	98.25	d__Archaea;p__Euryarchaeota;c__Thermoplasmata;o__Methanomassiliicoccales;f__Methanomassiliicoccaceae;g__;s__
co_bins_asymptomatic_1_574	d__Archaea;p__Thermoplasmatota;c__Thermoplasmata;o__Methanomassiliicoccales;f__Methanomethylophilaceae;g__UBA71;s__	N/A	d__Archaea;p__Euryarchaeota;c__Thermoplasmata;o__Methanomassiliicoccales;f__Methanomassiliicoccaceae;g__;s__
HCR10_bin_56	d__Bacteria;p__Actinobacteriota;c__Actinomycetia;o__Actinomycetales;f__Bifidobacteriaceae;g__Alloscardovia;s__	N/A	d__Bacteria;p__Actinobacteria;c__Actinobacteria;o__Bifidobacteriales;f__Bifidobacteriaceae;g__Alloscardovia;s__
N6536_bin_117	d__Bacteria;p__Actinobacteriota;c__Coriobacteriia;o__Coriobacteriales;f__Atopobiaceae;g__Olsenella_E;s__Olsenella_E sp003609875	95.87	d__Bacteria;p__Actinobacteria;c__Coriobacteriia;o__;f__;g__;s__
N00119_bin_50	d__Bacteria;p__Actinobacteriota;c__Coriobacteriia;o__Coriobacteriales;f__Eggerthellaceae;g__Senegalimassilia;s__Senegalimassilia sp900550055	97.7	d__Bacteria;p__Actinobacteria;c__Coriobacteriia;o__Coriobacteriales;f__Coriobacteriaceae;g__Senegalimassilia;s__Senegalimassilia anaerobia
N11085_bin_98	d__Bacteria;p__Actinobacteriota;c__Coriobacteriia;o__Coriobacteriales;f__Eggerthellaceae;g__UMGS1773;s__	N/A	d__Bacteria;p__Actinobacteria;c__Coriobacteriia;o__Eggerthellales;f__Eggerthellaceae;g__;s__
co_bins_diarrheal_720	d__Bacteria;p__Actinobacteriota;c__Coriobacteriia;o__Coriobacteriales;f__QAMH01;g__;s__	N/A	d__Bacteria;p__Actinobacteria;c__Coriobacteriia;o__;f__;g__;s__
HCR17_bin_72	d__Bacteria;p__Bacteroidota;c__Bacteroidia;o__Bacteroidales;f__Bacteroidaceae;g__Phocaeicola;s__Phocaeicola sp000434735	97.65	d__Bacteria;p__Bacteroidetes;c__Bacteroidia;o__Bacteroidales;f__Bacteroidaceae;g__Bacteroides;s__
N11438_bin_174	d__Bacteria;p__Bacteroidota;c__Bacteroidia;o__Bacteroidales;f__Bacteroidaceae;g__Phocaeicola;s__Phocaeicola sp000434735	97.52	d__Bacteria;p__Bacteroidetes;c__Bacteroidia;o__Bacteroidales;f__Bacteroidaceae;g__Bacteroides;s__
co_bins_asymptomatic_1_223	d__Bacteria;p__Bacteroidota;c__Bacteroidia;o__Bacteroidales;f__Bacteroidaceae;g__Prevotella;s__	N/A	d__Bacteria;p__Bacteroidetes;c__Bacteroidia;o__Bacteroidales;f__Prevotellaceae;g__Prevotella;s__
HCR15_bin_112	d__Bacteria;p__Bacteroidota;c__Bacteroidia;o__Bacteroidales;f__Bacteroidaceae;g__Prevotella;s__	N/A	d__Bacteria;p__Bacteroidetes;c__Bacteroidia;o__Bacteroidales;f__Prevotellaceae;g__Prevotella;s__
HCR17_bin_143	d__Bacteria;p__Bacteroidota;c__Bacteroidia;o__Bacteroidales;f__Bacteroidaceae;g__Prevotella;s__	N/A	d__Bacteria;p__Bacteroidetes;c__Bacteroidia;o__Bacteroidales;f__Prevotellaceae;g__Prevotella;s__
HCR6_bin_140	d__Bacteria;p__Bacteroidota;c__Bacteroidia;o__Bacteroidales;f__Bacteroidaceae;g__Prevotella;s__Prevotella sp000434975	96.77	d__Bacteria;p__Bacteroidetes;c__Bacteroidia;o__Bacteroidales;f__Prevotellaceae;g__Prevotella;s__
N11345_bin_11	d__Bacteria;p__Bacteroidota;c__Bacteroidia;o__Bacteroidales;f__Bacteroidaceae;g__Prevotella;s__Prevotella sp000434975	96.97	d__Bacteria;p__Bacteroidetes;c__Bacteroidia;o__Bacteroidales;f__Prevotellaceae;g__Prevotella;s__
HCR11_bin_74	d__Bacteria;p__Bacteroidota;c__Bacteroidia;o__Bacteroidales;f__Bacteroidaceae;g__Prevotella;s__Prevotella sp000436915	97.27	d__Bacteria;p__Bacteroidetes;c__Bacteroidia;o__Bacteroidales;f__Prevotellaceae;g__Prevotella;s__
N10476_bin_100	d__Bacteria;p__Bacteroidota;c__Bacteroidia;o__Bacteroidales;f__Bacteroidaceae;g__Prevotella;s__Prevotella sp000436915	95.4	d__Bacteria;p__Bacteroidetes;c__Bacteroidia;o__Bacteroidales;f__Prevotellaceae;g__Prevotella;s__
N11345_bin_92	d__Bacteria;p__Bacteroidota;c__Bacteroidia;o__Bacteroidales;f__Bacteroidaceae;g__Prevotella;s__Prevotella sp000436915	97.13	d__Bacteria;p__Bacteroidetes;c__Bacteroidia;o__Bacteroidales;f__Prevotellaceae;g__Prevotella;s__
NCR9_bin_22	d__Bacteria;p__Bacteroidota;c__Bacteroidia;o__Bacteroidales;f__Bacteroidaceae;g__Prevotella;s__Prevotella sp000436915	96.93	d__Bacteria;p__Bacteroidetes;c__Bacteroidia;o__Bacteroidales;f__Prevotellaceae;g__Prevotella;s__
HCR14_bin_28	d__Bacteria;p__Bacteroidota;c__Bacteroidia;o__Bacteroidales;f__Bacteroidaceae;g__Prevotella;s__Prevotella sp002251295	97.81	d__Bacteria;p__Bacteroidetes;c__Bacteroidia;o__Bacteroidales;f__Prevotellaceae;g__Prevotella;s__
HCR17_bin_46	d__Bacteria;p__Bacteroidota;c__Bacteroidia;o__Bacteroidales;f__Bacteroidaceae;g__Prevotella;s__Prevotella sp002251295	98.08	d__Bacteria;p__Bacteroidetes;c__Bacteroidia;o__Bacteroidales;f__Prevotellaceae;g__Prevotella;s__
HCR3_bin_90	d__Bacteria;p__Bacteroidota;c__Bacteroidia;o__Bacteroidales;f__Bacteroidaceae;g__Prevotella;s__Prevotella sp002251295	98.32	d__Bacteria;p__Bacteroidetes;c__Bacteroidia;o__Bacteroidales;f__Prevotellaceae;g__Prevotella;s__
N11438_bin_117	d__Bacteria;p__Bacteroidota;c__Bacteroidia;o__Bacteroidales;f__Bacteroidaceae;g__Prevotella;s__Prevotella sp002251295	98.24	d__Bacteria;p__Bacteroidetes;c__Bacteroidia;o__Bacteroidales;f__Prevotellaceae;g__Prevotella;s__
NCR10_bin_124	d__Bacteria;p__Bacteroidota;c__Bacteroidia;o__Bacteroidales;f__Bacteroidaceae;g__Prevotella;s__Prevotella sp002251295	97.71	d__Bacteria;p__Bacteroidetes;c__Bacteroidia;o__Bacteroidales;f__Prevotellaceae;g__Prevotella;s__
HCR13_bin_65	d__Bacteria;p__Bacteroidota;c__Bacteroidia;o__Bacteroidales;f__Bacteroidaceae;g__Prevotella;s__Prevotella sp002299635	98.36	d__Bacteria;p__Bacteroidetes;c__Bacteroidia;o__Bacteroidales;f__Prevotellaceae;g__Prevotella;s__
HCR6_bin_105	d__Bacteria;p__Bacteroidota;c__Bacteroidia;o__Bacteroidales;f__Bacteroidaceae;g__Prevotella;s__Prevotella sp002300055	98.33	d__Bacteria;p__Bacteroidetes;c__Bacteroidia;o__Bacteroidales;f__Prevotellaceae;g__Prevotella;s__
NCR11_bin_40	d__Bacteria;p__Bacteroidota;c__Bacteroidia;o__Bacteroidales;f__Bacteroidaceae;g__Prevotella;s__Prevotella sp002300055	98.24	d__Bacteria;p__Bacteroidetes;c__Bacteroidia;o__Bacteroidales;f__Prevotellaceae;g__Prevotella;s__
NCR11_bin_72	d__Bacteria;p__Bacteroidota;c__Bacteroidia;o__Bacteroidales;f__Bacteroidaceae;g__Prevotella;s__Prevotella sp900290275	97.62	d__Bacteria;p__Bacteroidetes;c__Bacteroidia;o__Bacteroidales;f__Prevotellaceae;g__Prevotella;s__
NCR10_bin_47	d__Bacteria;p__Bacteroidota;c__Bacteroidia;o__Bacteroidales;f__Bacteroidaceae;g__Prevotella;s__Prevotella sp900543975	97.57	d__Bacteria;p__Bacteroidetes;c__Bacteroidia;o__Bacteroidales;f__Prevotellaceae;g__Prevotella;s__
N10476_bin_83	d__Bacteria;p__Bacteroidota;c__Bacteroidia;o__Bacteroidales;f__Bacteroidaceae;g__Prevotella;s__Prevotella sp900546575	95.96	d__Bacteria;p__Bacteroidetes;c__Bacteroidia;o__Bacteroidales;f__Prevotellaceae;g__Prevotella;s__
HCR10_bin_15	d__Bacteria;p__Bacteroidota;c__Bacteroidia;o__Bacteroidales;f__Bacteroidaceae;g__Prevotella;s__Prevotella sp900548195	97.14	d__Bacteria;p__Bacteroidetes;c__Bacteroidia;o__Bacteroidales;f__Prevotellaceae;g__;s__
HCR11_bin_80	d__Bacteria;p__Bacteroidota;c__Bacteroidia;o__Bacteroidales;f__Bacteroidaceae;g__Prevotella;s__Prevotella sp900548195	97.3	d__Bacteria;p__Bacteroidetes;c__Bacteroidia;o__Bacteroidales;f__Prevotellaceae;g__;s__
HCR12_bin_73	d__Bacteria;p__Bacteroidota;c__Bacteroidia;o__Bacteroidales;f__Bacteroidaceae;g__Prevotella;s__Prevotella sp900548195	96.72	d__Bacteria;p__Bacteroidetes;c__Bacteroidia;o__Bacteroidales;f__Prevotellaceae;g__;s__
HCR15_bin_83	d__Bacteria;p__Bacteroidota;c__Bacteroidia;o__Bacteroidales;f__Bacteroidaceae;g__Prevotella;s__Prevotella sp900548195	97.29	d__Bacteria;p__Bacteroidetes;c__Bacteroidia;o__Bacteroidales;f__Prevotellaceae;g__;s__
HCR17_bin_70	d__Bacteria;p__Bacteroidota;c__Bacteroidia;o__Bacteroidales;f__Bacteroidaceae;g__Prevotella;s__Prevotella sp900548195	97.44	d__Bacteria;p__Bacteroidetes;c__Bacteroidia;o__Bacteroidales;f__Prevotellaceae;g__;s__
HCR3_bin_86	d__Bacteria;p__Bacteroidota;c__Bacteroidia;o__Bacteroidales;f__Bacteroidaceae;g__Prevotella;s__Prevotella sp900548195	97.07	d__Bacteria;p__Bacteroidetes;c__Bacteroidia;o__Bacteroidales;f__Prevotellaceae;g__;s__
HCR5_bin_91	d__Bacteria;p__Bacteroidota;c__Bacteroidia;o__Bacteroidales;f__Bacteroidaceae;g__Prevotella;s__Prevotella sp900548195	97.28	d__Bacteria;p__Bacteroidetes;c__Bacteroidia;o__Bacteroidales;f__Prevotellaceae;g__;s__
HCR8_bin_88	d__Bacteria;p__Bacteroidota;c__Bacteroidia;o__Bacteroidales;f__Bacteroidaceae;g__Prevotella;s__Prevotella sp900548195	97.35	d__Bacteria;p__Bacteroidetes;c__Bacteroidia;o__Bacteroidales;f__Prevotellaceae;g__;s__
N11345_bin_69	d__Bacteria;p__Bacteroidota;c__Bacteroidia;o__Bacteroidales;f__Bacteroidaceae;g__Prevotella;s__Prevotella sp900548195	97.26	d__Bacteria;p__Bacteroidetes;c__Bacteroidia;o__Bacteroidales;f__Prevotellaceae;g__;s__
N11438_bin_56	d__Bacteria;p__Bacteroidota;c__Bacteroidia;o__Bacteroidales;f__Bacteroidaceae;g__Prevotella;s__Prevotella sp900548195	96.71	d__Bacteria;p__Bacteroidetes;c__Bacteroidia;o__Bacteroidales;f__Prevotellaceae;g__;s__
N10476_bin_41	d__Bacteria;p__Bacteroidota;c__Bacteroidia;o__Bacteroidales;f__Bacteroidaceae;g__Prevotella;s__Prevotella sp900548745	97.91	d__Bacteria;p__Bacteroidetes;c__Bacteroidia;o__Bacteroidales;f__Prevotellaceae;g__Prevotella;s__
NCR10_bin_114	d__Bacteria;p__Bacteroidota;c__Bacteroidia;o__Bacteroidales;f__Bacteroidaceae;g__Prevotella;s__Prevotella sp900548745	97.97	d__Bacteria;p__Bacteroidetes;c__Bacteroidia;o__Bacteroidales;f__Prevotellaceae;g__Prevotella;s__
NCR9_bin_164	d__Bacteria;p__Bacteroidota;c__Bacteroidia;o__Bacteroidales;f__Bacteroidaceae;g__Prevotella;s__Prevotella sp900548745	97.81	d__Bacteria;p__Bacteroidetes;c__Bacteroidia;o__Bacteroidales;f__Prevotellaceae;g__Prevotella;s__
N11283_bin_153	d__Bacteria;p__Bacteroidota;c__Bacteroidia;o__Bacteroidales;f__Bacteroidaceae;g__Prevotella;s__Prevotella sp900550035	97.68	d__Bacteria;p__Bacteroidetes;c__Bacteroidia;o__Bacteroidales;f__Prevotellaceae;g__Prevotella;s__
N10476_bin_111	d__Bacteria;p__Bacteroidota;c__Bacteroidia;o__Bacteroidales;f__Bacteroidaceae;g__Prevotella;s__Prevotella sp900553155	97.01	d__Bacteria;p__Bacteroidetes;c__Bacteroidia;o__Bacteroidales;f__Prevotellaceae;g__Prevotella;s__
N10476_bin_127	d__Bacteria;p__Bacteroidota;c__Bacteroidia;o__Bacteroidales;f__Bacteroidaceae;g__Prevotella;s__Prevotella sp900556395	97.45	d__Bacteria;p__Bacteroidetes;c__Bacteroidia;o__Bacteroidales;f__Prevotellaceae;g__Prevotella;s__
N11438_bin_150	d__Bacteria;p__Bacteroidota;c__Bacteroidia;o__Bacteroidales;f__Bacteroidaceae;g__Prevotellamassilia;s__Prevotellamassilia sp900539625	97.18	d__Bacteria;p__Bacteroidetes;c__Bacteroidia;o__Bacteroidales;f__Prevotellaceae;g__Prevotella;s__
HCR16_bin_153	d__Bacteria;p__Bacteroidota;c__Bacteroidia;o__Bacteroidales;f__Bacteroidaceae;g__Prevotellamassilia;s__Prevotellamassilia sp900540885	96.93	d__Bacteria;p__Bacteroidetes;c__Bacteroidia;o__Bacteroidales;f__Prevotellaceae;g__Prevotellamassilia;s__Prevotellamassilia timonensis
HCR6_bin_165	d__Bacteria;p__Bacteroidota;c__Bacteroidia;o__Bacteroidales;f__Bacteroidaceae;g__Prevotellamassilia;s__Prevotellamassilia sp900540885	96.97	d__Bacteria;p__Bacteroidetes;c__Bacteroidia;o__Bacteroidales;f__Prevotellaceae;g__Prevotellamassilia;s__Prevotellamassilia timonensis
NCR9_bin_78	d__Bacteria;p__Bacteroidota;c__Bacteroidia;o__Bacteroidales;f__Bacteroidaceae;g__Prevotellamassilia;s__Prevotellamassilia sp900540885	97.13	d__Bacteria;p__Bacteroidetes;c__Bacteroidia;o__Bacteroidales;f__Prevotellaceae;g__Prevotellamassilia;s__Prevotellamassilia timonensis
HCR10_bin_51	d__Bacteria;p__Bacteroidota;c__Bacteroidia;o__Bacteroidales;f__Bacteroidaceae;g__Prevotellamassilia;s__Prevotellamassilia sp900542795	97.91	d__Bacteria;p__Bacteroidetes;c__Bacteroidia;o__Bacteroidales;f__Prevotellaceae;g__Prevotellamassilia;s__Prevotellamassilia timonensis
HCR12_bin_102	d__Bacteria;p__Bacteroidota;c__Bacteroidia;o__Bacteroidales;f__Bacteroidaceae;g__Prevotellamassilia;s__Prevotellamassilia sp900542795	97.75	d__Bacteria;p__Bacteroidetes;c__Bacteroidia;o__Bacteroidales;f__Prevotellaceae;g__Prevotellamassilia;s__Prevotellamassilia timonensis
HCR3_bin_34	d__Bacteria;p__Bacteroidota;c__Bacteroidia;o__Bacteroidales;f__Bacteroidaceae;g__Prevotellamassilia;s__Prevotellamassilia sp900542795	97.66	d__Bacteria;p__Bacteroidetes;c__Bacteroidia;o__Bacteroidales;f__Prevotellaceae;g__Prevotellamassilia;s__Prevotellamassilia timonensis
HCR7_bin_81	d__Bacteria;p__Bacteroidota;c__Bacteroidia;o__Bacteroidales;f__Bacteroidaceae;g__Prevotellamassilia;s__Prevotellamassilia sp900542795	97.58	d__Bacteria;p__Bacteroidetes;c__Bacteroidia;o__Bacteroidales;f__Prevotellaceae;g__Prevotellamassilia;s__Prevotellamassilia timonensis
HCR1_bin_114	d__Bacteria;p__Bacteroidota;c__Bacteroidia;o__Bacteroidales;f__Bacteroidaceae;g__UBA4334;s__	N/A	d__Bacteria;p__Bacteroidetes;c__Bacteroidia;o__Bacteroidales;f__Prevotellaceae;g__;s__
HCR14_bin_33	d__Bacteria;p__Bacteroidota;c__Bacteroidia;o__Bacteroidales;f__Bacteroidaceae;g__UBA4334;s__	N/A	d__Bacteria;p__Bacteroidetes;c__Bacteroidia;o__Bacteroidales;f__Prevotellaceae;g__;s__
HCR17_bin_41	d__Bacteria;p__Bacteroidota;c__Bacteroidia;o__Bacteroidales;f__Bacteroidaceae;g__UBA4334;s__	N/A	d__Bacteria;p__Bacteroidetes;c__Bacteroidia;o__Bacteroidales;f__Prevotellaceae;g__;s__
HCR3_bin_133	d__Bacteria;p__Bacteroidota;c__Bacteroidia;o__Bacteroidales;f__Bacteroidaceae;g__UBA4334;s__	N/A	d__Bacteria;p__Bacteroidetes;c__Bacteroidia;o__Bacteroidales;f__Prevotellaceae;g__;s__
HCR11_bin_155	d__Bacteria;p__Bacteroidota;c__Bacteroidia;o__Bacteroidales;f__Bacteroidaceae;g__UBA4334;s__UBA4334 sp900316975	97.2	d__Bacteria;p__Bacteroidetes;c__Bacteroidia;o__Bacteroidales;f__Prevotellaceae;g__;s__
co_bins_asymptomatic_1_492	d__Bacteria;p__Bacteroidota;c__Bacteroidia;o__Bacteroidales;f__Bacteroidaceae;g__UBA4372;s__	N/A	d__Bacteria;p__Bacteroidetes;c__Bacteroidia;o__Bacteroidales;f__Prevotellaceae;g__;s__
HCR11_bin_5	d__Bacteria;p__Bacteroidota;c__Bacteroidia;o__Bacteroidales;f__Bacteroidaceae;g__UBA4372;s__UBA4372 sp900543815	98.11	d__Bacteria;p__Bacteroidetes;c__Bacteroidia;o__Bacteroidales;f__Prevotellaceae;g__;s__
N11170_bin_92	d__Bacteria;p__Bacteroidota;c__Bacteroidia;o__Bacteroidales;f__Bacteroidaceae;g__UBA4372;s__UBA4372 sp900543815	97.7	d__Bacteria;p__Bacteroidetes;c__Bacteroidia;o__Bacteroidales;f__Prevotellaceae;g__;s__
N11283_bin_201	d__Bacteria;p__Bacteroidota;c__Bacteroidia;o__Bacteroidales;f__Bacteroidaceae;g__UBA4372;s__UBA4372 sp900543815	98.02	d__Bacteria;p__Bacteroidetes;c__Bacteroidia;o__Bacteroidales;f__Prevotellaceae;g__;s__
N11438_bin_137	d__Bacteria;p__Bacteroidota;c__Bacteroidia;o__Bacteroidales;f__Bacteroidaceae;g__UBA4372;s__UBA4372 sp900543815	97.79	d__Bacteria;p__Bacteroidetes;c__Bacteroidia;o__Bacteroidales;f__Prevotellaceae;g__;s__
NCR10_bin_39	d__Bacteria;p__Bacteroidota;c__Bacteroidia;o__Bacteroidales;f__Bacteroidaceae;g__UBA4372;s__UBA4372 sp900543815	97.99	d__Bacteria;p__Bacteroidetes;c__Bacteroidia;o__Bacteroidales;f__Prevotellaceae;g__;s__
HCR11_bin_100	d__Bacteria;p__Bacteroidota;c__Bacteroidia;o__Bacteroidales;f__Bacteroidaceae;g__UBA6382;s__	N/A	d__Bacteria;p__Bacteroidetes;c__Bacteroidia;o__Bacteroidales;f__Prevotellaceae;g__;s__
HCR16_bin_179	d__Bacteria;p__Bacteroidota;c__Bacteroidia;o__Bacteroidales;f__Bacteroidaceae;g__UBA6398;s__UBA6398 sp003150315	98.99	d__Bacteria;p__Bacteroidetes;c__Bacteroidia;o__Bacteroidales;f__Prevotellaceae;g__;s__
HCR5_bin_160	d__Bacteria;p__Bacteroidota;c__Bacteroidia;o__Bacteroidales;f__F082;g__F082;s__F082 sp900542475	98.85	d__Bacteria;p__Bacteroidetes;c__Bacteroidia;o__Bacteroidales;f__;g__;s__
HCR17_bin_141	d__Bacteria;p__Bacteroidota;c__Bacteroidia;o__Bacteroidales;f__Muribaculaceae;g__C941;s__C941 sp004557565	96.67	d__Bacteria;p__Bacteroidetes;c__Bacteroidia;o__Bacteroidales;f__Porphyromonadaceae;g__;s__
N11283_bin_70	d__Bacteria;p__Bacteroidota;c__Bacteroidia;o__Bacteroidales;f__Muribaculaceae;g__C941;s__C941 sp004557565	96.54	d__Bacteria;p__Bacteroidetes;c__Bacteroidia;o__Bacteroidales;f__Porphyromonadaceae;g__;s__
N11345_bin_110	d__Bacteria;p__Bacteroidota;c__Bacteroidia;o__Bacteroidales;f__Muribaculaceae;g__C941;s__C941 sp004557565	96.61	d__Bacteria;p__Bacteroidetes;c__Bacteroidia;o__Bacteroidales;f__Porphyromonadaceae;g__;s__
N11438_bin_107	d__Bacteria;p__Bacteroidota;c__Bacteroidia;o__Bacteroidales;f__Muribaculaceae;g__C941;s__C941 sp004557565	96.39	d__Bacteria;p__Bacteroidetes;c__Bacteroidia;o__Bacteroidales;f__Porphyromonadaceae;g__;s__
N6536_bin_101	d__Bacteria;p__Bacteroidota;c__Bacteroidia;o__Bacteroidales;f__Muribaculaceae;g__C941;s__C941 sp004557565	96.52	d__Bacteria;p__Bacteroidetes;c__Bacteroidia;o__Bacteroidales;f__Porphyromonadaceae;g__;s__
NCR10_bin_84	d__Bacteria;p__Bacteroidota;c__Bacteroidia;o__Bacteroidales;f__Muribaculaceae;g__C941;s__C941 sp004557565	96.5	d__Bacteria;p__Bacteroidetes;c__Bacteroidia;o__Bacteroidales;f__Porphyromonadaceae;g__;s__
NCR9_bin_40	d__Bacteria;p__Bacteroidota;c__Bacteroidia;o__Bacteroidales;f__Muribaculaceae;g__C941;s__C941 sp004557565	96.62	d__Bacteria;p__Bacteroidetes;c__Bacteroidia;o__Bacteroidales;f__Porphyromonadaceae;g__;s__
HCR8_bin_82	d__Bacteria;p__Bacteroidota;c__Bacteroidia;o__Bacteroidales;f__Muribaculaceae;g__CAG-279;s__CAG-279 sp000437795	98.18	d__Bacteria;p__Bacteroidetes;c__Bacteroidia;o__Bacteroidales;f__Muribaculaceae;g__;s__
N10476_bin_88	d__Bacteria;p__Bacteroidota;c__Bacteroidia;o__Bacteroidales;f__Muribaculaceae;g__CAG-279;s__CAG-279 sp000437795	97.98	d__Bacteria;p__Bacteroidetes;c__Bacteroidia;o__Bacteroidales;f__Muribaculaceae;g__;s__
N11345_bin_139	d__Bacteria;p__Bacteroidota;c__Bacteroidia;o__Bacteroidales;f__Muribaculaceae;g__CAG-279;s__CAG-279 sp000437795	98.03	d__Bacteria;p__Bacteroidetes;c__Bacteroidia;o__Bacteroidales;f__Muribaculaceae;g__;s__
HCR3_bin_73	d__Bacteria;p__Bacteroidota;c__Bacteroidia;o__Bacteroidales;f__Muribaculaceae;g__CAG-485;s__CAG-485 sp900321585	98.05	d__Bacteria;p__Bacteroidetes;c__Bacteroidia;o__Bacteroidales;f__Prevotellaceae;g__;s__
HCR11_bin_124	d__Bacteria;p__Bacteroidota;c__Bacteroidia;o__Bacteroidales;f__Muribaculaceae;g__CAG-873;s__CAG-873 sp001701165	98.4	d__Bacteria;p__Bacteroidetes;c__Bacteroidia;o__Bacteroidales;f__Prevotellaceae;g__Prevotella;s__
HCR12_bin_66	d__Bacteria;p__Bacteroidota;c__Bacteroidia;o__Bacteroidales;f__Muribaculaceae;g__SFTJ01;s__	N/A	d__Bacteria;p__Bacteroidetes;c__Bacteroidia;o__Bacteroidales;f__Prevotellaceae;g__;s__
HCR4_bin_29	d__Bacteria;p__Bacteroidota;c__Bacteroidia;o__Bacteroidales;f__P3;g__UBA3388;s__UBA3388 sp900545215	98.14	d__Bacteria;p__Bacteroidetes;c__Bacteroidia;o__Bacteroidales;f__;g__;s__
HCR7_bin_108	d__Bacteria;p__Bacteroidota;c__Bacteroidia;o__Bacteroidales;f__P3;g__UBA3388;s__UBA3388 sp900545215	98.5	d__Bacteria;p__Bacteroidetes;c__Bacteroidia;o__Bacteroidales;f__;g__;s__
HCR8_bin_98	d__Bacteria;p__Bacteroidota;c__Bacteroidia;o__Bacteroidales;f__P3;g__UBA3388;s__UBA3388 sp900545215	98.53	d__Bacteria;p__Bacteroidetes;c__Bacteroidia;o__Bacteroidales;f__;g__;s__
HCR11_bin_91	d__Bacteria;p__Bacteroidota;c__Bacteroidia;o__Bacteroidales;f__P3;g__UBA3388;s__UBA3388 sp900546465	98.18	d__Bacteria;p__Bacteroidetes;c__Bacteroidia;o__Bacteroidales;f__;g__;s__
HCR12_bin_122	d__Bacteria;p__Bacteroidota;c__Bacteroidia;o__Bacteroidales;f__P3;g__UBA3388;s__UBA3388 sp900546465	98.1	d__Bacteria;p__Bacteroidetes;c__Bacteroidia;o__Bacteroidales;f__;g__;s__
HCR17_bin_21	d__Bacteria;p__Bacteroidota;c__Bacteroidia;o__Bacteroidales;f__P3;g__UBA3388;s__UBA3388 sp900546465	98.17	d__Bacteria;p__Bacteroidetes;c__Bacteroidia;o__Bacteroidales;f__;g__;s__
HCR12_bin_7	d__Bacteria;p__Bacteroidota;c__Bacteroidia;o__Bacteroidales;f__Paludibacteraceae;g__RF16;s__	N/A	d__Bacteria;p__Bacteroidetes;c__Bacteroidia;o__Bacteroidales;f__;g__;s__
HCR4_bin_109	d__Bacteria;p__Bacteroidota;c__Bacteroidia;o__Bacteroidales;f__Paludibacteraceae;g__RF16;s__	N/A	d__Bacteria;p__Bacteroidetes;c__Bacteroidia;o__Bacteroidales;f__;g__;s__
N11283_bin_145	d__Bacteria;p__Bacteroidota;c__Bacteroidia;o__Bacteroidales;f__Paludibacteraceae;g__RF16;s__	N/A	d__Bacteria;p__Bacteroidetes;c__Bacteroidia;o__Bacteroidales;f__;g__;s__
N11283_bin_183	d__Bacteria;p__Bacteroidota;c__Bacteroidia;o__Bacteroidales;f__Paludibacteraceae;g__RF16;s__	N/A	d__Bacteria;p__Bacteroidetes;c__Bacteroidia;o__Bacteroidales;f__;g__;s__
N10476_bin_61	d__Bacteria;p__Bacteroidota;c__Bacteroidia;o__Bacteroidales;f__Paludibacteraceae;g__RF16;s__RF16 sp900542355	98.41	d__Bacteria;p__Bacteroidetes;c__Bacteroidia;o__Bacteroidales;f__;g__;s__
HCR5_bin_107	d__Bacteria;p__Bacteroidota;c__Bacteroidia;o__Bacteroidales;f__Paludibacteraceae;g__SFVR01;s__	N/A	d__Bacteria;p__Bacteroidetes;c__;o__;f__;g__;s__
HCR5_bin_53	d__Bacteria;p__Bacteroidota;c__Bacteroidia;o__Bacteroidales;f__Paludibacteraceae;g__SFVR01;s__	N/A	d__Bacteria;p__Bacteroidetes;c__;o__;f__;g__;s__
HCR4_bin_10	d__Bacteria;p__Bacteroidota;c__Bacteroidia;o__Bacteroidales;f__Paludibacteraceae;g__W0P28-013;s__	N/A	d__Bacteria;p__Bacteroidetes;c__;o__;f__;g__;s__
HCR4_bin_55	d__Bacteria;p__Bacteroidota;c__Bacteroidia;o__Bacteroidales;f__Paludibacteraceae;g__W0P28-013;s__	N/A	d__Bacteria;p__Bacteroidetes;c__;o__;f__;g__;s__
HCR5_bin_133	d__Bacteria;p__Bacteroidota;c__Bacteroidia;o__Bacteroidales;f__Paludibacteraceae;g__W0P28-013;s__	N/A	d__Bacteria;p__Bacteroidetes;c__;o__;f__;g__;s__
HCR2_bin_102	d__Bacteria;p__Bacteroidota;c__Bacteroidia;o__Bacteroidales;f__Paludibacteraceae;g__W0P28-013;s__W0P28-013 sp004557405	97.56	d__Bacteria;p__Bacteroidetes;c__;o__;f__;g__;s__
co_bins_asymptomatic_1_734	d__Bacteria;p__Bacteroidota;c__Bacteroidia;o__Bacteroidales;f__Tannerellaceae;g__Parabacteroides;s__	N/A	d__Bacteria;p__Bacteroidetes;c__Bacteroidia;o__Bacteroidales;f__Tannerellaceae;g__Parabacteroides;s__
HCR10_bin_38	d__Bacteria;p__Bacteroidota;c__Bacteroidia;o__Bacteroidales;f__Tannerellaceae;g__Parabacteroides;s__	N/A	d__Bacteria;p__Bacteroidetes;c__Bacteroidia;o__Bacteroidales;f__Tannerellaceae;g__Parabacteroides;s__
N10476_bin_147	d__Bacteria;p__Bacteroidota;c__Bacteroidia;o__Bacteroidales;f__Tannerellaceae;g__Parabacteroides;s__	N/A	d__Bacteria;p__Bacteroidetes;c__Bacteroidia;o__Bacteroidales;f__Tannerellaceae;g__Parabacteroides;s__
N11283_bin_197	d__Bacteria;p__Bacteroidota;c__Bacteroidia;o__Bacteroidales;f__Tannerellaceae;g__Parabacteroides;s__	N/A	d__Bacteria;p__Bacteroidetes;c__Bacteroidia;o__Bacteroidales;f__Tannerellaceae;g__Parabacteroides;s__
HCR12_bin_162	d__Bacteria;p__Bacteroidota;c__Bacteroidia;o__Bacteroidales;f__Tannerellaceae;g__Parabacteroides;s__Parabacteroides sp900549585	99.06	d__Bacteria;p__Bacteroidetes;c__Bacteroidia;o__Bacteroidales;f__Tannerellaceae;g__Parabacteroides;s__
co_bins_asymptomatic_1_44	d__Bacteria;p__Bacteroidota;c__Bacteroidia;o__Bacteroidales;f__UBA932;g__RC9;s__	N/A	d__Bacteria;p__Bacteroidetes;c__Bacteroidia;o__Bacteroidales;f__;g__;s__
HCR4_bin_164	d__Bacteria;p__Bacteroidota;c__Bacteroidia;o__Bacteroidales;f__UBA932;g__RC9;s__	N/A	d__Bacteria;p__Bacteroidetes;c__Bacteroidia;o__Bacteroidales;f__;g__;s__
HCR4_bin_47	d__Bacteria;p__Bacteroidota;c__Bacteroidia;o__Bacteroidales;f__UBA932;g__RC9;s__	N/A	d__Bacteria;p__Bacteroidetes;c__Bacteroidia;o__Bacteroidales;f__;g__;s__
N11345_bin_88	d__Bacteria;p__Bacteroidota;c__Bacteroidia;o__Bacteroidales;f__UBA932;g__RC9;s__RC9 sp000431015	98.26	d__Bacteria;p__Bacteroidetes;c__Bacteroidia;o__Bacteroidales;f__Rikenellaceae;g__Alistipes;s__
co_bins_diarrheal_827	d__Bacteria;p__Bacteroidota;c__Bacteroidia;o__Bacteroidales;f__UBA932;g__RC9;s__RC9 sp000432515	97.02	d__Bacteria;p__Bacteroidetes;c__Bacteroidia;o__Bacteroidales;f__Bacteroidaceae;g__Bacteroides;s__
HCR12_bin_81	d__Bacteria;p__Bacteroidota;c__Bacteroidia;o__Bacteroidales;f__UBA932;g__RC9;s__RC9 sp000432515	96.76	d__Bacteria;p__Bacteroidetes;c__Bacteroidia;o__Bacteroidales;f__Bacteroidaceae;g__Bacteroides;s__
HCR14_bin_46	d__Bacteria;p__Bacteroidota;c__Bacteroidia;o__Bacteroidales;f__UBA932;g__RC9;s__RC9 sp000432515	96.76	d__Bacteria;p__Bacteroidetes;c__Bacteroidia;o__Bacteroidales;f__Bacteroidaceae;g__Bacteroides;s__
HCR17_bin_68	d__Bacteria;p__Bacteroidota;c__Bacteroidia;o__Bacteroidales;f__UBA932;g__RC9;s__RC9 sp000432515	96.9	d__Bacteria;p__Bacteroidetes;c__Bacteroidia;o__Bacteroidales;f__Bacteroidaceae;g__Bacteroides;s__
HCR8_bin_89	d__Bacteria;p__Bacteroidota;c__Bacteroidia;o__Bacteroidales;f__UBA932;g__RC9;s__RC9 sp000432515	97.07	d__Bacteria;p__Bacteroidetes;c__Bacteroidia;o__Bacteroidales;f__Bacteroidaceae;g__Bacteroides;s__
HCR9_bin_86	d__Bacteria;p__Bacteroidota;c__Bacteroidia;o__Bacteroidales;f__UBA932;g__RC9;s__RC9 sp000432515	97.31	d__Bacteria;p__Bacteroidetes;c__Bacteroidia;o__Bacteroidales;f__Bacteroidaceae;g__Bacteroides;s__
HCR3_bin_37	d__Bacteria;p__Bacteroidota;c__Bacteroidia;o__Bacteroidales;f__UBA932;g__RC9;s__RC9 sp000432655	98.09	d__Bacteria;p__Bacteroidetes;c__Bacteroidia;o__Bacteroidales;f__Bacteroidaceae;g__Bacteroides;s__
NCR11_bin_133	d__Bacteria;p__Bacteroidota;c__Bacteroidia;o__Bacteroidales;f__UBA932;g__RC9;s__RC9 sp000433355	98.12	d__Bacteria;p__Bacteroidetes;c__Bacteroidia;o__Bacteroidales;f__Rikenellaceae;g__Alistipes;s__
NCR9_bin_154	d__Bacteria;p__Bacteroidota;c__Bacteroidia;o__Bacteroidales;f__UBA932;g__RC9;s__RC9 sp000433355	98.16	d__Bacteria;p__Bacteroidetes;c__Bacteroidia;o__Bacteroidales;f__Rikenellaceae;g__Alistipes;s__
HCR12_bin_110	d__Bacteria;p__Bacteroidota;c__Bacteroidia;o__Bacteroidales;f__UBA932;g__RC9;s__RC9 sp000434935	96.95	d__Bacteria;p__Bacteroidetes;c__Bacteroidia;o__Bacteroidales;f__Bacteroidaceae;g__Bacteroides;s__
HCR17_bin_119	d__Bacteria;p__Bacteroidota;c__Bacteroidia;o__Bacteroidales;f__UBA932;g__RC9;s__RC9 sp000434935	97.11	d__Bacteria;p__Bacteroidetes;c__Bacteroidia;o__Bacteroidales;f__Bacteroidaceae;g__Bacteroides;s__
N11438_bin_52	d__Bacteria;p__Bacteroidota;c__Bacteroidia;o__Bacteroidales;f__UBA932;g__RC9;s__RC9 sp000434935	96.87	d__Bacteria;p__Bacteroidetes;c__Bacteroidia;o__Bacteroidales;f__Bacteroidaceae;g__Bacteroides;s__
HCR10_bin_18	d__Bacteria;p__Bacteroidota;c__Bacteroidia;o__Bacteroidales;f__UBA932;g__RC9;s__RC9 sp000435075	97.37	d__Bacteria;p__Bacteroidetes;c__Bacteroidia;o__Bacteroidales;f__Bacteroidaceae;g__Bacteroides;s__
HCR12_bin_115	d__Bacteria;p__Bacteroidota;c__Bacteroidia;o__Bacteroidales;f__UBA932;g__RC9;s__RC9 sp000435075	97.12	d__Bacteria;p__Bacteroidetes;c__Bacteroidia;o__Bacteroidales;f__Bacteroidaceae;g__Bacteroides;s__
HCR17_bin_147	d__Bacteria;p__Bacteroidota;c__Bacteroidia;o__Bacteroidales;f__UBA932;g__RC9;s__RC9 sp000435075	97.22	d__Bacteria;p__Bacteroidetes;c__Bacteroidia;o__Bacteroidales;f__Bacteroidaceae;g__Bacteroides;s__
HCR8_bin_112	d__Bacteria;p__Bacteroidota;c__Bacteroidia;o__Bacteroidales;f__UBA932;g__RC9;s__RC9 sp000435075	97.06	d__Bacteria;p__Bacteroidetes;c__Bacteroidia;o__Bacteroidales;f__Bacteroidaceae;g__Bacteroides;s__
N11283_bin_59	d__Bacteria;p__Bacteroidota;c__Bacteroidia;o__Bacteroidales;f__UBA932;g__RC9;s__RC9 sp000435075	97.26	d__Bacteria;p__Bacteroidetes;c__Bacteroidia;o__Bacteroidales;f__Bacteroidaceae;g__Bacteroides;s__
N11438_bin_109	d__Bacteria;p__Bacteroidota;c__Bacteroidia;o__Bacteroidales;f__UBA932;g__RC9;s__RC9 sp000435075	97.18	d__Bacteria;p__Bacteroidetes;c__Bacteroidia;o__Bacteroidales;f__Bacteroidaceae;g__Bacteroides;s__
co_bins_asymptomatic_2_19	d__Bacteria;p__Bacteroidota;c__Bacteroidia;o__Bacteroidales;f__UBA932;g__RC9;s__RC9 sp004552965	98.74	d__Bacteria;p__Bacteroidetes;c__Bacteroidia;o__Bacteroidales;f__;g__;s__
HCR4_bin_114	d__Bacteria;p__Bacteroidota;c__Bacteroidia;o__Bacteroidales;f__UBA932;g__RC9;s__RC9 sp004552965	98.43	d__Bacteria;p__Bacteroidetes;c__Bacteroidia;o__Bacteroidales;f__;g__;s__
HCR6_bin_12	d__Bacteria;p__Bacteroidota;c__Bacteroidia;o__Bacteroidales;f__UBA932;g__RC9;s__RC9 sp900541925	98.2	d__Bacteria;p__Bacteroidetes;c__Bacteroidia;o__Bacteroidales;f__;g__;s__
N11438_bin_36	d__Bacteria;p__Bacteroidota;c__Bacteroidia;o__Bacteroidales;f__UBA932;g__RC9;s__RC9 sp900541925	98.1	d__Bacteria;p__Bacteroidetes;c__Bacteroidia;o__Bacteroidales;f__;g__;s__
HCR1_bin_54	d__Bacteria;p__Bacteroidota;c__Bacteroidia;o__Bacteroidales;f__UBA932;g__RC9;s__RC9 sp900545245	97.16	d__Bacteria;p__Bacteroidetes;c__Bacteroidia;o__Bacteroidales;f__;g__;s__
HCR12_bin_49	d__Bacteria;p__Bacteroidota;c__Bacteroidia;o__Bacteroidales;f__UBA932;g__RC9;s__RC9 sp900545245	96.79	d__Bacteria;p__Bacteroidetes;c__Bacteroidia;o__Bacteroidales;f__;g__;s__
HCR17_bin_3	d__Bacteria;p__Bacteroidota;c__Bacteroidia;o__Bacteroidales;f__UBA932;g__RC9;s__RC9 sp900545245	96.76	d__Bacteria;p__Bacteroidetes;c__Bacteroidia;o__Bacteroidales;f__;g__;s__
HCR5_bin_15	d__Bacteria;p__Bacteroidota;c__Bacteroidia;o__Bacteroidales;f__UBA932;g__RC9;s__RC9 sp900545245	96.97	d__Bacteria;p__Bacteroidetes;c__Bacteroidia;o__Bacteroidales;f__;g__;s__
N11438_bin_148	d__Bacteria;p__Bacteroidota;c__Bacteroidia;o__Bacteroidales;f__UBA932;g__RC9;s__RC9 sp900545245	96.65	d__Bacteria;p__Bacteroidetes;c__Bacteroidia;o__Bacteroidales;f__;g__;s__
HCR10_bin_5	d__Bacteria;p__Bacteroidota;c__Bacteroidia;o__Bacteroidales;f__UBA932;g__RC9;s__RC9 sp900546445	96.45	d__Bacteria;p__Bacteroidetes;c__Bacteroidia;o__Bacteroidales;f__;g__;s__
HCR11_bin_107	d__Bacteria;p__Bacteroidota;c__Bacteroidia;o__Bacteroidales;f__UBA932;g__RC9;s__RC9 sp900546445	96.56	d__Bacteria;p__Bacteroidetes;c__Bacteroidia;o__Bacteroidales;f__;g__;s__
HCR12_bin_143	d__Bacteria;p__Bacteroidota;c__Bacteroidia;o__Bacteroidales;f__UBA932;g__RC9;s__RC9 sp900546445	96.57	d__Bacteria;p__Bacteroidetes;c__Bacteroidia;o__Bacteroidales;f__;g__;s__
HCR13_bin_15	d__Bacteria;p__Bacteroidota;c__Bacteroidia;o__Bacteroidales;f__UBA932;g__RC9;s__RC9 sp900546445	96.66	d__Bacteria;p__Bacteroidetes;c__Bacteroidia;o__Bacteroidales;f__;g__;s__
HCR14_bin_40	d__Bacteria;p__Bacteroidota;c__Bacteroidia;o__Bacteroidales;f__UBA932;g__RC9;s__RC9 sp900546445	96.61	d__Bacteria;p__Bacteroidetes;c__Bacteroidia;o__Bacteroidales;f__;g__;s__
HCR15_bin_113	d__Bacteria;p__Bacteroidota;c__Bacteroidia;o__Bacteroidales;f__UBA932;g__RC9;s__RC9 sp900546445	96.6	d__Bacteria;p__Bacteroidetes;c__Bacteroidia;o__Bacteroidales;f__;g__;s__
HCR16_bin_237	d__Bacteria;p__Bacteroidota;c__Bacteroidia;o__Bacteroidales;f__UBA932;g__RC9;s__RC9 sp900546445	96.76	d__Bacteria;p__Bacteroidetes;c__Bacteroidia;o__Bacteroidales;f__;g__;s__
HCR17_bin_155	d__Bacteria;p__Bacteroidota;c__Bacteroidia;o__Bacteroidales;f__UBA932;g__RC9;s__RC9 sp900546445	96.37	d__Bacteria;p__Bacteroidetes;c__Bacteroidia;o__Bacteroidales;f__;g__;s__
HCR3_bin_106	d__Bacteria;p__Bacteroidota;c__Bacteroidia;o__Bacteroidales;f__UBA932;g__RC9;s__RC9 sp900546445	96.6	d__Bacteria;p__Bacteroidetes;c__Bacteroidia;o__Bacteroidales;f__;g__;s__
HCR5_bin_116	d__Bacteria;p__Bacteroidota;c__Bacteroidia;o__Bacteroidales;f__UBA932;g__RC9;s__RC9 sp900546445	96.34	d__Bacteria;p__Bacteroidetes;c__Bacteroidia;o__Bacteroidales;f__;g__;s__
HCR6_bin_18	d__Bacteria;p__Bacteroidota;c__Bacteroidia;o__Bacteroidales;f__UBA932;g__RC9;s__RC9 sp900546445	96.61	d__Bacteria;p__Bacteroidetes;c__Bacteroidia;o__Bacteroidales;f__;g__;s__
HCR7_bin_160	d__Bacteria;p__Bacteroidota;c__Bacteroidia;o__Bacteroidales;f__UBA932;g__RC9;s__RC9 sp900546445	96.73	d__Bacteria;p__Bacteroidetes;c__Bacteroidia;o__Bacteroidales;f__;g__;s__
HCR8_bin_141	d__Bacteria;p__Bacteroidota;c__Bacteroidia;o__Bacteroidales;f__UBA932;g__RC9;s__RC9 sp900546445	96.65	d__Bacteria;p__Bacteroidetes;c__Bacteroidia;o__Bacteroidales;f__;g__;s__
N11283_bin_46	d__Bacteria;p__Bacteroidota;c__Bacteroidia;o__Bacteroidales;f__UBA932;g__RC9;s__RC9 sp900546445	96.31	d__Bacteria;p__Bacteroidetes;c__Bacteroidia;o__Bacteroidales;f__;g__;s__
N11438_bin_14	d__Bacteria;p__Bacteroidota;c__Bacteroidia;o__Bacteroidales;f__UBA932;g__RC9;s__RC9 sp900546445	96.35	d__Bacteria;p__Bacteroidetes;c__Bacteroidia;o__Bacteroidales;f__;g__;s__
HCR10_bin_9	d__Bacteria;p__Bacteroidota;c__Bacteroidia;o__Bacteroidales;f__UBA932;g__RC9;s__RC9 sp900546925	96.5	d__Bacteria;p__Bacteroidetes;c__Bacteroidia;o__Bacteroidales;f__Bacteroidaceae;g__Bacteroides;s__
HCR12_bin_157	d__Bacteria;p__Bacteroidota;c__Bacteroidia;o__Bacteroidales;f__UBA932;g__RC9;s__RC9 sp900546925	96.32	d__Bacteria;p__Bacteroidetes;c__Bacteroidia;o__Bacteroidales;f__Bacteroidaceae;g__Bacteroides;s__
HCR17_bin_191	d__Bacteria;p__Bacteroidota;c__Bacteroidia;o__Bacteroidales;f__UBA932;g__RC9;s__RC9 sp900546925	96.48	d__Bacteria;p__Bacteroidetes;c__Bacteroidia;o__Bacteroidales;f__Bacteroidaceae;g__Bacteroides;s__
HCR5_bin_33	d__Bacteria;p__Bacteroidota;c__Bacteroidia;o__Bacteroidales;f__UBA932;g__RC9;s__RC9 sp900546925	96.46	d__Bacteria;p__Bacteroidetes;c__Bacteroidia;o__Bacteroidales;f__Bacteroidaceae;g__Bacteroides;s__
HCR9_bin_73	d__Bacteria;p__Bacteroidota;c__Bacteroidia;o__Bacteroidales;f__UBA932;g__RC9;s__RC9 sp900546925	96.34	d__Bacteria;p__Bacteroidetes;c__Bacteroidia;o__Bacteroidales;f__Bacteroidaceae;g__Bacteroides;s__
N11345_bin_129	d__Bacteria;p__Bacteroidota;c__Bacteroidia;o__Bacteroidales;f__UBA932;g__RC9;s__RC9 sp900546925	96.48	d__Bacteria;p__Bacteroidetes;c__Bacteroidia;o__Bacteroidales;f__Bacteroidaceae;g__Bacteroides;s__
N11438_bin_40	d__Bacteria;p__Bacteroidota;c__Bacteroidia;o__Bacteroidales;f__UBA932;g__RC9;s__RC9 sp900546925	96.51	d__Bacteria;p__Bacteroidetes;c__Bacteroidia;o__Bacteroidales;f__Bacteroidaceae;g__Bacteroides;s__
HCR12_bin_24	d__Bacteria;p__Bacteroidota;c__Bacteroidia;o__Bacteroidales;f__UBA932;g__UBA1232;s__	N/A	d__Bacteria;p__Bacteroidetes;c__Bacteroidia;o__Bacteroidales;f__;g__;s__
HCR1_bin_17	d__Bacteria;p__Bacteroidota;c__Bacteroidia;o__Bacteroidales;f__UBA932;g__UBA1232;s__UBA1232 sp900544815	98.46	d__Bacteria;p__Bacteroidetes;c__Bacteroidia;o__Bacteroidales;f__;g__;s__
N6536_bin_88	d__Bacteria;p__Bacteroidota;c__Bacteroidia;o__Chitinophagales;f__Chitinophagaceae;g__Niabella;s__	N/A	d__Bacteria;p__Bacteroidetes;c__Sphingobacteriia;o__Sphingobacteriales;f__;g__;s__
N6536_bin_98	d__Bacteria;p__Bacteroidota;c__Bacteroidia;o__Flavobacteriales;f__Weeksellaceae;g__Chryseobacterium;s__	N/A	d__Bacteria;p__Bacteroidetes;c__Flavobacteriia;o__Flavobacteriales;f__Flavobacteriaceae;g__Chryseobacterium;s__
HCR14_bin_164	d__Bacteria;p__Campylobacterota;c__Campylobacteria;o__Campylobacterales;f__Campylobacteraceae;g__Campylobacter;s__	N/A	d__Bacteria;p__Proteobacteria;c__Epsilonproteobacteria;o__Campylobacterales;f__Campylobacteraceae;g__Campylobacter;s__
HCR14_bin_83	d__Bacteria;p__Campylobacterota;c__Campylobacteria;o__Campylobacterales;f__Campylobacteraceae;g__Campylobacter;s__	N/A	d__Bacteria;p__Proteobacteria;c__Epsilonproteobacteria;o__Campylobacterales;f__Campylobacteraceae;g__Campylobacter;s__
HCR3_bin_121	d__Bacteria;p__Campylobacterota;c__Campylobacteria;o__Campylobacterales;f__Campylobacteraceae;g__Campylobacter;s__	N/A	d__Bacteria;p__Proteobacteria;c__Epsilonproteobacteria;o__Campylobacterales;f__Campylobacteraceae;g__Campylobacter;s__
HCR6_bin_146	d__Bacteria;p__Campylobacterota;c__Campylobacteria;o__Campylobacterales;f__Campylobacteraceae;g__Campylobacter;s__	N/A	d__Bacteria;p__Proteobacteria;c__Epsilonproteobacteria;o__Campylobacterales;f__Campylobacteraceae;g__Campylobacter;s__
HCR6_bin_49	d__Bacteria;p__Campylobacterota;c__Campylobacteria;o__Campylobacterales;f__Campylobacteraceae;g__Campylobacter;s__	N/A	d__Bacteria;p__Proteobacteria;c__Epsilonproteobacteria;o__Campylobacterales;f__Campylobacteraceae;g__Campylobacter;s__
HCR7_bin_77	d__Bacteria;p__Campylobacterota;c__Campylobacteria;o__Campylobacterales;f__Campylobacteraceae;g__Campylobacter;s__	N/A	d__Bacteria;p__Proteobacteria;c__Epsilonproteobacteria;o__Campylobacterales;f__Campylobacteraceae;g__Campylobacter;s__
HCR7_bin_83	d__Bacteria;p__Campylobacterota;c__Campylobacteria;o__Campylobacterales;f__Campylobacteraceae;g__Campylobacter;s__	N/A	d__Bacteria;p__Proteobacteria;c__Epsilonproteobacteria;o__Campylobacterales;f__Campylobacteraceae;g__Campylobacter;s__
HCR9_bin_49	d__Bacteria;p__Campylobacterota;c__Campylobacteria;o__Campylobacterales;f__Campylobacteraceae;g__Campylobacter;s__	N/A	d__Bacteria;p__Proteobacteria;c__Epsilonproteobacteria;o__Campylobacterales;f__Campylobacteraceae;g__Campylobacter;s__
N11345_bin_158	d__Bacteria;p__Campylobacterota;c__Campylobacteria;o__Campylobacterales;f__Campylobacteraceae;g__Campylobacter;s__	N/A	d__Bacteria;p__Proteobacteria;c__Epsilonproteobacteria;o__Campylobacterales;f__Campylobacteraceae;g__Campylobacter;s__
N6536_bin_109	d__Bacteria;p__Campylobacterota;c__Campylobacteria;o__Campylobacterales;f__Campylobacteraceae;g__Campylobacter;s__	N/A	d__Bacteria;p__Proteobacteria;c__Epsilonproteobacteria;o__Campylobacterales;f__Campylobacteraceae;g__Campylobacter;s__
NCR10_bin_44	d__Bacteria;p__Campylobacterota;c__Campylobacteria;o__Campylobacterales;f__Campylobacteraceae;g__Campylobacter;s__	N/A	d__Bacteria;p__Proteobacteria;c__Epsilonproteobacteria;o__Campylobacterales;f__Campylobacteraceae;g__Campylobacter;s__
HCR12_bin_82	d__Bacteria;p__Campylobacterota;c__Campylobacteria;o__Campylobacterales;f__Helicobacteraceae;g__;s__	N/A	d__Bacteria;p__Proteobacteria;c__Epsilonproteobacteria;o__Campylobacterales;f__Helicobacteraceae;g__;s__
HCR13_bin_159	d__Bacteria;p__Campylobacterota;c__Campylobacteria;o__Campylobacterales;f__Helicobacteraceae;g__;s__	N/A	d__Bacteria;p__Proteobacteria;c__Epsilonproteobacteria;o__Campylobacterales;f__Helicobacteraceae;g__;s__
HCR13_bin_57	d__Bacteria;p__Campylobacterota;c__Campylobacteria;o__Campylobacterales;f__Helicobacteraceae;g__;s__	N/A	d__Bacteria;p__Proteobacteria;c__Epsilonproteobacteria;o__Campylobacterales;f__Helicobacteraceae;g__;s__
HCR3_bin_145	d__Bacteria;p__Campylobacterota;c__Campylobacteria;o__Campylobacterales;f__Helicobacteraceae;g__;s__	N/A	d__Bacteria;p__Proteobacteria;c__Epsilonproteobacteria;o__Campylobacterales;f__Helicobacteraceae;g__;s__
HCR3_bin_58	d__Bacteria;p__Campylobacterota;c__Campylobacteria;o__Campylobacterales;f__Helicobacteraceae;g__;s__	N/A	d__Bacteria;p__Proteobacteria;c__Epsilonproteobacteria;o__Campylobacterales;f__Helicobacteraceae;g__;s__
HCR6_bin_58	d__Bacteria;p__Campylobacterota;c__Campylobacteria;o__Campylobacterales;f__Helicobacteraceae;g__;s__	N/A	d__Bacteria;p__Proteobacteria;c__Epsilonproteobacteria;o__Campylobacterales;f__Helicobacteraceae;g__;s__
HCR6_bin_99	d__Bacteria;p__Campylobacterota;c__Campylobacteria;o__Campylobacterales;f__Helicobacteraceae;g__;s__	N/A	d__Bacteria;p__Proteobacteria;c__Epsilonproteobacteria;o__Campylobacterales;f__Helicobacteraceae;g__;s__
HCR7_bin_120	d__Bacteria;p__Campylobacterota;c__Campylobacteria;o__Campylobacterales;f__Helicobacteraceae;g__;s__	N/A	d__Bacteria;p__Proteobacteria;c__Epsilonproteobacteria;o__Campylobacterales;f__Helicobacteraceae;g__;s__
HCR11_bin_53	d__Bacteria;p__Campylobacterota;c__Campylobacteria;o__Campylobacterales;f__Helicobacteraceae;g__Helicobacter_B;s__	N/A	d__Bacteria;p__Proteobacteria;c__Epsilonproteobacteria;o__Campylobacterales;f__Helicobacteraceae;g__Helicobacter;s__
HCR12_bin_29	d__Bacteria;p__Campylobacterota;c__Campylobacteria;o__Campylobacterales;f__Helicobacteraceae;g__Helicobacter_B;s__	N/A	d__Bacteria;p__Proteobacteria;c__Epsilonproteobacteria;o__Campylobacterales;f__Helicobacteraceae;g__Helicobacter;s__
HCR17_bin_19	d__Bacteria;p__Campylobacterota;c__Campylobacteria;o__Campylobacterales;f__Helicobacteraceae;g__Helicobacter_B;s__	N/A	d__Bacteria;p__Proteobacteria;c__Epsilonproteobacteria;o__Campylobacterales;f__Helicobacteraceae;g__Helicobacter;s__
HCR4_bin_91	d__Bacteria;p__Campylobacterota;c__Campylobacteria;o__Campylobacterales;f__Helicobacteraceae;g__Helicobacter_B;s__	N/A	d__Bacteria;p__Proteobacteria;c__Epsilonproteobacteria;o__Campylobacterales;f__Helicobacteraceae;g__Helicobacter;s__
HCR5_bin_140	d__Bacteria;p__Campylobacterota;c__Campylobacteria;o__Campylobacterales;f__Helicobacteraceae;g__Helicobacter_B;s__	N/A	d__Bacteria;p__Proteobacteria;c__Epsilonproteobacteria;o__Campylobacterales;f__Helicobacteraceae;g__Helicobacter;s__
HCR8_bin_25	d__Bacteria;p__Campylobacterota;c__Campylobacteria;o__Campylobacterales;f__Helicobacteraceae;g__Helicobacter_B;s__Helicobacter_B macacae	95.44	d__Bacteria;p__Proteobacteria;c__Epsilonproteobacteria;o__Campylobacterales;f__Helicobacteraceae;g__Helicobacter;s__Helicobacter macacae
co_bins_asymptomatic_1_291	d__Bacteria;p__Campylobacterota;c__Campylobacteria;o__Campylobacterales;f__Helicobacteraceae;g__Helicobacter_C;s__Helicobacter_C magdeburgensis	96.38	d__Bacteria;p__Proteobacteria;c__Epsilonproteobacteria;o__Campylobacterales;f__Helicobacteraceae;g__Helicobacter;s__Helicobacter cinaedi
HCR5_bin_112	d__Bacteria;p__Cyanobacteria;c__Vampirovibrionia;o__Gastranaerophilales;f__Gastranaerophilaceae;g__CAG-196;s__	N/A	d__Bacteria;p__Cyanobacteria;c__;o__;f__;g__;s__
HCR5_bin_47	d__Bacteria;p__Cyanobacteria;c__Vampirovibrionia;o__Gastranaerophilales;f__Gastranaerophilaceae;g__RUG841;s__	N/A	d__Bacteria;p__;c__;o__;f__;g__;s__
HCR5_bin_16	d__Bacteria;p__Cyanobacteria;c__Vampirovibrionia;o__Gastranaerophilales;f__Gastranaerophilaceae;g__UBA791;s__	N/A	d__Bacteria;p__Cyanobacteria;c__;o__;f__;g__;s__
N11283_bin_194	d__Bacteria;p__Cyanobacteria;c__Vampirovibrionia;o__Gastranaerophilales;f__Gastranaerophilaceae;g__UBA791;s__	N/A	d__Bacteria;p__Cyanobacteria;c__;o__;f__;g__;s__
N11283_bin_125	d__Bacteria;p__Cyanobacteria;c__Vampirovibrionia;o__Gastranaerophilales;f__Gastranaerophilaceae;g__Zag1;s__	N/A	d__Bacteria;p__Candidatus Melainabacteria;c__;o__;f__;g__;s__
N11345_bin_97	d__Bacteria;p__Cyanobacteria;c__Vampirovibrionia;o__Gastranaerophilales;f__Gastranaerophilaceae;g__Zag1;s__	N/A	d__Bacteria;p__Candidatus Melainabacteria;c__;o__;f__;g__;s__
HCR15_bin_134	d__Bacteria;p__Cyanobacteria;c__Vampirovibrionia;o__Gastranaerophilales;f__Gastranaerophilaceae;g__Zag111;s__Zag111 sp002102825	98.38	d__Bacteria;p__Candidatus Melainabacteria;c__;o__Candidatus Gastranaerophilales;f__;g__;s__
HCR3_bin_48	d__Bacteria;p__Cyanobacteria;c__Vampirovibrionia;o__Gastranaerophilales;f__Gastranaerophilaceae;g__Zag111;s__Zag111 sp002103105	97.97	d__Bacteria;p__Candidatus Melainabacteria;c__;o__Candidatus Gastranaerophilales;f__;g__;s__
HCR6_bin_42	d__Bacteria;p__Cyanobacteria;c__Vampirovibrionia;o__Gastranaerophilales;f__Gastranaerophilaceae;g__Zag111;s__Zag111 sp002103105	98.22	d__Bacteria;p__Candidatus Melainabacteria;c__;o__Candidatus Gastranaerophilales;f__;g__;s__
N6536_bin_40	d__Bacteria;p__Desulfobacterota;c__Desulfovibrionia;o__Desulfovibrionales;f__Desulfovibrionaceae;g__Desulfovibrio;s__	N/A	d__Bacteria;p__Proteobacteria;c__Deltaproteobacteria;o__Desulfovibrionales;f__Desulfovibrionaceae;g__Desulfovibrio;s__
co_bins_diarrheal_365	d__Bacteria;p__Desulfobacterota;c__Desulfovibrionia;o__Desulfovibrionales;f__Desulfovibrionaceae;g__Desulfovibrio;s__Desulfovibrio sp900540515	99.37	d__Bacteria;p__Proteobacteria;c__Deltaproteobacteria;o__Desulfovibrionales;f__Desulfovibrionaceae;g__Desulfovibrio;s__
HCR11_bin_62	d__Bacteria;p__Elusimicrobiota;c__Elusimicrobia;o__Elusimicrobiales;f__Elusimicrobiaceae;g__UBA1436;s__	N/A	d__Bacteria;p__Elusimicrobia;c__;o__;f__;g__;s__
NCR11_bin_51	d__Bacteria;p__Elusimicrobiota;c__Elusimicrobia;o__Elusimicrobiales;f__Elusimicrobiaceae;g__UBA1436;s__UBA1436 sp002329395	98.02	d__Bacteria;p__Elusimicrobia;c__;o__;f__;g__;s__
co_bins_asymptomatic_1_464	d__Bacteria;p__Elusimicrobiota;c__Elusimicrobia;o__Elusimicrobiales;f__Elusimicrobiaceae;g__UBA1436;s__UBA1436 sp900540405	98.58	d__Bacteria;p__Elusimicrobia;c__Elusimicrobia;o__Elusimicrobiales;f__Elusimicrobiaceae;g__Elusimicrobium;s__
HCR17_bin_101	d__Bacteria;p__Elusimicrobiota;c__Elusimicrobia;o__Elusimicrobiales;f__Elusimicrobiaceae;g__UBA1436;s__UBA1436 sp900540405	98.15	d__Bacteria;p__Elusimicrobia;c__Elusimicrobia;o__Elusimicrobiales;f__Elusimicrobiaceae;g__Elusimicrobium;s__
HCR17_bin_156	d__Bacteria;p__Elusimicrobiota;c__Elusimicrobia;o__Elusimicrobiales;f__Elusimicrobiaceae;g__UBA1436;s__UBA1436 sp900541355	97.16	d__Bacteria;p__Elusimicrobia;c__;o__;f__;g__;s__
HCR7_bin_54	d__Bacteria;p__Elusimicrobiota;c__Elusimicrobia;o__Elusimicrobiales;f__Elusimicrobiaceae;g__UBA1436;s__UBA1436 sp900541355	97.45	d__Bacteria;p__Elusimicrobia;c__;o__;f__;g__;s__
HCR6_bin_44	d__Bacteria;p__Fibrobacterota;c__Fibrobacteria;o__Fibrobacterales;f__Fibrobacteraceae;g__;s__	N/A	d__Bacteria;p__Fibrobacteres;c__Fibrobacteria;o__Fibrobacterales;f__Fibrobacteraceae;g__;s__
co_bins_asymptomatic_2_403	d__Bacteria;p__Fibrobacterota;c__Fibrobacteria;o__Fibrobacterales;f__Fibrobacteraceae;g__Fibrobacter;s__Fibrobacter sp900142475	95.69	d__Bacteria;p__Fibrobacteres;c__Fibrobacteria;o__Fibrobacterales;f__Fibrobacteraceae;g__Fibrobacter;s__
HCR4_bin_4	d__Bacteria;p__Fibrobacterota;c__Fibrobacteria;o__Fibrobacterales;f__Fibrobacteraceae;g__Fibrobacter_A;s__Fibrobacter_A sp002797675	99.02	d__Bacteria;p__Fibrobacteres;c__Fibrobacteria;o__Fibrobacterales;f__Fibrobacteraceae;g__Fibrobacter;s__
co_bins_asymptomatic_1_750	d__Bacteria;p__Firmicutes;c__Bacilli;o__Acholeplasmatales;f__Anaeroplasmataceae;g__;s__	N/A	d__Bacteria;p__Firmicutes;c__Bacilli;o__Bacillales;f__;g__;s__
N11345_bin_6	d__Bacteria;p__Firmicutes;c__Bacilli;o__Acholeplasmatales;f__Anaeroplasmataceae;g__;s__	N/A	d__Bacteria;p__Firmicutes;c__Bacilli;o__Bacillales;f__;g__;s__
co_bins_asymptomatic_2_50	d__Bacteria;p__Firmicutes;c__Bacilli;o__Bacillales;f__Planococcaceae;g__Kurthia;s__Kurthia gibsonii	97.31	d__Bacteria;p__Firmicutes;c__Bacilli;o__Bacillales;f__Planococcaceae;g__Kurthia;s__Kurthia zopfii
HCR8_bin_132	d__Bacteria;p__Firmicutes;c__Bacilli;o__Erysipelotrichales;f__Erysipelatoclostridiaceae;g__Catenibacterium;s__Catenibacterium mitsuokai	97.68	d__Bacteria;p__Firmicutes;c__Erysipelotrichia;o__Erysipelotrichales;f__Erysipelotrichaceae;g__Catenibacterium;s__
N11170_bin_24	d__Bacteria;p__Firmicutes;c__Bacilli;o__Erysipelotrichales;f__Erysipelatoclostridiaceae;g__Catenibacterium;s__Catenibacterium mitsuokai	97.09	d__Bacteria;p__Firmicutes;c__Erysipelotrichia;o__Erysipelotrichales;f__Erysipelotrichaceae;g__Catenibacterium;s__
N6536_bin_5	d__Bacteria;p__Firmicutes;c__Bacilli;o__Erysipelotrichales;f__Erysipelotrichaceae;g__;s__	N/A	d__Bacteria;p__Firmicutes;c__Erysipelotrichia;o__Erysipelotrichales;f__Erysipelotrichaceae;g__;s__
co_bins_asymptomatic_2_441	d__Bacteria;p__Firmicutes;c__Bacilli;o__Erysipelotrichales;f__Erysipelotrichaceae;g__Bulleidia;s__	N/A	d__Bacteria;p__Firmicutes;c__Erysipelotrichia;o__Erysipelotrichales;f__Erysipelotrichaceae;g__;s__
N11085_bin_30	d__Bacteria;p__Firmicutes;c__Bacilli;o__Erysipelotrichales;f__Erysipelotrichaceae;g__Bulleidia;s__	N/A	d__Bacteria;p__Firmicutes;c__Erysipelotrichia;o__Erysipelotrichales;f__Erysipelotrichaceae;g__;s__
N6536_bin_45	d__Bacteria;p__Firmicutes;c__Bacilli;o__Erysipelotrichales;f__Erysipelotrichaceae;g__Bulleidia;s__	N/A	d__Bacteria;p__Firmicutes;c__Erysipelotrichia;o__Erysipelotrichales;f__Erysipelotrichaceae;g__Solobacterium;s__
N6536_bin_133	d__Bacteria;p__Firmicutes;c__Bacilli;o__Erysipelotrichales;f__Erysipelotrichaceae;g__Bulleidia;s__Bulleidia sp900539965	97.03	d__Bacteria;p__Firmicutes;c__Erysipelotrichia;o__Erysipelotrichales;f__Erysipelotrichaceae;g__;s__
HCR1_bin_131	d__Bacteria;p__Firmicutes;c__Bacilli;o__Erysipelotrichales;f__Erysipelotrichaceae;g__UBA636;s__UBA636 sp900546285	97.1	d__Bacteria;p__Firmicutes;c__Erysipelotrichia;o__Erysipelotrichales;f__Erysipelotrichaceae;g__Solobacterium;s__
HCR10_bin_79	d__Bacteria;p__Firmicutes;c__Bacilli;o__Erysipelotrichales;f__Erysipelotrichaceae;g__UBA636;s__UBA636 sp900546285	97.02	d__Bacteria;p__Firmicutes;c__Erysipelotrichia;o__Erysipelotrichales;f__Erysipelotrichaceae;g__Solobacterium;s__
HCR11_bin_151	d__Bacteria;p__Firmicutes;c__Bacilli;o__Erysipelotrichales;f__Erysipelotrichaceae;g__UBA636;s__UBA636 sp900546285	97.04	d__Bacteria;p__Firmicutes;c__Erysipelotrichia;o__Erysipelotrichales;f__Erysipelotrichaceae;g__Solobacterium;s__
HCR12_bin_99	d__Bacteria;p__Firmicutes;c__Bacilli;o__Erysipelotrichales;f__Erysipelotrichaceae;g__UBA636;s__UBA636 sp900546285	96.99	d__Bacteria;p__Firmicutes;c__Erysipelotrichia;o__Erysipelotrichales;f__Erysipelotrichaceae;g__Solobacterium;s__
HCR13_bin_135	d__Bacteria;p__Firmicutes;c__Bacilli;o__Erysipelotrichales;f__Erysipelotrichaceae;g__UBA636;s__UBA636 sp900546285	97.47	d__Bacteria;p__Firmicutes;c__Erysipelotrichia;o__Erysipelotrichales;f__Erysipelotrichaceae;g__Solobacterium;s__
HCR15_bin_68	d__Bacteria;p__Firmicutes;c__Bacilli;o__Erysipelotrichales;f__Erysipelotrichaceae;g__UBA636;s__UBA636 sp900546285	97.21	d__Bacteria;p__Firmicutes;c__Erysipelotrichia;o__Erysipelotrichales;f__Erysipelotrichaceae;g__Solobacterium;s__
HCR17_bin_122	d__Bacteria;p__Firmicutes;c__Bacilli;o__Erysipelotrichales;f__Erysipelotrichaceae;g__UBA636;s__UBA636 sp900546285	97.2	d__Bacteria;p__Firmicutes;c__Erysipelotrichia;o__Erysipelotrichales;f__Erysipelotrichaceae;g__Solobacterium;s__
HCR7_bin_59	d__Bacteria;p__Firmicutes;c__Bacilli;o__Erysipelotrichales;f__Erysipelotrichaceae;g__UBA636;s__UBA636 sp900546285	97	d__Bacteria;p__Firmicutes;c__Erysipelotrichia;o__Erysipelotrichales;f__Erysipelotrichaceae;g__Solobacterium;s__
HCR8_bin_52	d__Bacteria;p__Firmicutes;c__Bacilli;o__Erysipelotrichales;f__Erysipelotrichaceae;g__UBA636;s__UBA636 sp900546285	97.4	d__Bacteria;p__Firmicutes;c__Erysipelotrichia;o__Erysipelotrichales;f__Erysipelotrichaceae;g__Solobacterium;s__
N00119_bin_31	d__Bacteria;p__Firmicutes;c__Bacilli;o__Erysipelotrichales;f__Erysipelotrichaceae;g__UBA636;s__UBA636 sp900546285	97.15	d__Bacteria;p__Firmicutes;c__Erysipelotrichia;o__Erysipelotrichales;f__Erysipelotrichaceae;g__Solobacterium;s__
N10476_bin_2	d__Bacteria;p__Firmicutes;c__Bacilli;o__Erysipelotrichales;f__Erysipelotrichaceae;g__UBA636;s__UBA636 sp900546285	96.79	d__Bacteria;p__Firmicutes;c__Erysipelotrichia;o__Erysipelotrichales;f__Erysipelotrichaceae;g__Solobacterium;s__
N11085_bin_2	d__Bacteria;p__Firmicutes;c__Bacilli;o__Erysipelotrichales;f__Erysipelotrichaceae;g__UBA636;s__UBA636 sp900546285	96.67	d__Bacteria;p__Firmicutes;c__Erysipelotrichia;o__Erysipelotrichales;f__Erysipelotrichaceae;g__Solobacterium;s__
N11283_bin_149	d__Bacteria;p__Firmicutes;c__Bacilli;o__Erysipelotrichales;f__Erysipelotrichaceae;g__UBA636;s__UBA636 sp900546285	96.14	d__Bacteria;p__Firmicutes;c__Erysipelotrichia;o__Erysipelotrichales;f__Erysipelotrichaceae;g__Solobacterium;s__
N11345_bin_81	d__Bacteria;p__Firmicutes;c__Bacilli;o__Erysipelotrichales;f__Erysipelotrichaceae;g__UBA636;s__UBA636 sp900546285	97.02	d__Bacteria;p__Firmicutes;c__Erysipelotrichia;o__Erysipelotrichales;f__Erysipelotrichaceae;g__Solobacterium;s__
NCR10_bin_142	d__Bacteria;p__Firmicutes;c__Bacilli;o__Erysipelotrichales;f__Erysipelotrichaceae;g__UBA636;s__UBA636 sp900546285	96.55	d__Bacteria;p__Firmicutes;c__Erysipelotrichia;o__Erysipelotrichales;f__Erysipelotrichaceae;g__Solobacterium;s__
NCR11_bin_10	d__Bacteria;p__Firmicutes;c__Bacilli;o__Erysipelotrichales;f__Erysipelotrichaceae;g__UBA636;s__UBA636 sp900546285	96.64	d__Bacteria;p__Firmicutes;c__Erysipelotrichia;o__Erysipelotrichales;f__Erysipelotrichaceae;g__Solobacterium;s__
NCR9_bin_11	d__Bacteria;p__Firmicutes;c__Bacilli;o__Erysipelotrichales;f__Erysipelotrichaceae;g__UBA636;s__UBA636 sp900546285	96.55	d__Bacteria;p__Firmicutes;c__Erysipelotrichia;o__Erysipelotrichales;f__Erysipelotrichaceae;g__Solobacterium;s__
HCR2_bin_126	d__Bacteria;p__Firmicutes;c__Bacilli;o__Lactobacillales;f__Lactobacillaceae;g__Lactobacillus;s__Lactobacillus acidophilus	99.07	d__Bacteria;p__Firmicutes;c__Bacilli;o__Lactobacillales;f__Lactobacillaceae;g__Lactobacillus;s__Lactobacillus acidophilus
HCR17_bin_194	d__Bacteria;p__Firmicutes;c__Bacilli;o__Lactobacillales;f__Lactobacillaceae;g__Lactobacillus;s__Lactobacillus amylovorus	97.54	d__Bacteria;p__Firmicutes;c__Bacilli;o__Lactobacillales;f__Lactobacillaceae;g__Lactobacillus;s__Lactobacillus amylovorus
co_bins_diarrheal_99	d__Bacteria;p__Firmicutes;c__Bacilli;o__Lactobacillales;f__Lactobacillaceae;g__Lactobacillus;s__Lactobacillus johnsonii	96.95	d__Bacteria;p__Firmicutes;c__Bacilli;o__Lactobacillales;f__Lactobacillaceae;g__Lactobacillus;s__Lactobacillus johnsonii
HCR17_bin_114	d__Bacteria;p__Firmicutes;c__Bacilli;o__Lactobacillales;f__Lactobacillaceae;g__Lactobacillus;s__Lactobacillus johnsonii	96.89	d__Bacteria;p__Firmicutes;c__Bacilli;o__Lactobacillales;f__Lactobacillaceae;g__Lactobacillus;s__Lactobacillus johnsonii
HCR18_bin_25	d__Bacteria;p__Firmicutes;c__Bacilli;o__Lactobacillales;f__Lactobacillaceae;g__Ligilactobacillus;s__Ligilactobacillus agilis	97.49	d__Bacteria;p__Firmicutes;c__Bacilli;o__Lactobacillales;f__Lactobacillaceae;g__Lactobacillus;s__Lactobacillus agilis
N11345_bin_30	d__Bacteria;p__Firmicutes;c__Bacilli;o__Lactobacillales;f__Lactobacillaceae;g__Ligilactobacillus;s__Ligilactobacillus animalis	99.13	d__Bacteria;p__Firmicutes;c__Bacilli;o__Lactobacillales;f__Lactobacillaceae;g__Lactobacillus;s__Lactobacillus animalis
co_bins_asymptomatic_1_614	d__Bacteria;p__Firmicutes;c__Bacilli;o__Lactobacillales;f__Lactobacillaceae;g__Ligilactobacillus;s__Ligilactobacillus ruminis	96.96	d__Bacteria;p__Firmicutes;c__Bacilli;o__Lactobacillales;f__Lactobacillaceae;g__Lactobacillus;s__Lactobacillus ruminis
HCR14_bin_94	d__Bacteria;p__Firmicutes;c__Bacilli;o__Lactobacillales;f__Lactobacillaceae;g__Ligilactobacillus;s__Ligilactobacillus salivarius	98.07	d__Bacteria;p__Firmicutes;c__Bacilli;o__Lactobacillales;f__Lactobacillaceae;g__Lactobacillus;s__Lactobacillus salivarius
co_bins_asymptomatic_2_116	d__Bacteria;p__Firmicutes;c__Bacilli;o__Lactobacillales;f__Lactobacillaceae;g__Limosilactobacillus;s__	N/A	d__Bacteria;p__Firmicutes;c__Bacilli;o__Lactobacillales;f__Lactobacillaceae;g__Lactobacillus;s__
HCR16_bin_167	d__Bacteria;p__Firmicutes;c__Bacilli;o__Lactobacillales;f__Lactobacillaceae;g__Limosilactobacillus;s__	N/A	d__Bacteria;p__Firmicutes;c__Bacilli;o__Lactobacillales;f__Lactobacillaceae;g__;s__
HCR9_bin_100	d__Bacteria;p__Firmicutes;c__Bacilli;o__Lactobacillales;f__Lactobacillaceae;g__Limosilactobacillus;s__	N/A	d__Bacteria;p__Firmicutes;c__Bacilli;o__Lactobacillales;f__Lactobacillaceae;g__Lactobacillus;s__
HCR11_bin_164	d__Bacteria;p__Firmicutes;c__Bacilli;o__Lactobacillales;f__Lactobacillaceae;g__Limosilactobacillus;s__Limosilactobacillus reuteri	96.25	d__Bacteria;p__Firmicutes;c__Bacilli;o__Lactobacillales;f__Lactobacillaceae;g__Lactobacillus;s__Lactobacillus reuteri
HCR17_bin_133	d__Bacteria;p__Firmicutes;c__Bacilli;o__Lactobacillales;f__Lactobacillaceae;g__Limosilactobacillus;s__Limosilactobacillus reuteri	96.2	d__Bacteria;p__Firmicutes;c__Bacilli;o__Lactobacillales;f__Lactobacillaceae;g__Lactobacillus;s__Lactobacillus reuteri
HCR6_bin_46	d__Bacteria;p__Firmicutes;c__Bacilli;o__Lactobacillales;f__Lactobacillaceae;g__Limosilactobacillus;s__Limosilactobacillus reuteri	96.58	d__Bacteria;p__Firmicutes;c__Bacilli;o__Lactobacillales;f__Lactobacillaceae;g__Lactobacillus;s__Lactobacillus reuteri
HCR8_bin_54	d__Bacteria;p__Firmicutes;c__Bacilli;o__Lactobacillales;f__Lactobacillaceae;g__Limosilactobacillus;s__Limosilactobacillus reuteri	96.45	d__Bacteria;p__Firmicutes;c__Bacilli;o__Lactobacillales;f__Lactobacillaceae;g__Lactobacillus;s__Lactobacillus reuteri
N11283_bin_37	d__Bacteria;p__Firmicutes;c__Bacilli;o__Lactobacillales;f__Lactobacillaceae;g__Limosilactobacillus;s__Limosilactobacillus reuteri	98.78	d__Bacteria;p__Firmicutes;c__Bacilli;o__Lactobacillales;f__Lactobacillaceae;g__Lactobacillus;s__Lactobacillus reuteri
N11438_bin_74	d__Bacteria;p__Firmicutes;c__Bacilli;o__Lactobacillales;f__Lactobacillaceae;g__Limosilactobacillus;s__Limosilactobacillus reuteri	96.05	d__Bacteria;p__Firmicutes;c__Bacilli;o__Lactobacillales;f__Lactobacillaceae;g__Lactobacillus;s__Lactobacillus reuteri
NCR9_bin_80	d__Bacteria;p__Firmicutes;c__Bacilli;o__Lactobacillales;f__Lactobacillaceae;g__Weissella;s__Weissella confusa	98.6	d__Bacteria;p__Firmicutes;c__Bacilli;o__Lactobacillales;f__Leuconostocaceae;g__Weissella;s__Weissella confusa
HCR9_bin_124	d__Bacteria;p__Firmicutes;c__Bacilli;o__Lactobacillales;f__Streptococcaceae;g__Streptococcus;s__Streptococcus equinus	99.08	d__Bacteria;p__Firmicutes;c__Bacilli;o__Lactobacillales;f__Streptococcaceae;g__Streptococcus;s__Streptococcus equinus
NCR10_bin_41	d__Bacteria;p__Firmicutes;c__Bacilli;o__Lactobacillales;f__Streptococcaceae;g__Streptococcus;s__Streptococcus lutetiensis	99.11	d__Bacteria;p__Firmicutes;c__Bacilli;o__Lactobacillales;f__Streptococcaceae;g__Streptococcus;s__Streptococcus lutetiensis
HCR12_bin_134	d__Bacteria;p__Firmicutes;c__Bacilli;o__Lactobacillales;f__Streptococcaceae;g__Streptococcus;s__Streptococcus sp002300045	99.48	d__Bacteria;p__Firmicutes;c__Bacilli;o__Lactobacillales;f__Streptococcaceae;g__Streptococcus;s__
HCR8_bin_124	d__Bacteria;p__Firmicutes;c__Bacilli;o__RF39;f__CAG-1000;g__CAG-1000;s__	N/A	d__Bacteria;p__Firmicutes;c__Clostridia;o__Clostridiales;f__Clostridiaceae;g__Clostridium;s__
N00119_bin_48	d__Bacteria;p__Firmicutes;c__Bacilli;o__RF39;f__CAG-1000;g__CAG-1000;s__	N/A	d__Bacteria;p__Firmicutes;c__Clostridia;o__Clostridiales;f__Clostridiaceae;g__Clostridium;s__
N11438_bin_26	d__Bacteria;p__Firmicutes;c__Bacilli;o__RF39;f__CAG-1000;g__CAG-1000;s__	N/A	d__Bacteria;p__Firmicutes;c__Clostridia;o__Clostridiales;f__Clostridiaceae;g__Clostridium;s__
HCR5_bin_58	d__Bacteria;p__Firmicutes;c__Bacilli;o__RF39;f__CAG-1000;g__CAG-460;s__CAG-460 sp000438075	97.8	d__Bacteria;p__Firmicutes;c__Clostridia;o__Clostridiales;f__Clostridiaceae;g__Clostridium;s__
HCR6_bin_82	d__Bacteria;p__Firmicutes;c__Bacilli;o__RF39;f__CAG-1000;g__CAG-460;s__CAG-460 sp000438075	97.68	d__Bacteria;p__Firmicutes;c__Clostridia;o__Clostridiales;f__Clostridiaceae;g__Clostridium;s__
N11170_bin_169	d__Bacteria;p__Firmicutes;c__Bacilli;o__RF39;f__CAG-1000;g__CAG-533;s__	N/A	d__Bacteria;p__Firmicutes;c__Bacilli;o__Bacillales;f__;g__;s__
N11438_bin_32	d__Bacteria;p__Firmicutes;c__Bacilli;o__RF39;f__CAG-1000;g__CAG-533;s__	N/A	d__Bacteria;p__Firmicutes;c__Clostridia;o__Clostridiales;f__Clostridiaceae;g__;s__
NCR10_bin_50	d__Bacteria;p__Firmicutes;c__Bacilli;o__RF39;f__CAG-1000;g__CAG-605;s__	N/A	d__Bacteria;p__Tenericutes;c__Mollicutes;o__Mycoplasmatales;f__Mycoplasmataceae;g__Mycoplasma;s__
N11085_bin_84	d__Bacteria;p__Firmicutes;c__Bacilli;o__RF39;f__CAG-1000;g__CAG-605;s__CAG-605 sp000433255	95.91	d__Bacteria;p__Firmicutes;c__Erysipelotrichia;o__Erysipelotrichales;f__Erysipelotrichaceae;g__Coprobacillus;s__
NCR9_bin_108	d__Bacteria;p__Firmicutes;c__Bacilli;o__RF39;f__CAG-1000;g__CAG-605;s__CAG-605 sp000433475	97.38	d__Bacteria;p__Tenericutes;c__Mollicutes;o__Mycoplasmatales;f__Mycoplasmataceae;g__Mycoplasma;s__
co_bins_diarrheal_816	d__Bacteria;p__Firmicutes;c__Bacilli;o__RF39;f__CAG-1000;g__CAG-605;s__CAG-605 sp900545005	97.45	d__Bacteria;p__Tenericutes;c__Mollicutes;o__Mycoplasmatales;f__Mycoplasmataceae;g__Mycoplasma;s__
HCR14_bin_148	d__Bacteria;p__Firmicutes;c__Bacilli;o__RF39;f__CAG-1000;g__UBA11963;s__UBA11963 sp900552975	98.67	d__Bacteria;p__Firmicutes;c__Bacilli;o__Bacillales;f__;g__;s__
N00119_bin_81	d__Bacteria;p__Firmicutes;c__Bacilli;o__RF39;f__CAG-1000;g__UMGS1217;s__	N/A	d__Bacteria;p__Firmicutes;c__;o__;f__;g__;s__
NCR9_bin_147	d__Bacteria;p__Firmicutes;c__Bacilli;o__RF39;f__CAG-433;g__CAG-433;s__CAG-433 sp900546245	96.39	d__Bacteria;p__Firmicutes;c__Clostridia;o__Clostridiales;f__Clostridiaceae;g__Clostridium;s__
N6536_bin_66	d__Bacteria;p__Firmicutes;c__Bacilli;o__RF39;f__CAG-433;g__CAG-594;s__CAG-594 sp000434835	97.06	d__Bacteria;p__Firmicutes;c__Clostridia;o__Clostridiales;f__Clostridiaceae;g__Clostridium;s__
co_bins_diarrheal_717	d__Bacteria;p__Firmicutes;c__Bacilli;o__RF39;f__CAG-611;g__CAG-451;s__	N/A	d__Bacteria;p__Firmicutes;c__Clostridia;o__Clostridiales;f__Clostridiaceae;g__Clostridium;s__
N11085_bin_81	d__Bacteria;p__Firmicutes;c__Bacilli;o__RF39;f__CAG-611;g__CAG-611;s__CAG-611 sp000434175	97.16	d__Bacteria;p__Tenericutes;c__Mollicutes;o__Mycoplasmatales;f__Mycoplasmataceae;g__Mycoplasma;s__
HCR17_bin_22	d__Bacteria;p__Firmicutes;c__Bacilli;o__RF39;f__CAG-611;g__CAG-877;s__	N/A	d__Bacteria;p__Tenericutes;c__Mollicutes;o__Mycoplasmatales;f__Mycoplasmataceae;g__Mycoplasma;s__
HCR3_bin_165	d__Bacteria;p__Firmicutes;c__Bacilli;o__RF39;f__CAG-611;g__CAG-877;s__	N/A	d__Bacteria;p__Tenericutes;c__Mollicutes;o__Mycoplasmatales;f__Mycoplasmataceae;g__Mycoplasma;s__
N11085_bin_23	d__Bacteria;p__Firmicutes;c__Bacilli;o__RF39;f__CAG-611;g__CAG-877;s__	N/A	d__Bacteria;p__Tenericutes;c__Mollicutes;o__Mycoplasmatales;f__Mycoplasmataceae;g__Mycoplasma;s__
N11085_bin_72	d__Bacteria;p__Firmicutes;c__Bacilli;o__RF39;f__CAG-611;g__CAG-877;s__	N/A	d__Bacteria;p__Tenericutes;c__Mollicutes;o__Mycoplasmatales;f__Mycoplasmataceae;g__Mycoplasma;s__
HCR9_bin_93	d__Bacteria;p__Firmicutes;c__Bacilli;o__RF39;f__CAG-611;g__UBA3789;s__	N/A	d__Bacteria;p__;c__;o__;f__;g__;s__
N11085_bin_1	d__Bacteria;p__Firmicutes;c__Bacilli;o__RF39;f__CAG-611;g__UBA3789;s__	N/A	d__Bacteria;p__;c__;o__;f__;g__;s__
HCR18_bin_30	d__Bacteria;p__Firmicutes;c__Bacilli;o__RF39;f__CAG-611;g__UBA3789;s__UBA3789 sp900543055	97.27	d__Bacteria;p__;c__;o__;f__;g__;s__
N10476_bin_45	d__Bacteria;p__Firmicutes;c__Bacilli;o__RF39;f__CAG-822;g__UBA5026;s__	N/A	d__Bacteria;p__Firmicutes;c__Bacilli;o__Bacillales;f__;g__;s__
NCR11_bin_86	d__Bacteria;p__Firmicutes;c__Bacilli;o__RF39;f__CAG-822;g__UBA5026;s__UBA5026 sp900550255	98.87	d__Bacteria;p__Firmicutes;c__Bacilli;o__Bacillales;f__;g__;s__
N11438_bin_152	d__Bacteria;p__Firmicutes;c__Bacilli;o__RF39;f__CAG-822;g__UBA5578;s__UBA5578 sp900553395	98.68	d__Bacteria;p__Firmicutes;c__Bacilli;o__Bacillales;f__;g__;s__
N11170_bin_72	d__Bacteria;p__Firmicutes;c__Bacilli;o__RF39;f__CAG-822;g__UMGS1045;s__	N/A	d__Bacteria;p__Firmicutes;c__Bacilli;o__Bacillales;f__;g__;s__
co_bins_diarrheal_836	d__Bacteria;p__Firmicutes;c__Bacilli;o__RFN20;f__CAG-288;g__;s__	N/A	d__Bacteria;p__Firmicutes;c__Bacilli;o__Bacillales;f__;g__;s__
co_bins_diarrheal_668	d__Bacteria;p__Firmicutes;c__Bacilli;o__RFN20;f__CAG-288;g__CAG-288;s__CAG-288 sp000437395	98.61	d__Bacteria;p__Firmicutes;c__Clostridia;o__Clostridiales;f__Clostridiaceae;g__Clostridium;s__
co_bins_asymptomatic_1_202	d__Bacteria;p__Firmicutes;c__Bacilli;o__RFN20;f__CAG-288;g__UBA7642;s__	N/A	d__Bacteria;p__Firmicutes;c__Bacilli;o__Bacillales;f__;g__;s__
N11283_bin_113	d__Bacteria;p__Firmicutes;c__Bacilli;o__RFN20;f__CAG-288;g__UBA7642;s__	N/A	d__Bacteria;p__Firmicutes;c__Bacilli;o__Bacillales;f__;g__;s__
NCR10_bin_102	d__Bacteria;p__Firmicutes;c__Bacilli;o__RFN20;f__CAG-288;g__UBA7642;s__	N/A	d__Bacteria;p__Firmicutes;c__Bacilli;o__Bacillales;f__;g__;s__
NCR10_bin_137	d__Bacteria;p__Firmicutes;c__Bacilli;o__RFN20;f__CAG-288;g__UBA7642;s__	N/A	d__Bacteria;p__Firmicutes;c__Bacilli;o__Bacillales;f__;g__;s__
N11438_bin_53	d__Bacteria;p__Firmicutes;c__Bacilli;o__RFN20;f__CAG-826;g__UBA4855;s__UBA4855 sp900545015	96.86	d__Bacteria;p__Firmicutes;c__Bacilli;o__Bacillales;f__;g__;s__
N11283_bin_171	d__Bacteria;p__Firmicutes;c__Bacilli;o__RFN20;f__CAG-826;g__UBA4951;s__UBA4951 sp900540385	96.59	d__Bacteria;p__Firmicutes;c__Bacilli;o__Bacillales;f__;g__;s__
HCR8_bin_135	d__Bacteria;p__Firmicutes;c__Bacilli;o__RFN20;f__CAG-826;g__UBA733;s__	N/A	d__Bacteria;p__Firmicutes;c__Erysipelotrichia;o__Erysipelotrichales;f__Erysipelotrichaceae;g__;s__
N11283_bin_138	d__Bacteria;p__Firmicutes;c__Bacilli;o__RFN20;f__CAG-826;g__UBA733;s__	N/A	d__Bacteria;p__Firmicutes;c__Erysipelotrichia;o__Erysipelotrichales;f__Erysipelotrichaceae;g__;s__
HCR10_bin_42	d__Bacteria;p__Firmicutes;c__Bacilli;o__Staphylococcales;f__Gemellaceae;g__Gemella;s__	N/A	d__Bacteria;p__Firmicutes;c__Bacilli;o__Bacillales;f__;g__Gemella;s__
N11345_bin_47	d__Bacteria;p__Firmicutes_A;c__Clostridia;o__Clostridiales;f__Clostridiaceae;g__Clostridium;s__Clostridium sp000435835	98.97	d__Bacteria;p__Firmicutes;c__Clostridia;o__Clostridiales;f__Clostridiaceae;g__Clostridium;s__
N11170_bin_123	d__Bacteria;p__Firmicutes_A;c__Clostridia;o__Clostridiales;f__Clostridiaceae;g__Clostridium_P;s__Clostridium_P ventriculi	99.36	d__Bacteria;p__Firmicutes;c__Clostridia;o__Clostridiales;f__Clostridiaceae;g__Clostridium;s__Clostridium perfringens
HCR16_bin_196	d__Bacteria;p__Firmicutes_A;c__Clostridia;o__Lachnospirales;f__Anaerotignaceae;g__Anaerotignum;s__	N/A	d__Bacteria;p__Firmicutes;c__Clostridia;o__;f__;g__;s__
HCR13_bin_170	d__Bacteria;p__Firmicutes_A;c__Clostridia;o__Lachnospirales;f__Anaerotignaceae;g__Anaerotignum;s__Anaerotignum sp000436415	97.36	d__Bacteria;p__Firmicutes;c__Clostridia;o__;f__;g__;s__
HCR6_bin_124	d__Bacteria;p__Firmicutes_A;c__Clostridia;o__Lachnospirales;f__Anaerotignaceae;g__Anaerotignum;s__Anaerotignum sp000436415	97.54	d__Bacteria;p__Firmicutes;c__Clostridia;o__;f__;g__;s__
N11283_bin_75	d__Bacteria;p__Firmicutes_A;c__Clostridia;o__Lachnospirales;f__Anaerotignaceae;g__Anaerotignum;s__Anaerotignum sp000436415	97.29	d__Bacteria;p__Firmicutes;c__Clostridia;o__;f__;g__;s__
NCR9_bin_63	d__Bacteria;p__Firmicutes_A;c__Clostridia;o__Lachnospirales;f__Anaerotignaceae;g__Anaerotignum;s__Anaerotignum sp000436415	97.28	d__Bacteria;p__Firmicutes;c__Clostridia;o__;f__;g__;s__
co_bins_asymptomatic_2_94	d__Bacteria;p__Firmicutes_A;c__Clostridia;o__Lachnospirales;f__Lachnospiraceae;g__;s__	N/A	d__Bacteria;p__Firmicutes;c__Clostridia;o__Clostridiales;f__Clostridiaceae;g__;s__
HCR14_bin_1	d__Bacteria;p__Firmicutes_A;c__Clostridia;o__Lachnospirales;f__Lachnospiraceae;g__;s__	N/A	d__Bacteria;p__Firmicutes;c__Clostridia;o__Clostridiales;f__Lachnospiraceae;g__;s__
HCR16_bin_2	d__Bacteria;p__Firmicutes_A;c__Clostridia;o__Lachnospirales;f__Lachnospiraceae;g__;s__	N/A	d__Bacteria;p__Firmicutes;c__Clostridia;o__Clostridiales;f__Lachnospiraceae;g__;s__
N00119_bin_99	d__Bacteria;p__Firmicutes_A;c__Clostridia;o__Lachnospirales;f__Lachnospiraceae;g__;s__	N/A	d__Bacteria;p__Firmicutes;c__Clostridia;o__Clostridiales;f__Lachnospiraceae;g__;s__
NCR9_bin_97	d__Bacteria;p__Firmicutes_A;c__Clostridia;o__Lachnospirales;f__Lachnospiraceae;g__;s__	N/A	d__Bacteria;p__Firmicutes;c__Clostridia;o__Clostridiales;f__Lachnospiraceae;g__;s__
HCR11_bin_180	d__Bacteria;p__Firmicutes_A;c__Clostridia;o__Lachnospirales;f__Lachnospiraceae;g__Acetatifactor;s__	N/A	d__Bacteria;p__Firmicutes;c__Clostridia;o__Clostridiales;f__Lachnospiraceae;g__;s__
HCR12_bin_108	d__Bacteria;p__Firmicutes_A;c__Clostridia;o__Lachnospirales;f__Lachnospiraceae;g__Acetatifactor;s__	N/A	d__Bacteria;p__Firmicutes;c__Clostridia;o__Clostridiales;f__Lachnospiraceae;g__;s__
N10476_bin_64	d__Bacteria;p__Firmicutes_A;c__Clostridia;o__Lachnospirales;f__Lachnospiraceae;g__Acetatifactor;s__	N/A	d__Bacteria;p__Firmicutes;c__Clostridia;o__Clostridiales;f__Lachnospiraceae;g__;s__
NCR11_bin_50	d__Bacteria;p__Firmicutes_A;c__Clostridia;o__Lachnospirales;f__Lachnospiraceae;g__Acetatifactor;s__	N/A	d__Bacteria;p__Firmicutes;c__Clostridia;o__Clostridiales;f__Lachnospiraceae;g__;s__
N10476_bin_67	d__Bacteria;p__Firmicutes_A;c__Clostridia;o__Lachnospirales;f__Lachnospiraceae;g__Acetatifactor;s__Acetatifactor sp900066365	96.62	d__Bacteria;p__Firmicutes;c__Clostridia;o__Clostridiales;f__Lachnospiraceae;g__;s__
HCR11_bin_112	d__Bacteria;p__Firmicutes_A;c__Clostridia;o__Lachnospirales;f__Lachnospiraceae;g__Acetatifactor;s__Acetatifactor sp900554205	96.75	d__Bacteria;p__Firmicutes;c__Clostridia;o__Clostridiales;f__Lachnospiraceae;g__;s__
co_bins_asymptomatic_1_280	d__Bacteria;p__Firmicutes_A;c__Clostridia;o__Lachnospirales;f__Lachnospiraceae;g__Agathobacter;s__	N/A	d__Bacteria;p__Firmicutes;c__Clostridia;o__Clostridiales;f__Lachnospiraceae;g__;s__
co_bins_asymptomatic_2_681	d__Bacteria;p__Firmicutes_A;c__Clostridia;o__Lachnospirales;f__Lachnospiraceae;g__Agathobacter;s__	N/A	d__Bacteria;p__Firmicutes;c__Clostridia;o__Clostridiales;f__Lachnospiraceae;g__;s__
NCR11_bin_42	d__Bacteria;p__Firmicutes_A;c__Clostridia;o__Lachnospirales;f__Lachnospiraceae;g__Agathobacter;s__Agathobacter rectalis	96.7	d__Bacteria;p__Firmicutes;c__Clostridia;o__Clostridiales;f__Lachnospiraceae;g__;s__[Eubacterium] rectale
HCR8_bin_32	d__Bacteria;p__Firmicutes_A;c__Clostridia;o__Lachnospirales;f__Lachnospiraceae;g__Agathobacter;s__Agathobacter sp000434275	98.83	d__Bacteria;p__Firmicutes;c__Clostridia;o__Clostridiales;f__Lachnospiraceae;g__Roseburia;s__
HCR10_bin_75	d__Bacteria;p__Firmicutes_A;c__Clostridia;o__Lachnospirales;f__Lachnospiraceae;g__Agathobacter;s__Agathobacter sp900317585	97.16	d__Bacteria;p__Firmicutes;c__Clostridia;o__Clostridiales;f__Lachnospiraceae;g__;s__
HCR17_bin_80	d__Bacteria;p__Firmicutes_A;c__Clostridia;o__Lachnospirales;f__Lachnospiraceae;g__Agathobacter;s__Agathobacter sp900317585	97.31	d__Bacteria;p__Firmicutes;c__Clostridia;o__Clostridiales;f__Lachnospiraceae;g__;s__
HCR7_bin_159	d__Bacteria;p__Firmicutes_A;c__Clostridia;o__Lachnospirales;f__Lachnospiraceae;g__Agathobacter;s__Agathobacter sp900317585	98.55	d__Bacteria;p__Firmicutes;c__Clostridia;o__Clostridiales;f__Lachnospiraceae;g__;s__
HCR12_bin_26	d__Bacteria;p__Firmicutes_A;c__Clostridia;o__Lachnospirales;f__Lachnospiraceae;g__Agathobacter;s__Agathobacter sp900543445	97.99	d__Bacteria;p__Firmicutes;c__Clostridia;o__Clostridiales;f__Lachnospiraceae;g__Roseburia;s__
HCR3_bin_27	d__Bacteria;p__Firmicutes_A;c__Clostridia;o__Lachnospirales;f__Lachnospiraceae;g__Agathobacter;s__Agathobacter sp900543445	97.96	d__Bacteria;p__Firmicutes;c__Clostridia;o__Clostridiales;f__Lachnospiraceae;g__Roseburia;s__
N11170_bin_126	d__Bacteria;p__Firmicutes_A;c__Clostridia;o__Lachnospirales;f__Lachnospiraceae;g__Agathobacter;s__Agathobacter sp900543445	97.74	d__Bacteria;p__Firmicutes;c__Clostridia;o__Clostridiales;f__Lachnospiraceae;g__Roseburia;s__
N11345_bin_93	d__Bacteria;p__Firmicutes_A;c__Clostridia;o__Lachnospirales;f__Lachnospiraceae;g__Agathobacter;s__Agathobacter sp900543445	97.79	d__Bacteria;p__Firmicutes;c__Clostridia;o__Clostridiales;f__Lachnospiraceae;g__Roseburia;s__
NCR10_bin_4	d__Bacteria;p__Firmicutes_A;c__Clostridia;o__Lachnospirales;f__Lachnospiraceae;g__Agathobacter;s__Agathobacter sp900543445	97.93	d__Bacteria;p__Firmicutes;c__Clostridia;o__Clostridiales;f__Lachnospiraceae;g__Roseburia;s__
HCR9_bin_31	d__Bacteria;p__Firmicutes_A;c__Clostridia;o__Lachnospirales;f__Lachnospiraceae;g__Agathobacter;s__Agathobacter sp900547695	97.74	d__Bacteria;p__Firmicutes;c__Clostridia;o__Clostridiales;f__Lachnospiraceae;g__;s__[Eubacterium] rectale
N11345_bin_38	d__Bacteria;p__Firmicutes_A;c__Clostridia;o__Lachnospirales;f__Lachnospiraceae;g__Agathobacter;s__Agathobacter sp900547695	97.7	d__Bacteria;p__Firmicutes;c__Clostridia;o__Clostridiales;f__Lachnospiraceae;g__;s__[Eubacterium] rectale
co_bins_diarrheal_743	d__Bacteria;p__Firmicutes_A;c__Clostridia;o__Lachnospirales;f__Lachnospiraceae;g__Agathobacter;s__Agathobacter sp900548765	97.17	d__Bacteria;p__Firmicutes;c__Clostridia;o__Clostridiales;f__Lachnospiraceae;g__;s__
HCR15_bin_84	d__Bacteria;p__Firmicutes_A;c__Clostridia;o__Lachnospirales;f__Lachnospiraceae;g__Agathobacter;s__Agathobacter sp900548765	97.32	d__Bacteria;p__Firmicutes;c__Clostridia;o__Clostridiales;f__Lachnospiraceae;g__;s__
HCR18_bin_70	d__Bacteria;p__Firmicutes_A;c__Clostridia;o__Lachnospirales;f__Lachnospiraceae;g__Agathobacter;s__Agathobacter sp900548765	97.5	d__Bacteria;p__Firmicutes;c__Clostridia;o__Clostridiales;f__Lachnospiraceae;g__;s__
HCR18_bin_105	d__Bacteria;p__Firmicutes_A;c__Clostridia;o__Lachnospirales;f__Lachnospiraceae;g__Agathobacter;s__Agathobacter sp900550845	98	d__Bacteria;p__Firmicutes;c__Clostridia;o__Clostridiales;f__Lachnospiraceae;g__;s__[Eubacterium] rectale
HCR2_bin_1	d__Bacteria;p__Firmicutes_A;c__Clostridia;o__Lachnospirales;f__Lachnospiraceae;g__Agathobacter;s__Agathobacter sp900550845	98.05	d__Bacteria;p__Firmicutes;c__Clostridia;o__Clostridiales;f__Lachnospiraceae;g__;s__[Eubacterium] rectale
NCR9_bin_126	d__Bacteria;p__Firmicutes_A;c__Clostridia;o__Lachnospirales;f__Lachnospiraceae;g__Agathobacter;s__Agathobacter sp900550845	98.02	d__Bacteria;p__Firmicutes;c__Clostridia;o__Clostridiales;f__Lachnospiraceae;g__;s__[Eubacterium] rectale
N6536_bin_134	d__Bacteria;p__Firmicutes_A;c__Clostridia;o__Lachnospirales;f__Lachnospiraceae;g__AM51-8;s__	N/A	d__Bacteria;p__Firmicutes;c__Clostridia;o__Clostridiales;f__Lachnospiraceae;g__;s__
NCR9_bin_53	d__Bacteria;p__Firmicutes_A;c__Clostridia;o__Lachnospirales;f__Lachnospiraceae;g__AM51-8;s__AM51-8 sp003478275	98.87	d__Bacteria;p__Firmicutes;c__Clostridia;o__Clostridiales;f__Lachnospiraceae;g__;s__
HCR17_bin_112	d__Bacteria;p__Firmicutes_A;c__Clostridia;o__Lachnospirales;f__Lachnospiraceae;g__AM51-8;s__AM51-8 sp900546435	97.04	d__Bacteria;p__Firmicutes;c__Clostridia;o__Clostridiales;f__Lachnospiraceae;g__;s__
HCR3_bin_10	d__Bacteria;p__Firmicutes_A;c__Clostridia;o__Lachnospirales;f__Lachnospiraceae;g__Anaerostipes;s__	N/A	d__Bacteria;p__Firmicutes;c__Clostridia;o__Clostridiales;f__;g__;s__
co_bins_asymptomatic_1_707	d__Bacteria;p__Firmicutes_A;c__Clostridia;o__Lachnospirales;f__Lachnospiraceae;g__Blautia;s__Blautia sp000436935	98.7	d__Bacteria;p__Firmicutes;c__Clostridia;o__Clostridiales;f__Lachnospiraceae;g__Blautia;s__
HCR6_bin_7	d__Bacteria;p__Firmicutes_A;c__Clostridia;o__Lachnospirales;f__Lachnospiraceae;g__Blautia_A;s__Blautia_A sp003480185	97.58	d__Bacteria;p__Firmicutes;c__Clostridia;o__Clostridiales;f__Lachnospiraceae;g__Blautia;s__
co_bins_asymptomatic_1_250	d__Bacteria;p__Firmicutes_A;c__Clostridia;o__Lachnospirales;f__Lachnospiraceae;g__CAG-127;s__	N/A	d__Bacteria;p__Firmicutes;c__Clostridia;o__Clostridiales;f__Lachnospiraceae;g__;s__
HCR6_bin_109	d__Bacteria;p__Firmicutes_A;c__Clostridia;o__Lachnospirales;f__Lachnospiraceae;g__CAG-127;s__	N/A	d__Bacteria;p__Firmicutes;c__Clostridia;o__Clostridiales;f__Lachnospiraceae;g__;s__
NCR11_bin_108	d__Bacteria;p__Firmicutes_A;c__Clostridia;o__Lachnospirales;f__Lachnospiraceae;g__CAG-127;s__	N/A	d__Bacteria;p__Firmicutes;c__Clostridia;o__Clostridiales;f__Lachnospiraceae;g__;s__
NCR11_bin_65	d__Bacteria;p__Firmicutes_A;c__Clostridia;o__Lachnospirales;f__Lachnospiraceae;g__CAG-127;s__	N/A	d__Bacteria;p__Firmicutes;c__Clostridia;o__Clostridiales;f__Lachnospiraceae;g__;s__
NCR9_bin_27	d__Bacteria;p__Firmicutes_A;c__Clostridia;o__Lachnospirales;f__Lachnospiraceae;g__CAG-127;s__CAG-127 sp900319515	97.72	d__Bacteria;p__Firmicutes;c__Clostridia;o__Clostridiales;f__Lachnospiraceae;g__;s__
HCR16_bin_127	d__Bacteria;p__Firmicutes_A;c__Clostridia;o__Lachnospirales;f__Lachnospiraceae;g__CAG-194;s__CAG-194 sp000432915	97.82	d__Bacteria;p__Firmicutes;c__;o__;f__;g__;s__
NCR10_bin_132	d__Bacteria;p__Firmicutes_A;c__Clostridia;o__Lachnospirales;f__Lachnospiraceae;g__CAG-194;s__CAG-194 sp000432915	98.13	d__Bacteria;p__Firmicutes;c__;o__;f__;g__;s__
NCR9_bin_47	d__Bacteria;p__Firmicutes_A;c__Clostridia;o__Lachnospirales;f__Lachnospiraceae;g__CAG-194;s__CAG-194 sp000432915	98.09	d__Bacteria;p__Firmicutes;c__;o__;f__;g__;s__
HCR14_bin_79	d__Bacteria;p__Firmicutes_A;c__Clostridia;o__Lachnospirales;f__Lachnospiraceae;g__CAG-510;s__CAG-510 sp000434615	97.97	d__Bacteria;p__Firmicutes;c__Clostridia;o__Clostridiales;f__Clostridiaceae;g__Clostridium;s__
HCR2_bin_106	d__Bacteria;p__Firmicutes_A;c__Clostridia;o__Lachnospirales;f__Lachnospiraceae;g__CAG-510;s__CAG-510 sp000434615	98.38	d__Bacteria;p__Firmicutes;c__Clostridia;o__Clostridiales;f__Clostridiaceae;g__Clostridium;s__
HCR6_bin_126	d__Bacteria;p__Firmicutes_A;c__Clostridia;o__Lachnospirales;f__Lachnospiraceae;g__CAG-510;s__CAG-510 sp000434615	98.16	d__Bacteria;p__Firmicutes;c__Clostridia;o__Clostridiales;f__Clostridiaceae;g__Clostridium;s__
HCR7_bin_57	d__Bacteria;p__Firmicutes_A;c__Clostridia;o__Lachnospirales;f__Lachnospiraceae;g__CAG-510;s__CAG-510 sp000434615	98.28	d__Bacteria;p__Firmicutes;c__Clostridia;o__Clostridiales;f__Clostridiaceae;g__Clostridium;s__
N11170_bin_129	d__Bacteria;p__Firmicutes_A;c__Clostridia;o__Lachnospirales;f__Lachnospiraceae;g__CAG-510;s__CAG-510 sp000434615	97.8	d__Bacteria;p__Firmicutes;c__Clostridia;o__Clostridiales;f__Clostridiaceae;g__Clostridium;s__
N11345_bin_51	d__Bacteria;p__Firmicutes_A;c__Clostridia;o__Lachnospirales;f__Lachnospiraceae;g__CAG-510;s__CAG-510 sp000434615	97.95	d__Bacteria;p__Firmicutes;c__Clostridia;o__Clostridiales;f__Clostridiaceae;g__Clostridium;s__
HCR11_bin_59	d__Bacteria;p__Firmicutes_A;c__Clostridia;o__Lachnospirales;f__Lachnospiraceae;g__CAG-510;s__CAG-510 sp900550475	99.01	d__Bacteria;p__Firmicutes;c__Clostridia;o__Clostridiales;f__Lachnospiraceae;g__;s__
co_bins_asymptomatic_2_277	d__Bacteria;p__Firmicutes_A;c__Clostridia;o__Lachnospirales;f__Lachnospiraceae;g__CAG-590;s__	N/A	d__Bacteria;p__Firmicutes;c__Clostridia;o__Clostridiales;f__Clostridiaceae;g__Clostridium;s__
HCR12_bin_35	d__Bacteria;p__Firmicutes_A;c__Clostridia;o__Lachnospirales;f__Lachnospiraceae;g__CAG-590;s__	N/A	d__Bacteria;p__Firmicutes;c__Clostridia;o__Clostridiales;f__Clostridiaceae;g__Clostridium;s__
NCR9_bin_13	d__Bacteria;p__Firmicutes_A;c__Clostridia;o__Lachnospirales;f__Lachnospiraceae;g__CAG-590;s__CAG-590 sp000431135	96.87	d__Bacteria;p__Firmicutes;c__Clostridia;o__Clostridiales;f__Clostridiaceae;g__Clostridium;s__
N11345_bin_25	d__Bacteria;p__Firmicutes_A;c__Clostridia;o__Lachnospirales;f__Lachnospiraceae;g__CAG-632;s__CAG-632 sp900539185	98.59	d__Bacteria;p__Firmicutes;c__Clostridia;o__Clostridiales;f__Lachnospiraceae;g__;s__
N11085_bin_5	d__Bacteria;p__Firmicutes_A;c__Clostridia;o__Lachnospirales;f__Lachnospiraceae;g__CAG-791;s__CAG-791 sp000431495	97.79	d__Bacteria;p__Firmicutes;c__;o__;f__;g__;s__
NCR11_bin_47	d__Bacteria;p__Firmicutes_A;c__Clostridia;o__Lachnospirales;f__Lachnospiraceae;g__CAG-791;s__CAG-791 sp000431495	98.02	d__Bacteria;p__Firmicutes;c__;o__;f__;g__;s__
N10476_bin_31	d__Bacteria;p__Firmicutes_A;c__Clostridia;o__Lachnospirales;f__Lachnospiraceae;g__CAG-81;s__	N/A	d__Bacteria;p__Firmicutes;c__Clostridia;o__Clostridiales;f__Clostridiaceae;g__Clostridium;s__
NCR11_bin_81	d__Bacteria;p__Firmicutes_A;c__Clostridia;o__Lachnospirales;f__Lachnospiraceae;g__CAG-882;s__CAG-882 sp000435595	97.23	d__Bacteria;p__Firmicutes;c__;o__;f__;g__;s__
NCR10_bin_35	d__Bacteria;p__Firmicutes_A;c__Clostridia;o__Lachnospirales;f__Lachnospiraceae;g__CAG-882;s__CAG-882 sp003486385	97.32	d__Bacteria;p__Firmicutes;c__;o__;f__;g__;s__
N11085_bin_92	d__Bacteria;p__Firmicutes_A;c__Clostridia;o__Lachnospirales;f__Lachnospiraceae;g__CAG-882;s__CAG-882 sp900545455	97.17	d__Bacteria;p__Firmicutes;c__;o__;f__;g__;s__
HCR12_bin_120	d__Bacteria;p__Firmicutes_A;c__Clostridia;o__Lachnospirales;f__Lachnospiraceae;g__CAG-95;s__CAG-95 sp000436115	98.98	d__Bacteria;p__Firmicutes;c__;o__;f__;g__;s__
HCR17_bin_135	d__Bacteria;p__Firmicutes_A;c__Clostridia;o__Lachnospirales;f__Lachnospiraceae;g__CAG-95;s__CAG-95 sp000438155	96.73	d__Bacteria;p__Firmicutes;c__;o__;f__;g__;s__
N11283_bin_79	d__Bacteria;p__Firmicutes_A;c__Clostridia;o__Lachnospirales;f__Lachnospiraceae;g__CAG-95;s__CAG-95 sp000438155	96.47	d__Bacteria;p__Firmicutes;c__;o__;f__;g__;s__
N6536_bin_58	d__Bacteria;p__Firmicutes_A;c__Clostridia;o__Lachnospirales;f__Lachnospiraceae;g__CAG-95;s__CAG-95 sp000438155	97.18	d__Bacteria;p__Firmicutes;c__;o__;f__;g__;s__
N00119_bin_22	d__Bacteria;p__Firmicutes_A;c__Clostridia;o__Lachnospirales;f__Lachnospiraceae;g__CAG-95;s__CAG-95 sp900553305	98.15	d__Bacteria;p__Firmicutes;c__;o__;f__;g__;s__
N11345_bin_50	d__Bacteria;p__Firmicutes_A;c__Clostridia;o__Lachnospirales;f__Lachnospiraceae;g__CAG-95;s__CAG-95 sp900553305	97.63	d__Bacteria;p__Firmicutes;c__;o__;f__;g__;s__
HCR16_bin_102	d__Bacteria;p__Firmicutes_A;c__Clostridia;o__Lachnospirales;f__Lachnospiraceae;g__Clostridium_Q;s__Clostridium_Q sp003024715	97.92	d__Bacteria;p__Firmicutes;c__Clostridia;o__Clostridiales;f__Clostridiaceae;g__Clostridium;s__
N10476_bin_165	d__Bacteria;p__Firmicutes_A;c__Clostridia;o__Lachnospirales;f__Lachnospiraceae;g__COE1;s__	N/A	d__Bacteria;p__Firmicutes;c__Clostridia;o__Clostridiales;f__Lachnospiraceae;g__Roseburia;s__
co_bins_asymptomatic_2_562	d__Bacteria;p__Firmicutes_A;c__Clostridia;o__Lachnospirales;f__Lachnospiraceae;g__Coprococcus;s__Coprococcus sp000433075	98.23	d__Bacteria;p__Firmicutes;c__Clostridia;o__Clostridiales;f__Lachnospiraceae;g__;s__
HCR15_bin_100	d__Bacteria;p__Firmicutes_A;c__Clostridia;o__Lachnospirales;f__Lachnospiraceae;g__Coprococcus_A;s__Coprococcus_A catus	97.3	d__Bacteria;p__Firmicutes;c__Clostridia;o__Clostridiales;f__Lachnospiraceae;g__Coprococcus;s__Coprococcus catus
HCR4_bin_157	d__Bacteria;p__Firmicutes_A;c__Clostridia;o__Lachnospirales;f__Lachnospiraceae;g__Coprococcus_A;s__Coprococcus_A catus	96.95	d__Bacteria;p__Firmicutes;c__Clostridia;o__Clostridiales;f__Lachnospiraceae;g__Coprococcus;s__Coprococcus catus
HCR8_bin_41	d__Bacteria;p__Firmicutes_A;c__Clostridia;o__Lachnospirales;f__Lachnospiraceae;g__Coprococcus_A;s__Coprococcus_A sp900548825	98.61	d__Bacteria;p__Firmicutes;c__Clostridia;o__Clostridiales;f__Lachnospiraceae;g__Coprococcus;s__Coprococcus catus
HCR6_bin_101	d__Bacteria;p__Firmicutes_A;c__Clostridia;o__Lachnospirales;f__Lachnospiraceae;g__Dorea;s__	N/A	d__Bacteria;p__Firmicutes;c__Clostridia;o__Clostridiales;f__Lachnospiraceae;g__Dorea;s__
HCR16_bin_125	d__Bacteria;p__Firmicutes_A;c__Clostridia;o__Lachnospirales;f__Lachnospiraceae;g__Dorea;s__Dorea longicatena	98.07	d__Bacteria;p__Firmicutes;c__Clostridia;o__Clostridiales;f__Lachnospiraceae;g__Dorea;s__Dorea longicatena
co_bins_diarrheal_338	d__Bacteria;p__Firmicutes_A;c__Clostridia;o__Lachnospirales;f__Lachnospiraceae;g__Eubacterium_F;s__	N/A	d__Bacteria;p__Firmicutes;c__Clostridia;o__Clostridiales;f__Clostridiaceae;g__Clostridium;s__
N10476_bin_106	d__Bacteria;p__Firmicutes_A;c__Clostridia;o__Lachnospirales;f__Lachnospiraceae;g__Eubacterium_F;s__	N/A	d__Bacteria;p__Firmicutes;c__Clostridia;o__Clostridiales;f__;g__;s__
co_bins_asymptomatic_2_127	d__Bacteria;p__Firmicutes_A;c__Clostridia;o__Lachnospirales;f__Lachnospiraceae;g__Eubacterium_F;s__Eubacterium_F sp000433735	98.08	d__Bacteria;p__Firmicutes;c__Clostridia;o__Clostridiales;f__Clostridiaceae;g__Clostridium;s__
HCR14_bin_115	d__Bacteria;p__Firmicutes_A;c__Clostridia;o__Lachnospirales;f__Lachnospiraceae;g__Eubacterium_F;s__Eubacterium_F sp003491505	95.11	d__Bacteria;p__Firmicutes;c__Clostridia;o__Clostridiales;f__Clostridiaceae;g__Clostridium;s__
N11170_bin_102	d__Bacteria;p__Firmicutes_A;c__Clostridia;o__Lachnospirales;f__Lachnospiraceae;g__Eubacterium_F;s__Eubacterium_F sp003491505	97.4	d__Bacteria;p__Firmicutes;c__Clostridia;o__Clostridiales;f__Clostridiaceae;g__Clostridium;s__
NCR11_bin_63	d__Bacteria;p__Firmicutes_A;c__Clostridia;o__Lachnospirales;f__Lachnospiraceae;g__Eubacterium_F;s__Eubacterium_F sp003491505	97.65	d__Bacteria;p__Firmicutes;c__Clostridia;o__Clostridiales;f__Clostridiaceae;g__Clostridium;s__
HCR15_bin_69	d__Bacteria;p__Firmicutes_A;c__Clostridia;o__Lachnospirales;f__Lachnospiraceae;g__Eubacterium_F;s__Eubacterium_F sp900539115	96.84	d__Bacteria;p__Firmicutes;c__Clostridia;o__Clostridiales;f__Lachnospiraceae;g__Lachnoclostridium;s__
HCR6_bin_150	d__Bacteria;p__Firmicutes_A;c__Clostridia;o__Lachnospirales;f__Lachnospiraceae;g__Eubacterium_F;s__Eubacterium_F sp900539115	96.82	d__Bacteria;p__Firmicutes;c__Clostridia;o__Clostridiales;f__Lachnospiraceae;g__Lachnoclostridium;s__
N10476_bin_54	d__Bacteria;p__Firmicutes_A;c__Clostridia;o__Lachnospirales;f__Lachnospiraceae;g__Eubacterium_J;s__	N/A	d__Bacteria;p__Firmicutes;c__Clostridia;o__Clostridiales;f__Eubacteriaceae;g__Eubacterium;s__
N11170_bin_153	d__Bacteria;p__Firmicutes_A;c__Clostridia;o__Lachnospirales;f__Lachnospiraceae;g__Eubacterium_J;s__	N/A	d__Bacteria;p__Firmicutes;c__Clostridia;o__Clostridiales;f__Eubacteriaceae;g__Eubacterium;s__
co_bins_asymptomatic_1_308	d__Bacteria;p__Firmicutes_A;c__Clostridia;o__Lachnospirales;f__Lachnospiraceae;g__Eubacterium_Q;s__Eubacterium_Q sp900314445	98.75	d__Bacteria;p__Firmicutes;c__Clostridia;o__Clostridiales;f__Lachnospiraceae;g__;s__
HCR17_bin_77	d__Bacteria;p__Firmicutes_A;c__Clostridia;o__Lachnospirales;f__Lachnospiraceae;g__Fusicatenibacter;s__Fusicatenibacter saccharivorans	95.21	d__Bacteria;p__Firmicutes;c__Clostridia;o__Clostridiales;f__Lachnospiraceae;g__Fusicatenibacter;s__Fusicatenibacter saccharivorans
co_bins_asymptomatic_2_406	d__Bacteria;p__Firmicutes_A;c__Clostridia;o__Lachnospirales;f__Lachnospiraceae;g__GCA-900066135;s__GCA-900066135 sp900066135	98.87	d__Bacteria;p__Firmicutes;c__Clostridia;o__Clostridiales;f__Ruminococcaceae;g__Ruminococcus;s__
N11345_bin_144	d__Bacteria;p__Firmicutes_A;c__Clostridia;o__Lachnospirales;f__Lachnospiraceae;g__KLE1615;s__KLE1615 sp900066985	97.66	d__Bacteria;p__Firmicutes;c__Clostridia;o__Clostridiales;f__Lachnospiraceae;g__;s__
N11438_bin_34	d__Bacteria;p__Firmicutes_A;c__Clostridia;o__Lachnospirales;f__Lachnospiraceae;g__KLE1615;s__KLE1615 sp900066985	97.26	d__Bacteria;p__Firmicutes;c__Clostridia;o__Clostridiales;f__Lachnospiraceae;g__;s__
N11085_bin_19	d__Bacteria;p__Firmicutes_A;c__Clostridia;o__Lachnospirales;f__Lachnospiraceae;g__Lachnospira;s__	N/A	d__Bacteria;p__Firmicutes;c__Clostridia;o__Clostridiales;f__Lachnospiraceae;g__Lachnospira;s__
N11170_bin_71	d__Bacteria;p__Firmicutes_A;c__Clostridia;o__Lachnospirales;f__Lachnospiraceae;g__NC2004;s__	N/A	d__Bacteria;p__Firmicutes;c__Clostridia;o__Clostridiales;f__Lachnospiraceae;g__;s__
NCR11_bin_33	d__Bacteria;p__Firmicutes_A;c__Clostridia;o__Lachnospirales;f__Lachnospiraceae;g__Oribacterium;s__	N/A	d__Bacteria;p__Firmicutes;c__Clostridia;o__Clostridiales;f__Lachnospiraceae;g__Oribacterium;s__
NCR10_bin_130	d__Bacteria;p__Firmicutes_A;c__Clostridia;o__Lachnospirales;f__Lachnospiraceae;g__Oribacterium;s__Oribacterium sp004554245	95.98	d__Bacteria;p__Firmicutes;c__Clostridia;o__Clostridiales;f__Lachnospiraceae;g__Oribacterium;s__
NCR10_bin_135	d__Bacteria;p__Firmicutes_A;c__Clostridia;o__Lachnospirales;f__Lachnospiraceae;g__Roseburia;s__	N/A	d__Bacteria;p__Firmicutes;c__Clostridia;o__Clostridiales;f__Lachnospiraceae;g__Roseburia;s__
NCR11_bin_39	d__Bacteria;p__Firmicutes_A;c__Clostridia;o__Lachnospirales;f__Lachnospiraceae;g__Roseburia;s__	N/A	d__Bacteria;p__Firmicutes;c__Clostridia;o__Clostridiales;f__Lachnospiraceae;g__Roseburia;s__
NCR11_bin_101	d__Bacteria;p__Firmicutes_A;c__Clostridia;o__Lachnospirales;f__Lachnospiraceae;g__Roseburia;s__Roseburia hominis	97.64	d__Bacteria;p__Firmicutes;c__Clostridia;o__Clostridiales;f__Lachnospiraceae;g__Roseburia;s__Roseburia hominis
HCR16_bin_199	d__Bacteria;p__Firmicutes_A;c__Clostridia;o__Lachnospirales;f__Lachnospiraceae;g__Roseburia;s__Roseburia intestinalis	98.01	d__Bacteria;p__Firmicutes;c__Clostridia;o__Clostridiales;f__Lachnospiraceae;g__Roseburia;s__Roseburia hominis
N11085_bin_75	d__Bacteria;p__Firmicutes_A;c__Clostridia;o__Lachnospirales;f__Lachnospiraceae;g__UBA1712;s__	N/A	d__Bacteria;p__Firmicutes;c__Clostridia;o__Clostridiales;f__Lachnospiraceae;g__;s__
co_bins_asymptomatic_1_500	d__Bacteria;p__Firmicutes_A;c__Clostridia;o__Lachnospirales;f__Lachnospiraceae;g__UBA2868;s__UBA2868 sp004552595	98.45	d__Bacteria;p__Firmicutes;c__Clostridia;o__Clostridiales;f__Lachnospiraceae;g__;s__
HCR11_bin_25	d__Bacteria;p__Firmicutes_A;c__Clostridia;o__Lachnospirales;f__Lachnospiraceae;g__UBA2882;s__UBA2882 sp900549665	97.12	d__Bacteria;p__Firmicutes;c__Clostridia;o__Clostridiales;f__Lachnospiraceae;g__;s__
HCR17_bin_177	d__Bacteria;p__Firmicutes_A;c__Clostridia;o__Lachnospirales;f__Lachnospiraceae;g__UBA2882;s__UBA2882 sp900549665	97.44	d__Bacteria;p__Firmicutes;c__Clostridia;o__Clostridiales;f__Lachnospiraceae;g__;s__
N10476_bin_133	d__Bacteria;p__Firmicutes_A;c__Clostridia;o__Lachnospirales;f__Lachnospiraceae;g__UBA2882;s__UBA2882 sp900549665	97.43	d__Bacteria;p__Firmicutes;c__Clostridia;o__Clostridiales;f__Lachnospiraceae;g__;s__
N11283_bin_80	d__Bacteria;p__Firmicutes_A;c__Clostridia;o__Lachnospirales;f__Lachnospiraceae;g__UBA2882;s__UBA2882 sp900549665	97.24	d__Bacteria;p__Firmicutes;c__Clostridia;o__Clostridiales;f__Lachnospiraceae;g__;s__
NCR9_bin_62	d__Bacteria;p__Firmicutes_A;c__Clostridia;o__Lachnospirales;f__Lachnospiraceae;g__UBA2882;s__UBA2882 sp900549665	97.39	d__Bacteria;p__Firmicutes;c__Clostridia;o__Clostridiales;f__Lachnospiraceae;g__;s__
N11345_bin_100	d__Bacteria;p__Firmicutes_A;c__Clostridia;o__Lachnospirales;f__Lachnospiraceae;g__UBA7160;s__	N/A	d__Bacteria;p__Firmicutes;c__Clostridia;o__Clostridiales;f__Lachnospiraceae;g__;s__
NCR11_bin_25	d__Bacteria;p__Firmicutes_A;c__Clostridia;o__Lachnospirales;f__Lachnospiraceae;g__UMGS2037;s__	N/A	d__Bacteria;p__Firmicutes;c__Clostridia;o__Clostridiales;f__Lachnospiraceae;g__;s__
N10476_bin_73	d__Bacteria;p__Firmicutes_A;c__Clostridia;o__Lachnospirales;f__Lachnospiraceae;g__V9D3004;s__V9D3004 sp002349525	98.93	d__Bacteria;p__Firmicutes;c__Clostridia;o__Clostridiales;f__Lachnospiraceae;g__Lachnoclostridium;s__
co_bins_asymptomatic_2_592	d__Bacteria;p__Firmicutes_A;c__Clostridia;o__Lachnospirales;f__Lachnospiraceae;g__XBB1006;s__	N/A	d__Bacteria;p__Firmicutes;c__Clostridia;o__Clostridiales;f__Lachnospiraceae;g__;s__
co_bins_diarrheal_330	d__Bacteria;p__Firmicutes_A;c__Clostridia;o__Monoglobales_A;f__;g__;s__	N/A	d__Bacteria;p__Firmicutes;c__Clostridia;o__Clostridiales;f__;g__;s__
HCR5_bin_97	d__Bacteria;p__Firmicutes_A;c__Clostridia;o__Oscillospirales;f__Acutalibacteraceae;g__CAG-177;s__CAG-177 sp000431775	98.37	d__Bacteria;p__Firmicutes;c__Clostridia;o__Clostridiales;f__Clostridiaceae;g__Clostridium;s__
HCR1_bin_8	d__Bacteria;p__Firmicutes_A;c__Clostridia;o__Oscillospirales;f__Acutalibacteraceae;g__CAG-180;s__CAG-180 sp004556705	96.18	d__Bacteria;p__Firmicutes;c__Clostridia;o__Clostridiales;f__;g__;s__
N11438_bin_69	d__Bacteria;p__Firmicutes_A;c__Clostridia;o__Oscillospirales;f__Acutalibacteraceae;g__CAG-180;s__CAG-180 sp004556705	95.8	d__Bacteria;p__Firmicutes;c__Clostridia;o__Clostridiales;f__;g__;s__
NCR10_bin_55	d__Bacteria;p__Firmicutes_A;c__Clostridia;o__Oscillospirales;f__Acutalibacteraceae;g__CAG-180;s__CAG-180 sp004556705	95.87	d__Bacteria;p__Firmicutes;c__Clostridia;o__Clostridiales;f__;g__;s__
NCR11_bin_55	d__Bacteria;p__Firmicutes_A;c__Clostridia;o__Oscillospirales;f__Acutalibacteraceae;g__CAG-180;s__CAG-180 sp004556705	95.78	d__Bacteria;p__Firmicutes;c__Clostridia;o__Clostridiales;f__;g__;s__
NCR9_bin_90	d__Bacteria;p__Firmicutes_A;c__Clostridia;o__Oscillospirales;f__Acutalibacteraceae;g__CAG-180;s__CAG-180 sp004556705	95.71	d__Bacteria;p__Firmicutes;c__Clostridia;o__Clostridiales;f__;g__;s__
N11283_bin_163	d__Bacteria;p__Firmicutes_A;c__Clostridia;o__Oscillospirales;f__Acutalibacteraceae;g__CAG-488;s__	N/A	d__Bacteria;p__Firmicutes;c__Clostridia;o__Clostridiales;f__Ruminococcaceae;g__Ruminococcus;s__
N11283_bin_89	d__Bacteria;p__Firmicutes_A;c__Clostridia;o__Oscillospirales;f__Acutalibacteraceae;g__CAG-488;s__CAG-488 sp000434055	98.21	d__Bacteria;p__Firmicutes;c__Clostridia;o__Clostridiales;f__Ruminococcaceae;g__Ruminococcus;s__
N6536_bin_15	d__Bacteria;p__Firmicutes_A;c__Clostridia;o__Oscillospirales;f__Acutalibacteraceae;g__CAG-488;s__CAG-488 sp900539465	98.41	d__Bacteria;p__Firmicutes;c__Clostridia;o__Clostridiales;f__Ruminococcaceae;g__Ruminococcus;s__
co_bins_diarrheal_559	d__Bacteria;p__Firmicutes_A;c__Clostridia;o__Oscillospirales;f__Acutalibacteraceae;g__Eubacterium_R;s__	N/A	d__Bacteria;p__Firmicutes;c__Clostridia;o__Clostridiales;f__Clostridiaceae;g__Clostridium;s__
N11170_bin_151	d__Bacteria;p__Firmicutes_A;c__Clostridia;o__Oscillospirales;f__Acutalibacteraceae;g__Eubacterium_R;s__	N/A	d__Bacteria;p__Firmicutes;c__Clostridia;o__Clostridiales;f__Eubacteriaceae;g__Eubacterium;s__
N11170_bin_157	d__Bacteria;p__Firmicutes_A;c__Clostridia;o__Oscillospirales;f__Acutalibacteraceae;g__Eubacterium_R;s__	N/A	d__Bacteria;p__Firmicutes;c__Clostridia;o__Clostridiales;f__;g__;s__
N6536_bin_63	d__Bacteria;p__Firmicutes_A;c__Clostridia;o__Oscillospirales;f__Acutalibacteraceae;g__Eubacterium_R;s__Eubacterium_R coprostanoligenes	96.04	d__Bacteria;p__Firmicutes;c__Clostridia;o__Clostridiales;f__Eubacteriaceae;g__Eubacterium;s__Eubacterium coprostanoligenes
NCR9_bin_121	d__Bacteria;p__Firmicutes_A;c__Clostridia;o__Oscillospirales;f__Acutalibacteraceae;g__Eubacterium_R;s__Eubacterium_R sp000434995	98.24	d__Bacteria;p__Firmicutes;c__;o__;f__;g__;s__
N11345_bin_99	d__Bacteria;p__Firmicutes_A;c__Clostridia;o__Oscillospirales;f__Acutalibacteraceae;g__Eubacterium_R;s__Eubacterium_R sp900539325	97.26	d__Bacteria;p__Firmicutes;c__Clostridia;o__Clostridiales;f__Eubacteriaceae;g__Eubacterium;s__Eubacterium coprostanoligenes
N11170_bin_127	d__Bacteria;p__Firmicutes_A;c__Clostridia;o__Oscillospirales;f__Acutalibacteraceae;g__Eubacterium_R;s__Eubacterium_R sp900542875	97.34	d__Bacteria;p__Firmicutes;c__Clostridia;o__Clostridiales;f__Eubacteriaceae;g__Eubacterium;s__Eubacterium coprostanoligenes
NCR10_bin_22	d__Bacteria;p__Firmicutes_A;c__Clostridia;o__Oscillospirales;f__Acutalibacteraceae;g__Eubacterium_R;s__Eubacterium_R sp900542875	97.27	d__Bacteria;p__Firmicutes;c__Clostridia;o__Clostridiales;f__Eubacteriaceae;g__Eubacterium;s__Eubacterium coprostanoligenes
co_bins_asymptomatic_2_538	d__Bacteria;p__Firmicutes_A;c__Clostridia;o__Oscillospirales;f__Acutalibacteraceae;g__Ruminococcus_E;s__Ruminococcus_E sp900314705	96.18	d__Bacteria;p__Firmicutes;c__Clostridia;o__Clostridiales;f__;g__;s__
N11085_bin_77	d__Bacteria;p__Firmicutes_A;c__Clostridia;o__Oscillospirales;f__Acutalibacteraceae;g__Ruminococcus_H;s__Ruminococcus_H sp003531055	97.56	d__Bacteria;p__Firmicutes;c__Clostridia;o__Clostridiales;f__Ruminococcaceae;g__;s__
co_bins_asymptomatic_1_534	d__Bacteria;p__Firmicutes_A;c__Clostridia;o__Oscillospirales;f__Acutalibacteraceae;g__SFWF01;s__	N/A	d__Bacteria;p__Firmicutes;c__Clostridia;o__Clostridiales;f__Ruminococcaceae;g__;s__
N11085_bin_29	d__Bacteria;p__Firmicutes_A;c__Clostridia;o__Oscillospirales;f__Acutalibacteraceae;g__UBA1081;s__	N/A	d__Bacteria;p__Firmicutes;c__Clostridia;o__Clostridiales;f__Ruminococcaceae;g__;s__
co_bins_asymptomatic_1_661	d__Bacteria;p__Firmicutes_A;c__Clostridia;o__Oscillospirales;f__Acutalibacteraceae;g__UBA5905;s__	N/A	d__Bacteria;p__Firmicutes;c__Clostridia;o__Clostridiales;f__Ruminococcaceae;g__;s__
N11170_bin_80	d__Bacteria;p__Firmicutes_A;c__Clostridia;o__Oscillospirales;f__Acutalibacteraceae;g__UBA737;s__	N/A	d__Bacteria;p__Firmicutes;c__Clostridia;o__Clostridiales;f__Ruminococcaceae;g__;s__
co_bins_asymptomatic_2_450	d__Bacteria;p__Firmicutes_A;c__Clostridia;o__Oscillospirales;f__Acutalibacteraceae;g__UBA737;s__UBA737 sp900547095	97.53	d__Bacteria;p__Firmicutes;c__Clostridia;o__Clostridiales;f__Ruminococcaceae;g__;s__
N11283_bin_170	d__Bacteria;p__Firmicutes_A;c__Clostridia;o__Oscillospirales;f__Acutalibacteraceae;g__UBA737;s__UBA737 sp900549755	97.6	d__Bacteria;p__Firmicutes;c__Clostridia;o__Clostridiales;f__Ruminococcaceae;g__;s__
N11170_bin_116	d__Bacteria;p__Firmicutes_A;c__Clostridia;o__Oscillospirales;f__Acutalibacteraceae;g__UMGS1279;s__UMGS1279 sp900550315	98.58	d__Bacteria;p__Firmicutes;c__Clostridia;o__Clostridiales;f__Ruminococcaceae;g__;s__
N00119_bin_57	d__Bacteria;p__Firmicutes_A;c__Clostridia;o__Oscillospirales;f__Butyricicoccaceae;g__Agathobaculum;s__Agathobaculum butyriciproducens	97.1	d__Bacteria;p__Firmicutes;c__Clostridia;o__Clostridiales;f__Ruminococcaceae;g__Agathobaculum;s__Agathobaculum desmolans
HCR1_bin_116	d__Bacteria;p__Firmicutes_A;c__Clostridia;o__Oscillospirales;f__Butyricicoccaceae;g__Butyricicoccus_A;s__Butyricicoccus_A sp002395695	98.66	d__Bacteria;p__Firmicutes;c__Clostridia;o__Clostridiales;f__;g__;s__
HCR11_bin_83	d__Bacteria;p__Firmicutes_A;c__Clostridia;o__Oscillospirales;f__Butyricicoccaceae;g__Butyricicoccus_A;s__Butyricicoccus_A sp002395695	98.61	d__Bacteria;p__Firmicutes;c__Clostridia;o__Clostridiales;f__;g__;s__
HCR12_bin_41	d__Bacteria;p__Firmicutes_A;c__Clostridia;o__Oscillospirales;f__Butyricicoccaceae;g__Butyricicoccus_A;s__Butyricicoccus_A sp002395695	98.17	d__Bacteria;p__Firmicutes;c__Clostridia;o__Clostridiales;f__;g__;s__
co_bins_diarrheal_480	d__Bacteria;p__Firmicutes_A;c__Clostridia;o__Oscillospirales;f__Butyricicoccaceae;g__UBA4644;s__	N/A	d__Bacteria;p__Firmicutes;c__Clostridia;o__Clostridiales;f__;g__;s__
HCR12_bin_40	d__Bacteria;p__Firmicutes_A;c__Clostridia;o__Oscillospirales;f__Butyricicoccaceae;g__UBA4644;s__UBA4644 sp900555855	97.32	d__Bacteria;p__Firmicutes;c__Clostridia;o__Clostridiales;f__;g__;s__
HCR17_bin_145	d__Bacteria;p__Firmicutes_A;c__Clostridia;o__Oscillospirales;f__Butyricicoccaceae;g__UBA4644;s__UBA4644 sp900555855	97.67	d__Bacteria;p__Firmicutes;c__Clostridia;o__Clostridiales;f__;g__;s__
co_bins_asymptomatic_1_680	d__Bacteria;p__Firmicutes_A;c__Clostridia;o__Oscillospirales;f__CAG-272;g__CAG-390;s__	N/A	d__Bacteria;p__Firmicutes;c__Clostridia;o__Clostridiales;f__Ruminococcaceae;g__Anaerotruncus;s__
co_bins_asymptomatic_1_32	d__Bacteria;p__Firmicutes_A;c__Clostridia;o__Oscillospirales;f__CAG-272;g__CAG-448;s__CAG-448 sp003150135	98.48	d__Bacteria;p__Firmicutes;c__Clostridia;o__Clostridiales;f__Ruminococcaceae;g__;s__
co_bins_diarrheal_45	d__Bacteria;p__Firmicutes_A;c__Clostridia;o__Oscillospirales;f__CAG-272;g__CAG-841;s__CAG-841 sp900544285	98.2	d__Bacteria;p__Firmicutes;c__Clostridia;o__Clostridiales;f__;g__;s__
HCR1_bin_14	d__Bacteria;p__Firmicutes_A;c__Clostridia;o__Oscillospirales;f__CAG-382;g__UBA1752;s__UBA1752 sp900554405	98.57	d__Bacteria;p__Firmicutes;c__Clostridia;o__Clostridiales;f__;g__;s__
co_bins_asymptomatic_1_370	d__Bacteria;p__Firmicutes_A;c__Clostridia;o__Oscillospirales;f__CAG-382;g__UMGS1052;s__UMGS1052 sp900548115	98.48	d__Bacteria;p__Firmicutes;c__Clostridia;o__Clostridiales;f__;g__;s__
co_bins_asymptomatic_2_138	d__Bacteria;p__Firmicutes_A;c__Clostridia;o__Oscillospirales;f__Oscillospiraceae;g__CAG-103;s__CAG-103 sp900543625	97.16	d__Bacteria;p__Firmicutes;c__Clostridia;o__Clostridiales;f__;g__;s__
HCR17_bin_137	d__Bacteria;p__Firmicutes_A;c__Clostridia;o__Oscillospirales;f__Oscillospiraceae;g__CAG-110;s__	N/A	d__Bacteria;p__Firmicutes;c__Clostridia;o__Clostridiales;f__;g__;s__
HCR18_bin_89	d__Bacteria;p__Firmicutes_A;c__Clostridia;o__Oscillospirales;f__Oscillospiraceae;g__CAG-110;s__	N/A	d__Bacteria;p__Firmicutes;c__Clostridia;o__Clostridiales;f__;g__;s__
HCR2_bin_97	d__Bacteria;p__Firmicutes_A;c__Clostridia;o__Oscillospirales;f__Oscillospiraceae;g__CAG-110;s__	N/A	d__Bacteria;p__Firmicutes;c__Clostridia;o__Clostridiales;f__;g__;s__
HCR3_bin_113	d__Bacteria;p__Firmicutes_A;c__Clostridia;o__Oscillospirales;f__Oscillospiraceae;g__CAG-110;s__	N/A	d__Bacteria;p__Firmicutes;c__Clostridia;o__Clostridiales;f__;g__;s__
HCR3_bin_148	d__Bacteria;p__Firmicutes_A;c__Clostridia;o__Oscillospirales;f__Oscillospiraceae;g__CAG-110;s__	N/A	d__Bacteria;p__Firmicutes;c__Clostridia;o__Clostridiales;f__;g__;s__
HCR7_bin_61	d__Bacteria;p__Firmicutes_A;c__Clostridia;o__Oscillospirales;f__Oscillospiraceae;g__CAG-110;s__	N/A	d__Bacteria;p__Firmicutes;c__Clostridia;o__Clostridiales;f__;g__;s__
HCR8_bin_40	d__Bacteria;p__Firmicutes_A;c__Clostridia;o__Oscillospirales;f__Oscillospiraceae;g__CAG-110;s__	N/A	d__Bacteria;p__Firmicutes;c__Clostridia;o__Clostridiales;f__;g__;s__
HCR8_bin_50	d__Bacteria;p__Firmicutes_A;c__Clostridia;o__Oscillospirales;f__Oscillospiraceae;g__CAG-110;s__	N/A	d__Bacteria;p__Firmicutes;c__Clostridia;o__Clostridiales;f__;g__;s__
N00119_bin_52	d__Bacteria;p__Firmicutes_A;c__Clostridia;o__Oscillospirales;f__Oscillospiraceae;g__CAG-110;s__	N/A	d__Bacteria;p__Firmicutes;c__Clostridia;o__Clostridiales;f__;g__;s__
N10476_bin_130	d__Bacteria;p__Firmicutes_A;c__Clostridia;o__Oscillospirales;f__Oscillospiraceae;g__CAG-110;s__	N/A	d__Bacteria;p__Firmicutes;c__Clostridia;o__Clostridiales;f__;g__;s__
N11283_bin_82	d__Bacteria;p__Firmicutes_A;c__Clostridia;o__Oscillospirales;f__Oscillospiraceae;g__CAG-110;s__	N/A	d__Bacteria;p__Firmicutes;c__Clostridia;o__Clostridiales;f__;g__;s__
NCR11_bin_121	d__Bacteria;p__Firmicutes_A;c__Clostridia;o__Oscillospirales;f__Oscillospiraceae;g__CAG-110;s__	N/A	d__Bacteria;p__Firmicutes;c__Clostridia;o__Clostridiales;f__;g__;s__
NCR9_bin_15	d__Bacteria;p__Firmicutes_A;c__Clostridia;o__Oscillospirales;f__Oscillospiraceae;g__CAG-110;s__	N/A	d__Bacteria;p__Firmicutes;c__Clostridia;o__Clostridiales;f__;g__;s__
N11170_bin_155	d__Bacteria;p__Firmicutes_A;c__Clostridia;o__Oscillospirales;f__Oscillospiraceae;g__CAG-110;s__CAG-110 sp900556935	96.64	d__Bacteria;p__Firmicutes;c__Clostridia;o__Clostridiales;f__;g__;s__
N11345_bin_53	d__Bacteria;p__Firmicutes_A;c__Clostridia;o__Oscillospirales;f__Oscillospiraceae;g__CAG-170;s__CAG-170 sp000432135	97.86	d__Bacteria;p__Firmicutes;c__;o__;f__;g__;s__
N11283_bin_57	d__Bacteria;p__Firmicutes_A;c__Clostridia;o__Oscillospirales;f__Oscillospiraceae;g__CAG-170;s__CAG-170 sp002404795	95.74	d__Bacteria;p__Firmicutes;c__Clostridia;o__Clostridiales;f__;g__;s__
N11345_bin_13	d__Bacteria;p__Firmicutes_A;c__Clostridia;o__Oscillospirales;f__Oscillospiraceae;g__CAG-170;s__CAG-170 sp002404795	95.32	d__Bacteria;p__Firmicutes;c__Clostridia;o__Clostridiales;f__;g__;s__
N6536_bin_81	d__Bacteria;p__Firmicutes_A;c__Clostridia;o__Oscillospirales;f__Oscillospiraceae;g__CAG-170;s__CAG-170 sp002404795	95.43	d__Bacteria;p__Firmicutes;c__Clostridia;o__Clostridiales;f__;g__;s__
N11283_bin_191	d__Bacteria;p__Firmicutes_A;c__Clostridia;o__Oscillospirales;f__Oscillospiraceae;g__CAG-170;s__CAG-170 sp003516765	96.91	d__Bacteria;p__Firmicutes;c__Clostridia;o__Clostridiales;f__;g__;s__
N00119_bin_98	d__Bacteria;p__Firmicutes_A;c__Clostridia;o__Oscillospirales;f__Oscillospiraceae;g__CAG-83;s__CAG-83 sp000431575	97.82	d__Bacteria;p__Firmicutes;c__;o__;f__;g__;s__
N10476_bin_21	d__Bacteria;p__Firmicutes_A;c__Clostridia;o__Oscillospirales;f__Oscillospiraceae;g__CAG-83;s__CAG-83 sp001916855	95.71	d__Bacteria;p__Firmicutes;c__Clostridia;o__Clostridiales;f__Oscillospiraceae;g__Oscillibacter;s__
N11085_bin_31	d__Bacteria;p__Firmicutes_A;c__Clostridia;o__Oscillospirales;f__Oscillospiraceae;g__CAG-83;s__CAG-83 sp001916855	95.41	d__Bacteria;p__Firmicutes;c__Clostridia;o__Clostridiales;f__Oscillospiraceae;g__Oscillibacter;s__
N11345_bin_89	d__Bacteria;p__Firmicutes_A;c__Clostridia;o__Oscillospirales;f__Oscillospiraceae;g__CAG-83;s__CAG-83 sp900313295	96.27	d__Bacteria;p__Firmicutes;c__Clostridia;o__Clostridiales;f__;g__;s__
N11438_bin_51	d__Bacteria;p__Firmicutes_A;c__Clostridia;o__Oscillospirales;f__Oscillospiraceae;g__CAG-83;s__CAG-83 sp900313295	96.5	d__Bacteria;p__Firmicutes;c__Clostridia;o__Clostridiales;f__;g__;s__
NCR11_bin_36	d__Bacteria;p__Firmicutes_A;c__Clostridia;o__Oscillospirales;f__Oscillospiraceae;g__CAG-83;s__CAG-83 sp900545495	96.63	d__Bacteria;p__Firmicutes;c__;o__;f__;g__;s__
N00119_bin_56	d__Bacteria;p__Firmicutes_A;c__Clostridia;o__Oscillospirales;f__Oscillospiraceae;g__CAG-83;s__CAG-83 sp900549395	96.89	d__Bacteria;p__Firmicutes;c__Clostridia;o__Clostridiales;f__;g__;s__
N11345_bin_151	d__Bacteria;p__Firmicutes_A;c__Clostridia;o__Oscillospirales;f__Oscillospiraceae;g__CAG-83;s__CAG-83 sp900554275	97.57	d__Bacteria;p__Firmicutes;c__;o__;f__;g__;s__
NCR11_bin_38	d__Bacteria;p__Firmicutes_A;c__Clostridia;o__Oscillospirales;f__Oscillospiraceae;g__CAG-83;s__CAG-83 sp900554275	97.54	d__Bacteria;p__Firmicutes;c__;o__;f__;g__;s__
HCR4_bin_167	d__Bacteria;p__Firmicutes_A;c__Clostridia;o__Oscillospirales;f__Oscillospiraceae;g__CAG-83;s__CAG-83 sp900556015	97.26	d__Bacteria;p__Firmicutes;c__;o__;f__;g__;s__
HCR5_bin_162	d__Bacteria;p__Firmicutes_A;c__Clostridia;o__Oscillospirales;f__Oscillospiraceae;g__CAG-83;s__CAG-83 sp900556015	97.33	d__Bacteria;p__Firmicutes;c__;o__;f__;g__;s__
HCR4_bin_79	d__Bacteria;p__Firmicutes_A;c__Clostridia;o__Oscillospirales;f__Oscillospiraceae;g__ER4;s__	N/A	d__Bacteria;p__Firmicutes;c__Clostridia;o__Clostridiales;f__Oscillospiraceae;g__;s__
NCR11_bin_109	d__Bacteria;p__Firmicutes_A;c__Clostridia;o__Oscillospirales;f__Oscillospiraceae;g__ER4;s__	N/A	d__Bacteria;p__Firmicutes;c__;o__;f__;g__;s__
N10476_bin_77	d__Bacteria;p__Firmicutes_A;c__Clostridia;o__Oscillospirales;f__Oscillospiraceae;g__ER4;s__ER4 sp900317525	97.86	d__Bacteria;p__Firmicutes;c__Clostridia;o__Clostridiales;f__;g__;s__
N11283_bin_101	d__Bacteria;p__Firmicutes_A;c__Clostridia;o__Oscillospirales;f__Oscillospiraceae;g__ER4;s__ER4 sp900317525	97.75	d__Bacteria;p__Firmicutes;c__Clostridia;o__Clostridiales;f__;g__;s__
N6536_bin_25	d__Bacteria;p__Firmicutes_A;c__Clostridia;o__Oscillospirales;f__Oscillospiraceae;g__ER4;s__ER4 sp900552375	97.82	d__Bacteria;p__Firmicutes;c__Clostridia;o__Clostridiales;f__Oscillospiraceae;g__;s__
N11345_bin_58	d__Bacteria;p__Firmicutes_A;c__Clostridia;o__Oscillospirales;f__Oscillospiraceae;g__F23-B02;s__F23-B02 sp000431075	98.06	d__Bacteria;p__Firmicutes;c__;o__;f__;g__;s__
N11085_bin_90	d__Bacteria;p__Firmicutes_A;c__Clostridia;o__Oscillospirales;f__Oscillospiraceae;g__F23-B02;s__F23-B02 sp002472405	97.2	d__Bacteria;p__Firmicutes;c__Clostridia;o__Clostridiales;f__;g__;s__
NCR9_bin_109	d__Bacteria;p__Firmicutes_A;c__Clostridia;o__Oscillospirales;f__Oscillospiraceae;g__F23-B02;s__F23-B02 sp002472405	96.99	d__Bacteria;p__Firmicutes;c__Clostridia;o__Clostridiales;f__;g__;s__
NCR11_bin_46	d__Bacteria;p__Firmicutes_A;c__Clostridia;o__Oscillospirales;f__Oscillospiraceae;g__F23-B02;s__F23-B02 sp004553495	98.77	d__Bacteria;p__Firmicutes;c__Clostridia;o__Clostridiales;f__;g__;s__
co_bins_asymptomatic_1_77	d__Bacteria;p__Firmicutes_A;c__Clostridia;o__Oscillospirales;f__Oscillospiraceae;g__F23-B02;s__F23-B02 sp004556755	98.51	d__Bacteria;p__Firmicutes;c__Clostridia;o__Clostridiales;f__;g__;s__
N11438_bin_77	d__Bacteria;p__Firmicutes_A;c__Clostridia;o__Oscillospirales;f__Oscillospiraceae;g__F23-B02;s__F23-B02 sp900556535	97.51	d__Bacteria;p__Firmicutes;c__Clostridia;o__Clostridiales;f__;g__;s__
N11283_bin_131	d__Bacteria;p__Firmicutes_A;c__Clostridia;o__Oscillospirales;f__Oscillospiraceae;g__Oscillibacter;s__	N/A	d__Bacteria;p__Firmicutes;c__Clostridia;o__Clostridiales;f__Oscillospiraceae;g__Oscillibacter;s__
NCR9_bin_45	d__Bacteria;p__Firmicutes_A;c__Clostridia;o__Oscillospirales;f__Oscillospiraceae;g__Oscillibacter;s__Oscillibacter sp001916835	96.97	d__Bacteria;p__Firmicutes;c__Clostridia;o__Clostridiales;f__Oscillospiraceae;g__Oscillibacter;s__
NCR9_bin_131	d__Bacteria;p__Firmicutes_A;c__Clostridia;o__Oscillospirales;f__Oscillospiraceae;g__Oscillibacter;s__Oscillibacter sp900544615	97.97	d__Bacteria;p__Firmicutes;c__Clostridia;o__Clostridiales;f__Oscillospiraceae;g__Oscillibacter;s__
co_bins_diarrheal_292	d__Bacteria;p__Firmicutes_A;c__Clostridia;o__Oscillospirales;f__Oscillospiraceae;g__UBA1777;s__	N/A	d__Bacteria;p__Firmicutes;c__Clostridia;o__Clostridiales;f__;g__;s__
HCR11_bin_19	d__Bacteria;p__Firmicutes_A;c__Clostridia;o__Oscillospirales;f__Oscillospiraceae;g__UBA1777;s__	N/A	d__Bacteria;p__Firmicutes;c__Clostridia;o__Clostridiales;f__;g__;s__
HCR11_bin_7	d__Bacteria;p__Firmicutes_A;c__Clostridia;o__Oscillospirales;f__Oscillospiraceae;g__UBA1777;s__	N/A	d__Bacteria;p__Firmicutes;c__Clostridia;o__Clostridiales;f__;g__;s__
HCR12_bin_148	d__Bacteria;p__Firmicutes_A;c__Clostridia;o__Oscillospirales;f__Oscillospiraceae;g__UBA1777;s__	N/A	d__Bacteria;p__Firmicutes;c__Clostridia;o__Clostridiales;f__;g__;s__
N11345_bin_116	d__Bacteria;p__Firmicutes_A;c__Clostridia;o__Oscillospirales;f__Oscillospiraceae;g__UBA1777;s__UBA1777 sp900547315	98.15	d__Bacteria;p__Firmicutes;c__Clostridia;o__Clostridiales;f__;g__;s__
HCR4_bin_78	d__Bacteria;p__Firmicutes_A;c__Clostridia;o__Oscillospirales;f__Oscillospiraceae;g__UBA1777;s__UBA1777 sp900549485	98.65	d__Bacteria;p__Firmicutes;c__Clostridia;o__Clostridiales;f__;g__;s__
HCR11_bin_182	d__Bacteria;p__Firmicutes_A;c__Clostridia;o__Oscillospirales;f__Ruminococcaceae;g__Angelakisella;s__Angelakisella sp004557855	98.02	d__Bacteria;p__Firmicutes;c__Clostridia;o__Clostridiales;f__Ruminococcaceae;g__Angelakisella;s__Angelakisella massiliensis
HCR1_bin_111	d__Bacteria;p__Firmicutes_A;c__Clostridia;o__Oscillospirales;f__Ruminococcaceae;g__CAG-115;s__	N/A	d__Bacteria;p__Firmicutes;c__Clostridia;o__Clostridiales;f__Eubacteriaceae;g__Eubacterium;s__
HCR17_bin_176	d__Bacteria;p__Firmicutes_A;c__Clostridia;o__Oscillospirales;f__Ruminococcaceae;g__CAG-115;s__	N/A	d__Bacteria;p__Firmicutes;c__Clostridia;o__Clostridiales;f__Eubacteriaceae;g__Eubacterium;s__
N11170_bin_81	d__Bacteria;p__Firmicutes_A;c__Clostridia;o__Oscillospirales;f__Ruminococcaceae;g__CAG-115;s__	N/A	d__Bacteria;p__Firmicutes;c__Clostridia;o__Clostridiales;f__Eubacteriaceae;g__Eubacterium;s__
N11345_bin_136	d__Bacteria;p__Firmicutes_A;c__Clostridia;o__Oscillospirales;f__Ruminococcaceae;g__CAG-115;s__	N/A	d__Bacteria;p__Firmicutes;c__Clostridia;o__Clostridiales;f__Eubacteriaceae;g__Eubacterium;s__
NCR10_bin_12	d__Bacteria;p__Firmicutes_A;c__Clostridia;o__Oscillospirales;f__Ruminococcaceae;g__CAG-115;s__	N/A	d__Bacteria;p__Firmicutes;c__Clostridia;o__Clostridiales;f__Ruminococcaceae;g__;s__
N10476_bin_91	d__Bacteria;p__Firmicutes_A;c__Clostridia;o__Oscillospirales;f__Ruminococcaceae;g__CAG-115;s__CAG-115 sp002304735	95.36	d__Bacteria;p__Firmicutes;c__Clostridia;o__Clostridiales;f__Ruminococcaceae;g__;s__
HCR5_bin_99	d__Bacteria;p__Firmicutes_A;c__Clostridia;o__Oscillospirales;f__Ruminococcaceae;g__CAG-115;s__CAG-115 sp003516865	98.62	d__Bacteria;p__Firmicutes;c__Clostridia;o__Clostridiales;f__Ruminococcaceae;g__;s__
HCR12_bin_156	d__Bacteria;p__Firmicutes_A;c__Clostridia;o__Oscillospirales;f__Ruminococcaceae;g__CAG-353;s__	N/A	d__Bacteria;p__Firmicutes;c__Clostridia;o__Clostridiales;f__Ruminococcaceae;g__Ruminococcus;s__
N10476_bin_27	d__Bacteria;p__Firmicutes_A;c__Clostridia;o__Oscillospirales;f__Ruminococcaceae;g__CAG-353;s__	N/A	d__Bacteria;p__Firmicutes;c__Clostridia;o__Clostridiales;f__Ruminococcaceae;g__Ruminococcus;s__
N11345_bin_145	d__Bacteria;p__Firmicutes_A;c__Clostridia;o__Oscillospirales;f__Ruminococcaceae;g__CAG-353;s__	N/A	d__Bacteria;p__Firmicutes;c__Clostridia;o__Clostridiales;f__Ruminococcaceae;g__Ruminococcus;s__
N11345_bin_74	d__Bacteria;p__Firmicutes_A;c__Clostridia;o__Oscillospirales;f__Ruminococcaceae;g__CAG-353;s__CAG-353 sp900066885	98.14	d__Bacteria;p__Firmicutes;c__Clostridia;o__Clostridiales;f__Ruminococcaceae;g__Ruminococcus;s__
NCR9_bin_113	d__Bacteria;p__Firmicutes_A;c__Clostridia;o__Oscillospirales;f__Ruminococcaceae;g__Faecalibacterium;s__	N/A	d__Bacteria;p__Firmicutes;c__Clostridia;o__Clostridiales;f__Ruminococcaceae;g__Faecalibacterium;s__
NCR11_bin_64	d__Bacteria;p__Firmicutes_A;c__Clostridia;o__Oscillospirales;f__Ruminococcaceae;g__Faecalibacterium;s__Faecalibacterium prausnitzii_G	97.05	d__Bacteria;p__Firmicutes;c__Clostridia;o__Clostridiales;f__Ruminococcaceae;g__Faecalibacterium;s__Faecalibacterium prausnitzii
NCR9_bin_38	d__Bacteria;p__Firmicutes_A;c__Clostridia;o__Oscillospirales;f__Ruminococcaceae;g__Faecalibacterium;s__Faecalibacterium prausnitzii_I	97.88	d__Bacteria;p__Firmicutes;c__Clostridia;o__Clostridiales;f__Ruminococcaceae;g__Faecalibacterium;s__Faecalibacterium prausnitzii
NCR9_bin_64	d__Bacteria;p__Firmicutes_A;c__Clostridia;o__Oscillospirales;f__Ruminococcaceae;g__Gemmiger;s__	N/A	d__Bacteria;p__Firmicutes;c__Clostridia;o__Clostridiales;f__Ruminococcaceae;g__Gemmiger;s__
N11085_bin_27	d__Bacteria;p__Firmicutes_A;c__Clostridia;o__Oscillospirales;f__Ruminococcaceae;g__Gemmiger;s__Gemmiger qucibialis	98.07	d__Bacteria;p__Firmicutes;c__Clostridia;o__Clostridiales;f__Ruminococcaceae;g__Faecalibacterium;s__
HCR4_bin_179	d__Bacteria;p__Firmicutes_A;c__Clostridia;o__Oscillospirales;f__Ruminococcaceae;g__Gemmiger;s__Gemmiger sp004555405	97.49	d__Bacteria;p__Firmicutes;c__Clostridia;o__Clostridiales;f__Ruminococcaceae;g__;s__
HCR5_bin_152	d__Bacteria;p__Firmicutes_A;c__Clostridia;o__Oscillospirales;f__Ruminococcaceae;g__Gemmiger;s__Gemmiger sp004555405	97.41	d__Bacteria;p__Firmicutes;c__Clostridia;o__Clostridiales;f__Ruminococcaceae;g__;s__
N11170_bin_121	d__Bacteria;p__Firmicutes_A;c__Clostridia;o__Oscillospirales;f__Ruminococcaceae;g__Gemmiger;s__Gemmiger sp004555405	97.18	d__Bacteria;p__Firmicutes;c__Clostridia;o__Clostridiales;f__Ruminococcaceae;g__;s__
N11438_bin_31	d__Bacteria;p__Firmicutes_A;c__Clostridia;o__Oscillospirales;f__Ruminococcaceae;g__Gemmiger;s__Gemmiger sp004555405	97.3	d__Bacteria;p__Firmicutes;c__Clostridia;o__Clostridiales;f__Ruminococcaceae;g__;s__
NCR9_bin_12	d__Bacteria;p__Firmicutes_A;c__Clostridia;o__Oscillospirales;f__Ruminococcaceae;g__Gemmiger;s__Gemmiger sp900539695	97.73	d__Bacteria;p__Firmicutes;c__Clostridia;o__Clostridiales;f__Ruminococcaceae;g__Gemmiger;s__Gemmiger formicilis
N6536_bin_126	d__Bacteria;p__Firmicutes_A;c__Clostridia;o__Oscillospirales;f__Ruminococcaceae;g__Gemmiger;s__Gemmiger sp900540595	97.03	d__Bacteria;p__Firmicutes;c__Clostridia;o__Clostridiales;f__Ruminococcaceae;g__Gemmiger;s__Gemmiger formicilis
HCR14_bin_109	d__Bacteria;p__Firmicutes_A;c__Clostridia;o__Oscillospirales;f__Ruminococcaceae;g__Gemmiger;s__Gemmiger sp900554145	98.4	d__Bacteria;p__Firmicutes;c__Clostridia;o__Clostridiales;f__Ruminococcaceae;g__Gemmiger;s__Gemmiger formicilis
HCR15_bin_87	d__Bacteria;p__Firmicutes_A;c__Clostridia;o__Oscillospirales;f__Ruminococcaceae;g__Gemmiger;s__Gemmiger sp900554145	98.14	d__Bacteria;p__Firmicutes;c__Clostridia;o__Clostridiales;f__Ruminococcaceae;g__Gemmiger;s__Gemmiger formicilis
HCR16_bin_96	d__Bacteria;p__Firmicutes_A;c__Clostridia;o__Oscillospirales;f__Ruminococcaceae;g__Gemmiger;s__Gemmiger sp900554145	98.15	d__Bacteria;p__Firmicutes;c__Clostridia;o__Clostridiales;f__Ruminococcaceae;g__Gemmiger;s__Gemmiger formicilis
HCR18_bin_37	d__Bacteria;p__Firmicutes_A;c__Clostridia;o__Oscillospirales;f__Ruminococcaceae;g__Gemmiger;s__Gemmiger sp900554145	98.42	d__Bacteria;p__Firmicutes;c__Clostridia;o__Clostridiales;f__Ruminococcaceae;g__Gemmiger;s__Gemmiger formicilis
HCR6_bin_123	d__Bacteria;p__Firmicutes_A;c__Clostridia;o__Oscillospirales;f__Ruminococcaceae;g__Gemmiger;s__Gemmiger sp900554145	98.42	d__Bacteria;p__Firmicutes;c__Clostridia;o__Clostridiales;f__Ruminococcaceae;g__Gemmiger;s__Gemmiger formicilis
N6536_bin_112	d__Bacteria;p__Firmicutes_A;c__Clostridia;o__Oscillospirales;f__Ruminococcaceae;g__Gemmiger;s__Gemmiger sp900554145	98.08	d__Bacteria;p__Firmicutes;c__Clostridia;o__Clostridiales;f__Ruminococcaceae;g__Gemmiger;s__Gemmiger formicilis
NCR11_bin_30	d__Bacteria;p__Firmicutes_A;c__Clostridia;o__Oscillospirales;f__Ruminococcaceae;g__Gemmiger;s__Gemmiger sp900554145	98.26	d__Bacteria;p__Firmicutes;c__Clostridia;o__Clostridiales;f__Ruminococcaceae;g__Gemmiger;s__Gemmiger formicilis
N11438_bin_110	d__Bacteria;p__Firmicutes_A;c__Clostridia;o__Oscillospirales;f__Ruminococcaceae;g__Gemmiger;s__Gemmiger sp900556255	96.82	d__Bacteria;p__Firmicutes;c__Clostridia;o__Clostridiales;f__Ruminococcaceae;g__Gemmiger;s__Gemmiger formicilis
NCR9_bin_61	d__Bacteria;p__Firmicutes_A;c__Clostridia;o__Oscillospirales;f__Ruminococcaceae;g__Gemmiger;s__Gemmiger variabilis_A	96.92	d__Bacteria;p__Firmicutes;c__Clostridia;o__Clostridiales;f__Ruminococcaceae;g__Gemmiger;s__Gemmiger formicilis
HCR16_bin_90	d__Bacteria;p__Firmicutes_A;c__Clostridia;o__Oscillospirales;f__Ruminococcaceae;g__Negativibacillus;s__Negativibacillus massiliensis	97.01	d__Bacteria;p__Firmicutes;c__Clostridia;o__Clostridiales;f__Clostridiaceae;g__Clostridium;s__
HCR16_bin_5	d__Bacteria;p__Firmicutes_A;c__Clostridia;o__Oscillospirales;f__Ruminococcaceae;g__Negativibacillus;s__Negativibacillus sp900547015	97.77	d__Bacteria;p__Firmicutes;c__Clostridia;o__Clostridiales;f__Clostridiaceae;g__Clostridium;s__
N11170_bin_66	d__Bacteria;p__Firmicutes_A;c__Clostridia;o__Oscillospirales;f__Ruminococcaceae;g__Ruminiclostridium_E;s__Ruminiclostridium_E sp003512525	97.54	d__Bacteria;p__Firmicutes;c__Clostridia;o__Clostridiales;f__Ruminococcaceae;g__;s__
co_bins_asymptomatic_1_666	d__Bacteria;p__Firmicutes_A;c__Clostridia;o__Oscillospirales;f__Ruminococcaceae;g__Ruminococcus;s__	N/A	d__Bacteria;p__Firmicutes;c__Clostridia;o__Clostridiales;f__Ruminococcaceae;g__Ruminococcus;s__
HCR12_bin_84	d__Bacteria;p__Firmicutes_A;c__Clostridia;o__Oscillospirales;f__Ruminococcaceae;g__Ruminococcus;s__Ruminococcus sp002438605	98.4	d__Bacteria;p__Firmicutes;c__Clostridia;o__Clostridiales;f__Ruminococcaceae;g__Ruminococcus;s__
N11283_bin_114	d__Bacteria;p__Firmicutes_A;c__Clostridia;o__Oscillospirales;f__Ruminococcaceae;g__Ruminococcus;s__Ruminococcus sp002438605	98.45	d__Bacteria;p__Firmicutes;c__Clostridia;o__Clostridiales;f__Ruminococcaceae;g__Ruminococcus;s__
N11438_bin_79	d__Bacteria;p__Firmicutes_A;c__Clostridia;o__Oscillospirales;f__Ruminococcaceae;g__Ruminococcus;s__Ruminococcus sp002438605	98.59	d__Bacteria;p__Firmicutes;c__Clostridia;o__Clostridiales;f__Ruminococcaceae;g__Ruminococcus;s__
co_bins_diarrheal_845	d__Bacteria;p__Firmicutes_A;c__Clostridia;o__Oscillospirales;f__Ruminococcaceae;g__Ruminococcus;s__Ruminococcus sp900540005	99.06	d__Bacteria;p__Firmicutes;c__Clostridia;o__Clostridiales;f__Ruminococcaceae;g__Ruminococcus;s__Ruminococcus flavefaciens
HCR7_bin_35	d__Bacteria;p__Firmicutes_A;c__Clostridia;o__Oscillospirales;f__Ruminococcaceae;g__Ruminococcus_C;s__	N/A	d__Bacteria;p__Firmicutes;c__Clostridia;o__Clostridiales;f__Ruminococcaceae;g__Ruminococcus;s__
N11170_bin_64	d__Bacteria;p__Firmicutes_A;c__Clostridia;o__Oscillospirales;f__Ruminococcaceae;g__Ruminococcus_C;s__Ruminococcus_C sp000433635	96.22	d__Bacteria;p__Firmicutes;c__Clostridia;o__Clostridiales;f__Ruminococcaceae;g__Ruminococcus;s__
co_bins_diarrheal_466	d__Bacteria;p__Firmicutes_A;c__Clostridia;o__Oscillospirales;f__Ruminococcaceae;g__Ruthenibacterium;s__Ruthenibacterium lactatiformans	99.29	d__Bacteria;p__Firmicutes;c__Clostridia;o__Clostridiales;f__Ruminococcaceae;g__;s__
HCR17_bin_146	d__Bacteria;p__Firmicutes_A;c__Clostridia;o__Oscillospirales;f__Ruminococcaceae;g__SFJ001;s__	N/A	d__Bacteria;p__Firmicutes;c__Clostridia;o__Clostridiales;f__Ruminococcaceae;g__Faecalibacterium;s__
NCR9_bin_153	d__Bacteria;p__Firmicutes_A;c__Clostridia;o__Oscillospirales;f__Ruminococcaceae;g__SFJ001;s__	N/A	d__Bacteria;p__Firmicutes;c__Clostridia;o__Clostridiales;f__Ruminococcaceae;g__Faecalibacterium;s__
co_bins_diarrheal_710	d__Bacteria;p__Firmicutes_A;c__Clostridia;o__Oscillospirales;f__Ruminococcaceae;g__UBA1394;s__UBA1394 sp900554975	98.35	d__Bacteria;p__Firmicutes;c__Clostridia;o__Clostridiales;f__Ruminococcaceae;g__Ruminococcus;s__
N11283_bin_196	d__Bacteria;p__Firmicutes_A;c__Clostridia;o__Oscillospirales;f__Ruminococcaceae;g__UMGS1668;s__UMGS1668 sp900553955	97.65	d__Bacteria;p__Firmicutes;c__Clostridia;o__;f__;g__;s__
N11283_bin_141	d__Bacteria;p__Firmicutes_A;c__Clostridia;o__Oscillospirales;f__Ruminococcaceae;g__UMGS1826;s__	N/A	d__Bacteria;p__Firmicutes;c__Clostridia;o__Clostridiales;f__;g__;s__
co_bins_diarrheal_479	d__Bacteria;p__Firmicutes_A;c__Clostridia;o__Oscillospirales;f__Ruminococcaceae;g__UMGS1889;s__UMGS1889 sp900556055	97.84	d__Bacteria;p__Firmicutes;c__Clostridia;o__Clostridiales;f__Ruminococcaceae;g__Ruminococcus;s__
HCR11_bin_181	d__Bacteria;p__Firmicutes_A;c__Clostridia;o__Oscillospirales;f__Ruminococcaceae;g__UMGS1889;s__UMGS1889 sp900556055	97.83	d__Bacteria;p__Firmicutes;c__Clostridia;o__Clostridiales;f__Ruminococcaceae;g__Ruminococcus;s__
NCR11_bin_87	d__Bacteria;p__Firmicutes_A;c__Clostridia;o__Oscillospirales;f__Ruminococcaceae;g__UMGS363;s__	N/A	d__Bacteria;p__Firmicutes;c__Clostridia;o__Clostridiales;f__Ruminococcaceae;g__Ruminococcus;s__
HCR11_bin_97	d__Bacteria;p__Firmicutes_A;c__Clostridia;o__Oscillospirales;f__UBA644;g__UBA644;s__	N/A	d__Bacteria;p__Firmicutes;c__Clostridia;o__Clostridiales;f__;g__;s__
N11345_bin_107	d__Bacteria;p__Firmicutes_A;c__Clostridia;o__Oscillospirales;f__UBA644;g__UBA644;s__UBA644 sp900547165	98.38	d__Bacteria;p__Firmicutes;c__Clostridia;o__Clostridiales;f__;g__;s__
N6536_bin_128	d__Bacteria;p__Firmicutes_A;c__Clostridia;o__Oscillospirales;f__UBA644;g__UBA644;s__UBA644 sp900547165	98.17	d__Bacteria;p__Firmicutes;c__Clostridia;o__Clostridiales;f__;g__;s__
HCR16_bin_181	d__Bacteria;p__Firmicutes_A;c__Clostridia;o__Peptostreptococcales;f__Anaerovoracaceae;g__;s__	N/A	d__Bacteria;p__Firmicutes;c__Clostridia;o__Clostridiales;f__Clostridiales Family XIII. Incertae Sedis;g__;s__
HCR16_bin_55	d__Bacteria;p__Firmicutes_A;c__Clostridia;o__Peptostreptococcales;f__Anaerovoracaceae;g__;s__	N/A	d__Bacteria;p__Firmicutes;c__Clostridia;o__Clostridiales;f__Clostridiales Family XIII. Incertae Sedis;g__;s__
N10476_bin_19	d__Bacteria;p__Firmicutes_A;c__Clostridia;o__Peptostreptococcales;f__Anaerovoracaceae;g__;s__	N/A	d__Bacteria;p__Firmicutes;c__Clostridia;o__Clostridiales;f__Clostridiales Family XIII. Incertae Sedis;g__;s__
N11085_bin_37	d__Bacteria;p__Firmicutes_A;c__Clostridia;o__Peptostreptococcales;f__Anaerovoracaceae;g__;s__	N/A	d__Bacteria;p__Firmicutes;c__Clostridia;o__Clostridiales;f__Clostridiales Family XIII. Incertae Sedis;g__;s__
N6536_bin_4	d__Bacteria;p__Firmicutes_A;c__Clostridia;o__Peptostreptococcales;f__Anaerovoracaceae;g__;s__	N/A	d__Bacteria;p__Firmicutes;c__Clostridia;o__Clostridiales;f__Clostridiales Family XIII. Incertae Sedis;g__;s__
HCR16_bin_202	d__Bacteria;p__Firmicutes_A;c__Clostridia;o__Peptostreptococcales;f__Anaerovoracaceae;g__Mogibacterium;s__	N/A	d__Bacteria;p__Firmicutes;c__Clostridia;o__Clostridiales;f__;g__;s__
HCR17_bin_97	d__Bacteria;p__Firmicutes_A;c__Clostridia;o__Peptostreptococcales;f__Anaerovoracaceae;g__Mogibacterium;s__	N/A	d__Bacteria;p__Firmicutes;c__Clostridia;o__Clostridiales;f__;g__;s__
N11085_bin_100	d__Bacteria;p__Firmicutes_A;c__Clostridia;o__Peptostreptococcales;f__Anaerovoracaceae;g__Mogibacterium;s__Mogibacterium sp002299625	96.94	d__Bacteria;p__Firmicutes;c__Clostridia;o__Clostridiales;f__Clostridiales Family XIII. Incertae Sedis;g__;s__
N11345_bin_29	d__Bacteria;p__Firmicutes_A;c__Clostridia;o__Peptostreptococcales;f__Anaerovoracaceae;g__Mogibacterium;s__Mogibacterium sp002299625	97.63	d__Bacteria;p__Firmicutes;c__Clostridia;o__Clostridiales;f__Clostridiales Family XIII. Incertae Sedis;g__;s__
N11438_bin_100	d__Bacteria;p__Firmicutes_A;c__Clostridia;o__Peptostreptococcales;f__Anaerovoracaceae;g__Mogibacterium;s__Mogibacterium sp002299625	97.13	d__Bacteria;p__Firmicutes;c__Clostridia;o__Clostridiales;f__Clostridiales Family XIII. Incertae Sedis;g__;s__
N6536_bin_72	d__Bacteria;p__Firmicutes_A;c__Clostridia;o__Peptostreptococcales;f__Anaerovoracaceae;g__UBA1191;s__UBA1191 sp900066305	98.22	d__Bacteria;p__Firmicutes;c__Clostridia;o__Clostridiales;f__Eubacteriaceae;g__Eubacterium;s__
N11085_bin_68	d__Bacteria;p__Firmicutes_A;c__Clostridia;o__Peptostreptococcales;f__Anaerovoracaceae;g__UBA1191;s__UBA1191 sp900549125	97.65	d__Bacteria;p__Firmicutes;c__Clostridia;o__Clostridiales;f__Eubacteriaceae;g__Eubacterium;s__
N11345_bin_85	d__Bacteria;p__Firmicutes_A;c__Clostridia;o__Peptostreptococcales;f__Peptostreptococcaceae;g__Terrisporobacter;s__Terrisporobacter sp900557165	96.69	d__Bacteria;p__Firmicutes;c__Clostridia;o__Clostridiales;f__Peptostreptococcaceae;g__Terrisporobacter;s__Terrisporobacter glycolicus
co_bins_asymptomatic_1_727	d__Bacteria;p__Firmicutes_A;c__Clostridia;o__UMGS1883;f__;g__;s__	N/A	d__Bacteria;p__Firmicutes;c__Clostridia;o__Clostridiales;f__;g__;s__
co_bins_asymptomatic_2_276	d__Bacteria;p__Firmicutes_A;c__Clostridia;o__UMGS1883;f__UMGS1883;g__UMGS1883;s__	N/A	d__Bacteria;p__Firmicutes;c__Clostridia;o__Clostridiales;f__;g__;s__
co_bins_diarrheal_108	d__Bacteria;p__Firmicutes_A;c__Clostridia_A;o__;f__;g__;s__	N/A	d__Bacteria;p__Firmicutes;c__Clostridia;o__;f__;g__;s__
N11283_bin_137	d__Bacteria;p__Firmicutes_A;c__Clostridia_A;o__Christensenellales;f__Borkfalkiaceae;g__;s__	N/A	d__Bacteria;p__Proteobacteria;c__Alphaproteobacteria;o__Rhodospirillales;f__Acetobacteraceae;g__;s__
co_bins_diarrheal_366	d__Bacteria;p__Firmicutes_A;c__Clostridia_A;o__Christensenellales;f__Borkfalkiaceae;g__UBA10281;s__	N/A	d__Bacteria;p__Proteobacteria;c__Alphaproteobacteria;o__Rhodospirillales;f__Acetobacteraceae;g__Acidiphilium;s__
N11283_bin_96	d__Bacteria;p__Firmicutes_A;c__Clostridia_A;o__Christensenellales;f__Borkfalkiaceae;g__UBA10281;s__UBA10281 sp900548285	97.86	d__Bacteria;p__Proteobacteria;c__Alphaproteobacteria;o__Rhodospirillales;f__Acetobacteraceae;g__Acidiphilium;s__
co_bins_asymptomatic_1_301	d__Bacteria;p__Firmicutes_A;c__Clostridia_A;o__Christensenellales;f__Borkfalkiaceae;g__UBA1259;s__	N/A	d__Bacteria;p__Firmicutes;c__Clostridia;o__Clostridiales;f__Catabacteriaceae;g__Catabacter;s__
co_bins_asymptomatic_2_473	d__Bacteria;p__Firmicutes_A;c__Clostridia_A;o__Christensenellales;f__CAG-138;g__PeH17;s__PeH17 sp000435055	98.56	d__Bacteria;p__Firmicutes;c__Clostridia;o__Clostridiales;f__Clostridiaceae;g__Clostridium;s__
co_bins_diarrheal_34	d__Bacteria;p__Firmicutes_A;c__Clostridia_A;o__Christensenellales;f__CAG-138;g__Phil1;s__Phil1 sp001940855	97.39	d__Bacteria;p__Firmicutes;c__Clostridia;o__Clostridiales;f__Christensenellaceae;g__;s__
HCR11_bin_57	d__Bacteria;p__Firmicutes_A;c__Clostridia_A;o__Christensenellales;f__CAG-138;g__Phil1;s__Phil1 sp001940855	97.33	d__Bacteria;p__Firmicutes;c__Clostridia;o__Clostridiales;f__Christensenellaceae;g__;s__
co_bins_asymptomatic_2_641	d__Bacteria;p__Firmicutes_A;c__Clostridia_A;o__Christensenellales;f__CAG-138;g__Phil1;s__Phil1 sp004558525	99.31	d__Bacteria;p__Firmicutes;c__Clostridia;o__Clostridiales;f__Christensenellaceae;g__;s__
co_bins_asymptomatic_2_375	d__Bacteria;p__Firmicutes_A;c__Clostridia_A;o__Christensenellales;f__CAG-138;g__SFDB01;s__SFDB01 sp004558825	99.31	d__Bacteria;p__Firmicutes;c__Clostridia;o__Clostridiales;f__;g__;s__
HCR11_bin_147	d__Bacteria;p__Firmicutes_A;c__Clostridia_A;o__Christensenellales;f__CAG-138;g__SFEL01;s__SFEL01 sp004557245	96.46	d__Bacteria;p__Firmicutes;c__Clostridia;o__Clostridiales;f__Catabacteriaceae;g__Catabacter;s__
N00119_bin_43	d__Bacteria;p__Firmicutes_A;c__Clostridia_A;o__Christensenellales;f__CAG-138;g__SFEL01;s__SFEL01 sp004557245	96.36	d__Bacteria;p__Firmicutes;c__Clostridia;o__Clostridiales;f__Catabacteriaceae;g__Catabacter;s__
HCR5_bin_24	d__Bacteria;p__Firmicutes_A;c__Clostridia_A;o__Christensenellales;f__CAG-552;g__CAG-552;s__CAG-552 sp000435495	99.15	d__Bacteria;p__Firmicutes;c__;o__;f__;g__;s__
N11283_bin_47	d__Bacteria;p__Firmicutes_A;c__Clostridia_A;o__Christensenellales;f__CAG-552;g__UMGS1795;s__UMGS1795 sp900555125	97.94	d__Bacteria;p__Firmicutes;c__;o__;f__;g__;s__
N11085_bin_56	d__Bacteria;p__Firmicutes_A;c__Clostridia_A;o__Christensenellales;f__CAG-74;g__Firm-11;s__Firm-11 sp900548145	97.96	d__Bacteria;p__Firmicutes;c__Clostridia;o__Clostridiales;f__;g__;s__
N11345_bin_124	d__Bacteria;p__Firmicutes_A;c__Clostridia_A;o__Christensenellales;f__CAG-74;g__SFFH01;s__SFFH01 sp900542395	97.25	d__Bacteria;p__Firmicutes;c__Clostridia;o__Clostridiales;f__Catabacteriaceae;g__Catabacter;s__
N00119_bin_88	d__Bacteria;p__Firmicutes_A;c__Clostridia_A;o__Christensenellales;f__CAG-74;g__SFFS01;s__SFFS01 sp004557805	99.38	d__Bacteria;p__Firmicutes;c__Clostridia;o__Clostridiales;f__;g__;s__
N00119_bin_94	d__Bacteria;p__Firmicutes_A;c__Clostridia_A;o__Christensenellales;f__CAG-74;g__SFHK01;s__SFHK01 sp004556395	98.34	d__Bacteria;p__Firmicutes;c__Clostridia;o__Clostridiales;f__;g__;s__
N00119_bin_89	d__Bacteria;p__Firmicutes_A;c__Clostridia_A;o__Christensenellales;f__CAG-74;g__UBA11524;s__	N/A	d__Bacteria;p__Firmicutes;c__Clostridia;o__Clostridiales;f__Ruminococcaceae;g__Faecalibacterium;s__
N11085_bin_69	d__Bacteria;p__Firmicutes_A;c__Clostridia_A;o__Christensenellales;f__CAG-74;g__UBA11524;s__UBA11524 sp000437595	96.18	d__Bacteria;p__Firmicutes;c__Clostridia;o__Clostridiales;f__Ruminococcaceae;g__Faecalibacterium;s__
HCR5_bin_89	d__Bacteria;p__Firmicutes_A;c__Clostridia_A;o__Christensenellales;f__CAG-917;g__CAG-1138;s__CAG-1138 sp000434675	98.35	d__Bacteria;p__Firmicutes;c__Clostridia;o__Clostridiales;f__Catabacteriaceae;g__Catabacter;s__
HCR7_bin_46	d__Bacteria;p__Firmicutes_A;c__Clostridia_A;o__Christensenellales;f__CAG-917;g__CAG-1138;s__CAG-1138 sp000434675	98.14	d__Bacteria;p__Firmicutes;c__Clostridia;o__Clostridiales;f__Catabacteriaceae;g__Catabacter;s__
N11283_bin_6	d__Bacteria;p__Firmicutes_A;c__Clostridia_A;o__Christensenellales;f__CAG-917;g__CAG-1138;s__CAG-1138 sp000434675	98.02	d__Bacteria;p__Firmicutes;c__Clostridia;o__Clostridiales;f__Catabacteriaceae;g__Catabacter;s__
co_bins_diarrheal_573	d__Bacteria;p__Firmicutes_A;c__Clostridia_A;o__Christensenellales;f__CAG-917;g__CAG-349;s__CAG-349 sp003539515	97.26	d__Bacteria;p__Firmicutes;c__Clostridia;o__Clostridiales;f__Clostridiaceae;g__Clostridium;s__
HCR1_bin_6	d__Bacteria;p__Firmicutes_A;c__Clostridia_A;o__Christensenellales;f__CAG-917;g__CAG-349;s__CAG-349 sp003539515	97.46	d__Bacteria;p__Firmicutes;c__Clostridia;o__Clostridiales;f__Clostridiaceae;g__Clostridium;s__
HCR11_bin_192	d__Bacteria;p__Firmicutes_A;c__Clostridia_A;o__Christensenellales;f__CAG-917;g__CAG-349;s__CAG-349 sp003539515	97.57	d__Bacteria;p__Firmicutes;c__Clostridia;o__Clostridiales;f__Clostridiaceae;g__Clostridium;s__
HCR3_bin_24	d__Bacteria;p__Firmicutes_A;c__Clostridia_A;o__Christensenellales;f__CAG-917;g__CAG-475;s__CAG-475 sp900550915	97.74	d__Bacteria;p__Firmicutes;c__Clostridia;o__Clostridiales;f__Catabacteriaceae;g__Catabacter;s__
N11283_bin_43	d__Bacteria;p__Firmicutes_A;c__Clostridia_A;o__Christensenellales;f__CAG-917;g__CAG-475;s__CAG-475 sp900550915	97.79	d__Bacteria;p__Firmicutes;c__Clostridia;o__Clostridiales;f__Catabacteriaceae;g__Catabacter;s__
co_bins_asymptomatic_1_327	d__Bacteria;p__Firmicutes_A;c__Clostridia_A;o__Christensenellales;f__QALW01;g__UMGS1322;s__	N/A	d__Bacteria;p__Firmicutes;c__Negativicutes;o__Selenomonadales;f__;g__;s__
co_bins_diarrheal_569	d__Bacteria;p__Firmicutes_A;c__Clostridia_A;o__Christensenellales;f__UBA1242;g__;s__	N/A	d__Bacteria;p__Firmicutes;c__Clostridia;o__Clostridiales;f__Catabacteriaceae;g__;s__
co_bins_diarrheal_567	d__Bacteria;p__Firmicutes_A;c__Clostridia_A;o__Christensenellales;f__UBA1242;g__UBA11490;s__	N/A	d__Bacteria;p__Firmicutes;c__Clostridia;o__Clostridiales;f__Catabacteriaceae;g__Catabacter;s__
HCR5_bin_122	d__Bacteria;p__Firmicutes_A;c__Clostridia_A;o__Christensenellales;f__UBA1242;g__UBA4626;s__	N/A	d__Bacteria;p__Firmicutes;c__Clostridia;o__Clostridiales;f__Catabacteriaceae;g__Catabacter;s__
N10476_bin_159	d__Bacteria;p__Firmicutes_A;c__Clostridia_A;o__Christensenellales;f__UBA1242;g__UBA6345;s__	N/A	d__Bacteria;p__Firmicutes;c__Clostridia;o__Clostridiales;f__Catabacteriaceae;g__Catabacter;s__
co_bins_diarrheal_546	d__Bacteria;p__Firmicutes_A;c__Clostridia_A;o__Christensenellales;f__UBA1242;g__UMGS687;s__	N/A	d__Bacteria;p__Firmicutes;c__Clostridia;o__Clostridiales;f__Catabacteriaceae;g__Catabacter;s__
N11438_bin_118	d__Bacteria;p__Firmicutes_A;c__Clostridia_A;o__Christensenellales;f__UBA1242;g__UMGS687;s__UMGS687 sp900551705	96.86	d__Bacteria;p__Firmicutes;c__Clostridia;o__Clostridiales;f__Catabacteriaceae;g__Catabacter;s__
co_bins_asymptomatic_1_570	d__Bacteria;p__Firmicutes_A;c__Clostridia_A;o__Christensenellales;f__UMGS1908;g__UMGS2069;s__UMGS2069 sp900554955	98.02	d__Bacteria;p__Firmicutes;c__Clostridia;o__Clostridiales;f__Catabacteriaceae;g__Catabacter;s__
co_bins_diarrheal_598	d__Bacteria;p__Firmicutes_B;c__Peptococcia;o__Peptococcales;f__Peptococcaceae;g__UBA7185;s__	N/A	d__Bacteria;p__Firmicutes;c__Clostridia;o__Clostridiales;f__Peptococcaceae;g__;s__
N11283_bin_78	d__Bacteria;p__Firmicutes_C;c__Negativicutes;o__Acidaminococcales;f__Acidaminococcaceae;g__Phascolarctobacterium_A;s__Phascolarctobacterium_A succinatutens	97.99	d__Bacteria;p__Firmicutes;c__Negativicutes;o__Acidaminococcales;f__Acidaminococcaceae;g__Phascolarctobacterium;s__Phascolarctobacterium succinatutens
HCR10_bin_86	d__Bacteria;p__Firmicutes_C;c__Negativicutes;o__Selenomonadales;f__Selenomonadaceae;g__Anaerovibrio;s__Anaerovibrio sp900548165	97.25	d__Bacteria;p__Firmicutes;c__Negativicutes;o__Selenomonadales;f__Selenomonadaceae;g__Anaerovibrio;s__Anaerovibrio lipolyticus
HCR12_bin_170	d__Bacteria;p__Firmicutes_C;c__Negativicutes;o__Selenomonadales;f__Selenomonadaceae;g__Anaerovibrio;s__Anaerovibrio sp900548165	97.42	d__Bacteria;p__Firmicutes;c__Negativicutes;o__Selenomonadales;f__Selenomonadaceae;g__Anaerovibrio;s__Anaerovibrio lipolyticus
HCR13_bin_112	d__Bacteria;p__Firmicutes_C;c__Negativicutes;o__Selenomonadales;f__Selenomonadaceae;g__Anaerovibrio;s__Anaerovibrio sp900548165	97.48	d__Bacteria;p__Firmicutes;c__Negativicutes;o__Selenomonadales;f__Selenomonadaceae;g__Anaerovibrio;s__Anaerovibrio lipolyticus
HCR16_bin_59	d__Bacteria;p__Firmicutes_C;c__Negativicutes;o__Selenomonadales;f__Selenomonadaceae;g__Anaerovibrio;s__Anaerovibrio sp900548165	97.34	d__Bacteria;p__Firmicutes;c__Negativicutes;o__Selenomonadales;f__Selenomonadaceae;g__Anaerovibrio;s__Anaerovibrio lipolyticus
HCR18_bin_151	d__Bacteria;p__Firmicutes_C;c__Negativicutes;o__Selenomonadales;f__Selenomonadaceae;g__Anaerovibrio;s__Anaerovibrio sp900548165	97.27	d__Bacteria;p__Firmicutes;c__Negativicutes;o__Selenomonadales;f__Selenomonadaceae;g__Anaerovibrio;s__Anaerovibrio lipolyticus
HCR2_bin_64	d__Bacteria;p__Firmicutes_C;c__Negativicutes;o__Selenomonadales;f__Selenomonadaceae;g__Anaerovibrio;s__Anaerovibrio sp900548165	97.15	d__Bacteria;p__Firmicutes;c__Negativicutes;o__Selenomonadales;f__Selenomonadaceae;g__Anaerovibrio;s__Anaerovibrio lipolyticus
HCR3_bin_52	d__Bacteria;p__Firmicutes_C;c__Negativicutes;o__Selenomonadales;f__Selenomonadaceae;g__Anaerovibrio;s__Anaerovibrio sp900548165	97.6	d__Bacteria;p__Firmicutes;c__Negativicutes;o__Selenomonadales;f__Selenomonadaceae;g__Anaerovibrio;s__Anaerovibrio lipolyticus
HCR4_bin_38	d__Bacteria;p__Firmicutes_C;c__Negativicutes;o__Selenomonadales;f__Selenomonadaceae;g__Anaerovibrio;s__Anaerovibrio sp900548165	97.24	d__Bacteria;p__Firmicutes;c__Negativicutes;o__Selenomonadales;f__Selenomonadaceae;g__Anaerovibrio;s__Anaerovibrio lipolyticus
HCR8_bin_17	d__Bacteria;p__Firmicutes_C;c__Negativicutes;o__Selenomonadales;f__Selenomonadaceae;g__Anaerovibrio;s__Anaerovibrio sp900548165	97.18	d__Bacteria;p__Firmicutes;c__Negativicutes;o__Selenomonadales;f__Selenomonadaceae;g__Anaerovibrio;s__Anaerovibrio lipolyticus
HCR9_bin_11	d__Bacteria;p__Firmicutes_C;c__Negativicutes;o__Selenomonadales;f__Selenomonadaceae;g__Anaerovibrio;s__Anaerovibrio sp900548165	96.93	d__Bacteria;p__Firmicutes;c__Negativicutes;o__Selenomonadales;f__Selenomonadaceae;g__Anaerovibrio;s__Anaerovibrio lipolyticus
N10476_bin_49	d__Bacteria;p__Firmicutes_C;c__Negativicutes;o__Selenomonadales;f__Selenomonadaceae;g__Anaerovibrio;s__Anaerovibrio sp900548165	96.91	d__Bacteria;p__Firmicutes;c__Negativicutes;o__Selenomonadales;f__Selenomonadaceae;g__Anaerovibrio;s__Anaerovibrio lipolyticus
NCR9_bin_102	d__Bacteria;p__Firmicutes_C;c__Negativicutes;o__Selenomonadales;f__Selenomonadaceae;g__Anaerovibrio;s__Anaerovibrio sp900548165	96.97	d__Bacteria;p__Firmicutes;c__Negativicutes;o__Selenomonadales;f__Selenomonadaceae;g__Anaerovibrio;s__Anaerovibrio lipolyticus
co_bins_asymptomatic_1_424	d__Bacteria;p__Firmicutes_C;c__Negativicutes;o__Selenomonadales;f__Selenomonadaceae;g__Selenomonas_A;s__	N/A	d__Bacteria;p__Firmicutes;c__Negativicutes;o__Selenomonadales;f__Selenomonadaceae;g__Selenomonas;s__
NCR11_bin_24	d__Bacteria;p__Firmicutes_C;c__Negativicutes;o__Selenomonadales;f__Selenomonadaceae;g__Selenomonas_A;s__	N/A	d__Bacteria;p__Firmicutes;c__Negativicutes;o__Selenomonadales;f__Selenomonadaceae;g__Selenomonas;s__
NCR9_bin_10	d__Bacteria;p__Firmicutes_C;c__Negativicutes;o__Veillonellales;f__Dialisteraceae;g__Allisonella;s__Allisonella histaminiformans	97.91	d__Bacteria;p__Firmicutes;c__Negativicutes;o__Veillonellales;f__Veillonellaceae;g__Allisonella;s__Allisonella histaminiformans
HCR14_bin_57	d__Bacteria;p__Firmicutes_C;c__Negativicutes;o__Veillonellales;f__Dialisteraceae;g__Dialister;s__	N/A	d__Bacteria;p__Firmicutes;c__Negativicutes;o__Veillonellales;f__Veillonellaceae;g__Dialister;s__
HCR15_bin_115	d__Bacteria;p__Firmicutes_C;c__Negativicutes;o__Veillonellales;f__Dialisteraceae;g__Dialister;s__	N/A	d__Bacteria;p__Firmicutes;c__Negativicutes;o__Veillonellales;f__Veillonellaceae;g__Dialister;s__
HCR4_bin_48	d__Bacteria;p__Firmicutes_C;c__Negativicutes;o__Veillonellales;f__Dialisteraceae;g__Dialister;s__	N/A	d__Bacteria;p__Firmicutes;c__Negativicutes;o__Veillonellales;f__Veillonellaceae;g__Dialister;s__
HCR5_bin_92	d__Bacteria;p__Firmicutes_C;c__Negativicutes;o__Veillonellales;f__Dialisteraceae;g__Dialister;s__	N/A	d__Bacteria;p__Firmicutes;c__Negativicutes;o__Veillonellales;f__Veillonellaceae;g__Dialister;s__
HCR7_bin_165	d__Bacteria;p__Firmicutes_C;c__Negativicutes;o__Veillonellales;f__Dialisteraceae;g__Dialister;s__	N/A	d__Bacteria;p__Firmicutes;c__Negativicutes;o__Veillonellales;f__Veillonellaceae;g__Dialister;s__
HCR14_bin_131	d__Bacteria;p__Firmicutes_C;c__Negativicutes;o__Veillonellales;f__Dialisteraceae;g__Dialister;s__Dialister sp000434475	96.37	d__Bacteria;p__Firmicutes;c__Negativicutes;o__Veillonellales;f__Veillonellaceae;g__Dialister;s__
HCR18_bin_84	d__Bacteria;p__Firmicutes_C;c__Negativicutes;o__Veillonellales;f__Dialisteraceae;g__Dialister;s__Dialister sp000434475	96.4	d__Bacteria;p__Firmicutes;c__Negativicutes;o__Veillonellales;f__Veillonellaceae;g__Dialister;s__
HCR9_bin_129	d__Bacteria;p__Firmicutes_C;c__Negativicutes;o__Veillonellales;f__Dialisteraceae;g__Dialister;s__Dialister sp000434475	96.35	d__Bacteria;p__Firmicutes;c__Negativicutes;o__Veillonellales;f__Veillonellaceae;g__Dialister;s__
N00119_bin_9	d__Bacteria;p__Firmicutes_C;c__Negativicutes;o__Veillonellales;f__Dialisteraceae;g__Dialister;s__Dialister sp000434475	95.93	d__Bacteria;p__Firmicutes;c__Negativicutes;o__Veillonellales;f__Veillonellaceae;g__Dialister;s__
N11283_bin_198	d__Bacteria;p__Firmicutes_C;c__Negativicutes;o__Veillonellales;f__Dialisteraceae;g__Dialister;s__Dialister sp000434475	96.03	d__Bacteria;p__Firmicutes;c__Negativicutes;o__Veillonellales;f__Veillonellaceae;g__Dialister;s__
N11438_bin_116	d__Bacteria;p__Firmicutes_C;c__Negativicutes;o__Veillonellales;f__Dialisteraceae;g__Dialister;s__Dialister sp000434475	95.83	d__Bacteria;p__Firmicutes;c__Negativicutes;o__Veillonellales;f__Veillonellaceae;g__Dialister;s__
N6536_bin_22	d__Bacteria;p__Firmicutes_C;c__Negativicutes;o__Veillonellales;f__Dialisteraceae;g__Dialister;s__Dialister sp000434475	96.06	d__Bacteria;p__Firmicutes;c__Negativicutes;o__Veillonellales;f__Veillonellaceae;g__Dialister;s__
NCR11_bin_54	d__Bacteria;p__Firmicutes_C;c__Negativicutes;o__Veillonellales;f__Dialisteraceae;g__Dialister;s__Dialister sp000434475	95.93	d__Bacteria;p__Firmicutes;c__Negativicutes;o__Veillonellales;f__Veillonellaceae;g__Dialister;s__
HCR14_bin_87	d__Bacteria;p__Firmicutes_C;c__Negativicutes;o__Veillonellales;f__Megasphaeraceae;g__Megasphaera;s__	N/A	d__Bacteria;p__Firmicutes;c__Negativicutes;o__Veillonellales;f__Veillonellaceae;g__Megasphaera;s__
HCR12_bin_93	d__Bacteria;p__Firmicutes_C;c__Negativicutes;o__Veillonellales;f__Megasphaeraceae;g__Megasphaera;s__Megasphaera elsdenii	98.13	d__Bacteria;p__Firmicutes;c__Negativicutes;o__Veillonellales;f__Veillonellaceae;g__Megasphaera;s__Megasphaera elsdenii
HCR2_bin_32	d__Bacteria;p__Firmicutes_C;c__Negativicutes;o__Veillonellales;f__Megasphaeraceae;g__Megasphaera;s__Megasphaera elsdenii	98.64	d__Bacteria;p__Firmicutes;c__Negativicutes;o__Veillonellales;f__Veillonellaceae;g__Megasphaera;s__Megasphaera elsdenii
NCR11_bin_115	d__Bacteria;p__Firmicutes_C;c__Negativicutes;o__Veillonellales;f__Megasphaeraceae;g__Megasphaera;s__Megasphaera elsdenii	98.04	d__Bacteria;p__Firmicutes;c__Negativicutes;o__Veillonellales;f__Veillonellaceae;g__Megasphaera;s__Megasphaera elsdenii
co_bins_asymptomatic_1_462	d__Bacteria;p__Proteobacteria;c__Alphaproteobacteria;o__RF32;f__CAG-239;g__;s__	N/A	d__Bacteria;p__Proteobacteria;c__Alphaproteobacteria;o__;f__;g__;s__
co_bins_asymptomatic_2_533	d__Bacteria;p__Proteobacteria;c__Alphaproteobacteria;o__RF32;f__CAG-239;g__51-20;s__51-20 sp900542055	99.2	d__Bacteria;p__Proteobacteria;c__Alphaproteobacteria;o__Rhodospirillales;f__Rhodospirillaceae;g__Azospirillum;s__
HCR11_bin_12	d__Bacteria;p__Proteobacteria;c__Alphaproteobacteria;o__RF32;f__CAG-239;g__CAG-495;s__	N/A	d__Bacteria;p__Proteobacteria;c__;o__;f__;g__;s__
HCR5_bin_71	d__Bacteria;p__Proteobacteria;c__Alphaproteobacteria;o__RF32;f__CAG-239;g__CAG-495;s__	N/A	d__Bacteria;p__Proteobacteria;c__;o__;f__;g__;s__
HCR15_bin_55	d__Bacteria;p__Proteobacteria;c__Alphaproteobacteria;o__RF32;f__CAG-239;g__RUG410;s__	N/A	d__Bacteria;p__Proteobacteria;c__Alphaproteobacteria;o__Rhodospirillales;f__Rhodospirillaceae;g__;s__
HCR2_bin_136	d__Bacteria;p__Proteobacteria;c__Alphaproteobacteria;o__RF32;f__CAG-239;g__RUG410;s__	N/A	d__Bacteria;p__Proteobacteria;c__Alphaproteobacteria;o__Rhodospirillales;f__Rhodospirillaceae;g__;s__
HCR6_bin_17	d__Bacteria;p__Proteobacteria;c__Alphaproteobacteria;o__RF32;f__CAG-239;g__RUG410;s__	N/A	d__Bacteria;p__Proteobacteria;c__Alphaproteobacteria;o__Rhodospirillales;f__Rhodospirillaceae;g__;s__
N10476_bin_33	d__Bacteria;p__Proteobacteria;c__Alphaproteobacteria;o__RF32;f__CAG-239;g__RUG410;s__	N/A	d__Bacteria;p__Proteobacteria;c__Alphaproteobacteria;o__Rhodospirillales;f__Rhodospirillaceae;g__;s__
HCR9_bin_66	d__Bacteria;p__Proteobacteria;c__Alphaproteobacteria;o__RF32;f__CAG-239;g__RUG410;s__RUG410 sp900553115	97.52	d__Bacteria;p__Proteobacteria;c__Alphaproteobacteria;o__Rhodospirillales;f__Rhodospirillaceae;g__;s__
co_bins_diarrheal_758	d__Bacteria;p__Proteobacteria;c__Alphaproteobacteria;o__Rhodobacterales;f__Rhodobacteraceae;g__Paracoccus;s__	N/A	d__Bacteria;p__Proteobacteria;c__Alphaproteobacteria;o__Rhodobacterales;f__Rhodobacteraceae;g__Paracoccus;s__
N11438_bin_127	d__Bacteria;p__Proteobacteria;c__Alphaproteobacteria;o__Rickettsiales;f__UBA1997;g__;s__	N/A	d__Bacteria;p__Proteobacteria;c__Alphaproteobacteria;o__Rickettsiales;f__;g__;s__
HCR11_bin_185	d__Bacteria;p__Proteobacteria;c__Alphaproteobacteria;o__Rs-D84;f__Rs-D84;g__Rs-D84;s__Rs-D84 sp900550495	97.92	d__Bacteria;p__Proteobacteria;c__Alphaproteobacteria;o__;f__;g__;s__
HCR3_bin_114	d__Bacteria;p__Proteobacteria;c__Alphaproteobacteria;o__Rs-D84;f__Rs-D84;g__Rs-D84;s__Rs-D84 sp900550565	97.87	d__Bacteria;p__Proteobacteria;c__Alphaproteobacteria;o__;f__;g__;s__
N6536_bin_36	d__Bacteria;p__Proteobacteria;c__Alphaproteobacteria;o__Sphingomonadales;f__Sphingomonadaceae;g__Sphingopyxis;s__Sphingopyxis granuli	98.07	d__Bacteria;p__Proteobacteria;c__Alphaproteobacteria;o__Sphingomonadales;f__Sphingomonadaceae;g__Sphingopyxis;s__Sphingopyxis granuli
HCR2_bin_123	d__Bacteria;p__Proteobacteria;c__Gammaproteobacteria;o__Burkholderiales;f__Burkholderiaceae;g__Duodenibacillus;s__Duodenibacillus sp900544255	96.91	d__Bacteria;p__Proteobacteria;c__Betaproteobacteria;o__Burkholderiales;f__Sutterellaceae;g__Duodenibacillus;s__Duodenibacillus massiliensis
HCR3_bin_13	d__Bacteria;p__Proteobacteria;c__Gammaproteobacteria;o__Burkholderiales;f__Burkholderiaceae;g__Duodenibacillus;s__Duodenibacillus sp900544255	97.1	d__Bacteria;p__Proteobacteria;c__Betaproteobacteria;o__Burkholderiales;f__Sutterellaceae;g__Duodenibacillus;s__Duodenibacillus massiliensis
N11170_bin_154	d__Bacteria;p__Proteobacteria;c__Gammaproteobacteria;o__Burkholderiales;f__Burkholderiaceae;g__Duodenibacillus;s__Duodenibacillus sp900544255	96.97	d__Bacteria;p__Proteobacteria;c__Betaproteobacteria;o__Burkholderiales;f__Sutterellaceae;g__Duodenibacillus;s__Duodenibacillus massiliensis
N11283_bin_154	d__Bacteria;p__Proteobacteria;c__Gammaproteobacteria;o__Burkholderiales;f__Burkholderiaceae;g__Duodenibacillus;s__Duodenibacillus sp900544255	97.05	d__Bacteria;p__Proteobacteria;c__Betaproteobacteria;o__Burkholderiales;f__Sutterellaceae;g__Duodenibacillus;s__Duodenibacillus massiliensis
NCR10_bin_103	d__Bacteria;p__Proteobacteria;c__Gammaproteobacteria;o__Burkholderiales;f__Burkholderiaceae;g__Duodenibacillus;s__Duodenibacillus sp900544255	97.19	d__Bacteria;p__Proteobacteria;c__Betaproteobacteria;o__Burkholderiales;f__Sutterellaceae;g__Duodenibacillus;s__Duodenibacillus massiliensis
co_bins_diarrheal_112	d__Bacteria;p__Proteobacteria;c__Gammaproteobacteria;o__Burkholderiales;f__Burkholderiaceae;g__Duodenibacillus;s__Duodenibacillus sp900544335	98.27	d__Bacteria;p__Proteobacteria;c__Betaproteobacteria;o__Burkholderiales;f__Sutterellaceae;g__Sutterella;s__
co_bins_diarrheal_468	d__Bacteria;p__Proteobacteria;c__Gammaproteobacteria;o__Burkholderiales;f__Burkholderiaceae;g__Oxalobacter;s__	N/A	d__Bacteria;p__Proteobacteria;c__Betaproteobacteria;o__Burkholderiales;f__Oxalobacteraceae;g__Oxalobacter;s__
co_bins_diarrheal_213	d__Bacteria;p__Proteobacteria;c__Gammaproteobacteria;o__Burkholderiales;f__Burkholderiaceae;g__SC2-9;s__SC2-9 sp003008575	98.77	d__Bacteria;p__Proteobacteria;c__Betaproteobacteria;o__Burkholderiales;f__Comamonadaceae;g__Melaminivora;s__
HCR15_bin_6	d__Bacteria;p__Proteobacteria;c__Gammaproteobacteria;o__Burkholderiales;f__Burkholderiaceae;g__Sutterella;s__	N/A	d__Bacteria;p__Proteobacteria;c__Betaproteobacteria;o__Burkholderiales;f__Sutterellaceae;g__Sutterella;s__
N10476_bin_80	d__Bacteria;p__Proteobacteria;c__Gammaproteobacteria;o__Burkholderiales;f__SFHR01;g__;s__	N/A	d__Bacteria;p__Proteobacteria;c__Betaproteobacteria;o__Burkholderiales;f__;g__;s__
N10476_bin_96	d__Bacteria;p__Proteobacteria;c__Gammaproteobacteria;o__Burkholderiales;f__SFHR01;g__SFHR01;s__SFHR01 sp004555545	98.72	d__Bacteria;p__Proteobacteria;c__Betaproteobacteria;o__Burkholderiales;f__;g__;s__
NCR9_bin_106	d__Bacteria;p__Proteobacteria;c__Gammaproteobacteria;o__Cardiobacteriales;f__Wohlfahrtiimonadaceae;g__Wohlfahrtiimonas;s__	N/A	d__Bacteria;p__Proteobacteria;c__Gammaproteobacteria;o__;f__;g__Wohlfahrtiimonas;s__
co_bins_asymptomatic_2_446	d__Bacteria;p__Proteobacteria;c__Gammaproteobacteria;o__Enterobacterales;f__Enterobacteriaceae;g__Escherichia;s__Escherichia albertii	98.64	d__Bacteria;p__Proteobacteria;c__Gammaproteobacteria;o__Enterobacterales;f__Enterobacteriaceae;g__Escherichia;s__Escherichia albertii
HCR4_bin_60	d__Bacteria;p__Proteobacteria;c__Gammaproteobacteria;o__Enterobacterales;f__Enterobacteriaceae;g__Escherichia;s__Escherichia flexneri	98.01	d__Bacteria;p__Proteobacteria;c__Gammaproteobacteria;o__Enterobacterales;f__Enterobacteriaceae;g__Escherichia;s__Escherichia coli
N11345_bin_112	d__Bacteria;p__Proteobacteria;c__Gammaproteobacteria;o__Enterobacterales;f__Enterobacteriaceae;g__Escherichia;s__Escherichia flexneri	98.17	d__Bacteria;p__Proteobacteria;c__Gammaproteobacteria;o__Enterobacterales;f__Enterobacteriaceae;g__Escherichia;s__Escherichia coli
N11438_bin_75	d__Bacteria;p__Proteobacteria;c__Gammaproteobacteria;o__Enterobacterales;f__Pasteurellaceae;g__Haemophilus;s__	N/A	d__Bacteria;p__Proteobacteria;c__Gammaproteobacteria;o__Pasteurellales;f__Pasteurellaceae;g__Haemophilus;s__
NCR11_bin_18	d__Bacteria;p__Proteobacteria;c__Gammaproteobacteria;o__Enterobacterales;f__Pasteurellaceae;g__Haemophilus;s__	N/A	d__Bacteria;p__Proteobacteria;c__Gammaproteobacteria;o__Pasteurellales;f__Pasteurellaceae;g__Haemophilus;s__
N10476_bin_57	d__Bacteria;p__Proteobacteria;c__Gammaproteobacteria;o__Enterobacterales;f__Pasteurellaceae;g__Haemophilus_A;s__	N/A	d__Bacteria;p__Proteobacteria;c__Gammaproteobacteria;o__Pasteurellales;f__Pasteurellaceae;g__Haemophilus;s__
HCR3_bin_55	d__Bacteria;p__Proteobacteria;c__Gammaproteobacteria;o__Enterobacterales;f__Succinivibrionaceae;g__Succinivibrio;s__Succinivibrio hippei_B	98.24	d__Bacteria;p__Proteobacteria;c__Gammaproteobacteria;o__Aeromonadales;f__Succinivibrionaceae;g__Succinatimonas;s__
co_bins_diarrheal_238	d__Bacteria;p__Proteobacteria;c__Gammaproteobacteria;o__Enterobacterales;f__Succinivibrionaceae;g__Succinivibrio;s__Succinivibrio sp000431835	98.19	d__Bacteria;p__Proteobacteria;c__Gammaproteobacteria;o__Aeromonadales;f__Succinivibrionaceae;g__Succinatimonas;s__
HCR4_bin_106	d__Bacteria;p__Proteobacteria;c__Gammaproteobacteria;o__Pseudomonadales;f__Moraxellaceae;g__Acinetobacter;s__Acinetobacter towneri	98.86	d__Bacteria;p__Proteobacteria;c__Gammaproteobacteria;o__Pseudomonadales;f__Moraxellaceae;g__Acinetobacter;s__Acinetobacter towneri
N6536_bin_3	d__Bacteria;p__Proteobacteria;c__Gammaproteobacteria;o__Xanthomonadales;f__Xanthomonadaceae;g__Lysobacter;s__	N/A	d__Bacteria;p__Proteobacteria;c__Gammaproteobacteria;o__Xanthomonadales;f__Xanthomonadaceae;g__Lysobacter;s__
N6536_bin_51	d__Bacteria;p__Proteobacteria;c__Gammaproteobacteria;o__Xanthomonadales;f__Xanthomonadaceae;g__Pseudoxanthomonas_B;s__	N/A	d__Bacteria;p__Proteobacteria;c__Gammaproteobacteria;o__Xanthomonadales;f__Xanthomonadaceae;g__Pseudoxanthomonas;s__
N6536_bin_86	d__Bacteria;p__Proteobacteria;c__Gammaproteobacteria;o__Xanthomonadales;f__Xanthomonadaceae;g__Thermomonas;s__	N/A	d__Bacteria;p__Proteobacteria;c__Gammaproteobacteria;o__Xanthomonadales;f__Xanthomonadaceae;g__Thermomonas;s__
HCR12_bin_132	d__Bacteria;p__Spirochaetota;c__Brachyspirae;o__Brachyspirales;f__Brachyspiraceae;g__Brachyspira;s__	N/A	d__Bacteria;p__Spirochaetes;c__Spirochaetia;o__Brachyspirales;f__Brachyspiraceae;g__Brachyspira;s__
HCR14_bin_72	d__Bacteria;p__Spirochaetota;c__Brachyspirae;o__Brachyspirales;f__Brachyspiraceae;g__Brachyspira;s__	N/A	d__Bacteria;p__Spirochaetes;c__Spirochaetia;o__Brachyspirales;f__Brachyspiraceae;g__Brachyspira;s__
HCR17_bin_20	d__Bacteria;p__Spirochaetota;c__Brachyspirae;o__Brachyspirales;f__Brachyspiraceae;g__Brachyspira;s__	N/A	d__Bacteria;p__Spirochaetes;c__Spirochaetia;o__Brachyspirales;f__Brachyspiraceae;g__Brachyspira;s__
HCR3_bin_156	d__Bacteria;p__Spirochaetota;c__Brachyspirae;o__Brachyspirales;f__Brachyspiraceae;g__Brachyspira;s__	N/A	d__Bacteria;p__Spirochaetes;c__Spirochaetia;o__Brachyspirales;f__Brachyspiraceae;g__Brachyspira;s__
HCR8_bin_104	d__Bacteria;p__Spirochaetota;c__Brachyspirae;o__Brachyspirales;f__Brachyspiraceae;g__Brachyspira;s__	N/A	d__Bacteria;p__Spirochaetes;c__Spirochaetia;o__Brachyspirales;f__Brachyspiraceae;g__Brachyspira;s__
HCR9_bin_35	d__Bacteria;p__Spirochaetota;c__Brachyspirae;o__Brachyspirales;f__Brachyspiraceae;g__Brachyspira;s__	N/A	d__Bacteria;p__Spirochaetes;c__Spirochaetia;o__Brachyspirales;f__Brachyspiraceae;g__Brachyspira;s__
HCR13_bin_132	d__Bacteria;p__Spirochaetota;c__Brachyspirae;o__Brachyspirales;f__Brachyspiraceae;g__Brachyspira;s__Brachyspira pilosicoli	95.32	d__Bacteria;p__Spirochaetes;c__Spirochaetia;o__Brachyspirales;f__Brachyspiraceae;g__Brachyspira;s__Brachyspira pilosicoli
HCR14_bin_92	d__Bacteria;p__Spirochaetota;c__Brachyspirae;o__Brachyspirales;f__Brachyspiraceae;g__Brachyspira;s__Brachyspira pilosicoli	95.22	d__Bacteria;p__Spirochaetes;c__Spirochaetia;o__Brachyspirales;f__Brachyspiraceae;g__Brachyspira;s__Brachyspira pilosicoli
N11085_bin_52	d__Bacteria;p__Spirochaetota;c__Spirochaetia;o__Sphaerochaetales;f__Sphaerochaetaceae;g__Spiro-01;s__	N/A	d__Bacteria;p__Spirochaetes;c__Spirochaetia;o__Spirochaetales;f__;g__;s__
co_bins_asymptomatic_1_192	d__Bacteria;p__Spirochaetota;c__Spirochaetia;o__Sphaerochaetales;f__Sphaerochaetaceae;g__UBA5920;s__	N/A	d__Bacteria;p__Spirochaetes;c__Spirochaetia;o__Spirochaetales;f__;g__;s__
co_bins_asymptomatic_2_205	d__Bacteria;p__Spirochaetota;c__Spirochaetia;o__Sphaerochaetales;f__Sphaerochaetaceae;g__UBA5920;s__	N/A	d__Bacteria;p__Spirochaetes;c__Spirochaetia;o__Spirochaetales;f__;g__;s__
co_bins_diarrheal_674	d__Bacteria;p__Spirochaetota;c__Spirochaetia;o__Sphaerochaetales;f__Sphaerochaetaceae;g__UBA5920;s__	N/A	d__Bacteria;p__Spirochaetes;c__Spirochaetia;o__Spirochaetales;f__;g__;s__
HCR12_bin_59	d__Bacteria;p__Spirochaetota;c__Spirochaetia;o__Sphaerochaetales;f__Sphaerochaetaceae;g__UBA5920;s__	N/A	d__Bacteria;p__Spirochaetes;c__Spirochaetia;o__Spirochaetales;f__;g__;s__
HCR5_bin_100	d__Bacteria;p__Spirochaetota;c__Spirochaetia;o__Sphaerochaetales;f__Sphaerochaetaceae;g__UBA9732;s__UBA9732 sp001940825	97.83	d__Bacteria;p__Spirochaetes;c__Spirochaetia;o__Spirochaetales;f__Spirochaetaceae;g__Sphaerochaeta;s__
co_bins_asymptomatic_1_672	d__Bacteria;p__Spirochaetota;c__Spirochaetia;o__Sphaerochaetales;f__UBA9848;g__;s__	N/A	d__Bacteria;p__Spirochaetes;c__Spirochaetia;o__Spirochaetales;f__;g__;s__
co_bins_asymptomatic_1_474	d__Bacteria;p__Spirochaetota;c__Spirochaetia;o__Treponematales;f__Treponemataceae;g__Treponema_D;s__	N/A	d__Bacteria;p__Spirochaetes;c__Spirochaetia;o__Spirochaetales;f__Spirochaetaceae;g__Treponema;s__
co_bins_asymptomatic_1_633	d__Bacteria;p__Spirochaetota;c__Spirochaetia;o__Treponematales;f__Treponemataceae;g__Treponema_D;s__	N/A	d__Bacteria;p__Spirochaetes;c__Spirochaetia;o__Spirochaetales;f__Spirochaetaceae;g__Treponema;s__
co_bins_asymptomatic_2_132	d__Bacteria;p__Spirochaetota;c__Spirochaetia;o__Treponematales;f__Treponemataceae;g__Treponema_D;s__	N/A	d__Bacteria;p__Spirochaetes;c__Spirochaetia;o__Spirochaetales;f__Spirochaetaceae;g__Treponema;s__
HCR1_bin_120	d__Bacteria;p__Spirochaetota;c__Spirochaetia;o__Treponematales;f__Treponemataceae;g__Treponema_D;s__	N/A	d__Bacteria;p__Spirochaetes;c__Spirochaetia;o__Spirochaetales;f__Spirochaetaceae;g__Treponema;s__
HCR11_bin_126	d__Bacteria;p__Spirochaetota;c__Spirochaetia;o__Treponematales;f__Treponemataceae;g__Treponema_D;s__	N/A	d__Bacteria;p__Spirochaetes;c__Spirochaetia;o__Spirochaetales;f__Spirochaetaceae;g__Treponema;s__
HCR12_bin_10	d__Bacteria;p__Spirochaetota;c__Spirochaetia;o__Treponematales;f__Treponemataceae;g__Treponema_D;s__	N/A	d__Bacteria;p__Spirochaetes;c__Spirochaetia;o__Spirochaetales;f__Spirochaetaceae;g__Treponema;s__
HCR12_bin_16	d__Bacteria;p__Spirochaetota;c__Spirochaetia;o__Treponematales;f__Treponemataceae;g__Treponema_D;s__	N/A	d__Bacteria;p__Spirochaetes;c__Spirochaetia;o__Spirochaetales;f__Spirochaetaceae;g__Treponema;s__
HCR13_bin_108	d__Bacteria;p__Spirochaetota;c__Spirochaetia;o__Treponematales;f__Treponemataceae;g__Treponema_D;s__	N/A	d__Bacteria;p__Spirochaetes;c__Spirochaetia;o__Spirochaetales;f__Spirochaetaceae;g__Treponema;s__
HCR14_bin_137	d__Bacteria;p__Spirochaetota;c__Spirochaetia;o__Treponematales;f__Treponemataceae;g__Treponema_D;s__	N/A	d__Bacteria;p__Spirochaetes;c__Spirochaetia;o__Spirochaetales;f__Spirochaetaceae;g__Treponema;s__
HCR16_bin_190	d__Bacteria;p__Spirochaetota;c__Spirochaetia;o__Treponematales;f__Treponemataceae;g__Treponema_D;s__	N/A	d__Bacteria;p__Spirochaetes;c__Spirochaetia;o__Spirochaetales;f__Spirochaetaceae;g__Treponema;s__
HCR16_bin_77	d__Bacteria;p__Spirochaetota;c__Spirochaetia;o__Treponematales;f__Treponemataceae;g__Treponema_D;s__	N/A	d__Bacteria;p__Spirochaetes;c__Spirochaetia;o__Spirochaetales;f__Spirochaetaceae;g__Treponema;s__
HCR17_bin_73	d__Bacteria;p__Spirochaetota;c__Spirochaetia;o__Treponematales;f__Treponemataceae;g__Treponema_D;s__	N/A	d__Bacteria;p__Spirochaetes;c__Spirochaetia;o__Spirochaetales;f__Spirochaetaceae;g__Treponema;s__
HCR3_bin_100	d__Bacteria;p__Spirochaetota;c__Spirochaetia;o__Treponematales;f__Treponemataceae;g__Treponema_D;s__	N/A	d__Bacteria;p__Spirochaetes;c__Spirochaetia;o__Spirochaetales;f__Spirochaetaceae;g__Treponema;s__
HCR3_bin_185	d__Bacteria;p__Spirochaetota;c__Spirochaetia;o__Treponematales;f__Treponemataceae;g__Treponema_D;s__	N/A	d__Bacteria;p__Spirochaetes;c__Spirochaetia;o__Spirochaetales;f__Spirochaetaceae;g__Treponema;s__
HCR4_bin_158	d__Bacteria;p__Spirochaetota;c__Spirochaetia;o__Treponematales;f__Treponemataceae;g__Treponema_D;s__	N/A	d__Bacteria;p__Spirochaetes;c__Spirochaetia;o__Spirochaetales;f__Spirochaetaceae;g__Treponema;s__
HCR4_bin_163	d__Bacteria;p__Spirochaetota;c__Spirochaetia;o__Treponematales;f__Treponemataceae;g__Treponema_D;s__	N/A	d__Bacteria;p__Spirochaetes;c__Spirochaetia;o__Spirochaetales;f__Spirochaetaceae;g__Treponema;s__
HCR4_bin_3	d__Bacteria;p__Spirochaetota;c__Spirochaetia;o__Treponematales;f__Treponemataceae;g__Treponema_D;s__	N/A	d__Bacteria;p__Spirochaetes;c__Spirochaetia;o__Spirochaetales;f__Spirochaetaceae;g__Treponema;s__
HCR4_bin_80	d__Bacteria;p__Spirochaetota;c__Spirochaetia;o__Treponematales;f__Treponemataceae;g__Treponema_D;s__	N/A	d__Bacteria;p__Spirochaetes;c__Spirochaetia;o__Spirochaetales;f__Spirochaetaceae;g__Treponema;s__
HCR10_bin_37	d__Bacteria;p__Spirochaetota;c__Spirochaetia;o__Treponematales;f__Treponemataceae;g__Treponema_D;s__Treponema_D berlinense	98.67	d__Bacteria;p__Spirochaetes;c__Spirochaetia;o__Spirochaetales;f__Spirochaetaceae;g__Treponema;s__Treponema berlinense
HCR11_bin_98	d__Bacteria;p__Spirochaetota;c__Spirochaetia;o__Treponematales;f__Treponemataceae;g__Treponema_D;s__Treponema_D berlinense	98.54	d__Bacteria;p__Spirochaetes;c__Spirochaetia;o__Spirochaetales;f__Spirochaetaceae;g__Treponema;s__Treponema berlinense
HCR12_bin_87	d__Bacteria;p__Spirochaetota;c__Spirochaetia;o__Treponematales;f__Treponemataceae;g__Treponema_D;s__Treponema_D berlinense	98.95	d__Bacteria;p__Spirochaetes;c__Spirochaetia;o__Spirochaetales;f__Spirochaetaceae;g__Treponema;s__Treponema berlinense
HCR13_bin_40	d__Bacteria;p__Spirochaetota;c__Spirochaetia;o__Treponematales;f__Treponemataceae;g__Treponema_D;s__Treponema_D berlinense	99	d__Bacteria;p__Spirochaetes;c__Spirochaetia;o__Spirochaetales;f__Spirochaetaceae;g__Treponema;s__Treponema berlinense
HCR6_bin_127	d__Bacteria;p__Spirochaetota;c__Spirochaetia;o__Treponematales;f__Treponemataceae;g__Treponema_D;s__Treponema_D berlinense	98.45	d__Bacteria;p__Spirochaetes;c__Spirochaetia;o__Spirochaetales;f__Spirochaetaceae;g__Treponema;s__Treponema berlinense
HCR8_bin_143	d__Bacteria;p__Spirochaetota;c__Spirochaetia;o__Treponematales;f__Treponemataceae;g__Treponema_D;s__Treponema_D berlinense	98.36	d__Bacteria;p__Spirochaetes;c__Spirochaetia;o__Spirochaetales;f__Spirochaetaceae;g__Treponema;s__Treponema berlinense
HCR9_bin_118	d__Bacteria;p__Spirochaetota;c__Spirochaetia;o__Treponematales;f__Treponemataceae;g__Treponema_D;s__Treponema_D berlinense	98.25	d__Bacteria;p__Spirochaetes;c__Spirochaetia;o__Spirochaetales;f__Spirochaetaceae;g__Treponema;s__Treponema berlinense
N10476_bin_150	d__Bacteria;p__Spirochaetota;c__Spirochaetia;o__Treponematales;f__Treponemataceae;g__Treponema_D;s__Treponema_D berlinense	98.15	d__Bacteria;p__Spirochaetes;c__Spirochaetia;o__Spirochaetales;f__Spirochaetaceae;g__Treponema;s__Treponema berlinense
HCR17_bin_86	d__Bacteria;p__Spirochaetota;c__Spirochaetia;o__Treponematales;f__Treponemataceae;g__Treponema_D;s__Treponema_D sp002395155	96.27	d__Bacteria;p__Spirochaetes;c__Spirochaetia;o__Spirochaetales;f__Spirochaetaceae;g__Treponema;s__
HCR6_bin_118	d__Bacteria;p__Spirochaetota;c__Spirochaetia;o__Treponematales;f__Treponemataceae;g__Treponema_D;s__Treponema_D sp900541995	98.8	d__Bacteria;p__Spirochaetes;c__Spirochaetia;o__Spirochaetales;f__Spirochaetaceae;g__Treponema;s__Treponema succinifaciens
co_bins_diarrheal_91	d__Bacteria;p__Spirochaetota;c__Spirochaetia;o__Treponematales;f__Treponemataceae;g__Treponema_D;s__Treponema_D succinifaciens	98.39	d__Bacteria;p__Spirochaetes;c__Spirochaetia;o__Spirochaetales;f__Spirochaetaceae;g__Treponema;s__Treponema succinifaciens
HCR1_bin_96	d__Bacteria;p__Verrucomicrobiota;c__Kiritimatiellae;o__RFP12;f__UBA1067;g__RUG572;s__RUG572 sp900547945	98.23	d__Bacteria;p__Verrucomicrobia;c__;o__;f__;g__;s__
N11283_bin_112	d__Bacteria;p__Verrucomicrobiota;c__Kiritimatiellae;o__RFP12;f__UBA1067;g__RUG572;s__RUG572 sp900547945	98.26	d__Bacteria;p__Verrucomicrobia;c__;o__;f__;g__;s__
co_bins_diarrheal_574	d__Bacteria;p__Verrucomicrobiota;c__Kiritimatiellae;o__RFP12;f__UBA1067;g__UBA1067;s__	N/A	d__Bacteria;p__Lentisphaerae;c__;o__;f__;g__;s__
co_bins_asymptomatic_1_403	d__Bacteria;p__Verrucomicrobiota;c__Kiritimatiellae;o__RFP12;f__UBA1067;g__UBA1731;s__	N/A	d__Bacteria;p__Verrucomicrobia;c__;o__;f__;g__;s__
HCR11_bin_175	d__Bacteria;p__Verrucomicrobiota;c__Lentisphaeria;o__UBA1407;f__UBA1407;g__UBA1724;s__UBA1724 sp900548225	98.51	d__Bacteria;p__Lentisphaerae;c__Lentisphaeria;o__;f__;g__;s__
NCR11_bin_23	d__Bacteria;p__Verrucomicrobiota;c__Verrucomicrobiae;o__Opitutales;f__UBA953;g__W0P29-029;s__	N/A	d__Bacteria;p__Verrucomicrobia;c__Opitutae;o__;f__;g__;s__

## Sheet: Table S3
Table S3 The annotation results of MAGs aligned to UniProt TrEMBL database by MAGpy
name	nprots	nhits	nfull	genus	ngenus	species	nspecies	avgpid	Superkingdom	kingdom	phylum	class	order	family	genus
HCR11_bin_180	3246	3111	2877	Lachnospiraceae	630	Lachnospiraceae bacterium OX=1898203	509	72.7	Bacteria		Firmicutes	Clostridia	Clostridiales	Lachnospiraceae
co_bins_diarrheal_758	3534	3421	3230	Paracoccus	2762	Paracoccus sp. M1-83 OX=2491866	398	77.03	Bacteria		Proteobacteria	Alphaproteobacteria	Rhodobacterales	Rhodobacteraceae	Paracoccus
co_bins_diarrheal_213	3060	3040	2608	Melaminivora	2471	Melaminivora sp. SC2-9 OX=2109913	2407	96.57	Bacteria		Proteobacteria	Betaproteobacteria	Burkholderiales	Comamonadaceae	Melaminivora
N10476_bin_165	3513	3411	3120	Roseburia	1684	Roseburia sp. CAG:100 OX=1262940	987	83.83	Bacteria		Firmicutes	Clostridia	Clostridiales	Lachnospiraceae	Roseburia
N6536_bin_36	3590	3550	3388	Sphingopyxis	3349	Sphingopyxis sp. SCN 67-31 OX=1660142	1324	97.74	Bacteria		Proteobacteria	Alphaproteobacteria	Sphingomonadales	Sphingomonadaceae	Sphingopyxis
co_bins_asymptomatic_2_446	3411	3389	3165	Escherichia	3151	Escherichia albertii OX=208962	739	99.08	Bacteria		Proteobacteria	Gammaproteobacteria	Enterobacterales	Enterobacteriaceae	Escherichia
N11345_bin_112	3731	3726	3296	Escherichia	3333	Escherichia coli OX=562	368	99.71	Bacteria		Proteobacteria	Gammaproteobacteria	Enterobacterales	Enterobacteriaceae	Escherichia
NCR10_bin_135	3721	3601	3115	Roseburia	2508	Roseburia inulinivorans OX=360807	1307	87.57	Bacteria		Firmicutes	Clostridia	Clostridiales	Lachnospiraceae	Roseburia
N6536_bin_58	3107	3007	2839	Lachnospiraceae	1278	Lachnospiraceae bacterium OX=1898203	1164	90.41	Bacteria		Firmicutes	Clostridia	Clostridiales	Lachnospiraceae
N6536_bin_88	3646	3506	3376	Sphingobacteriales	1361	Sphingobacteriales bacterium 41-5 OX=1895836	1274	73.25	Bacteria		Bacteroidetes	Sphingobacteriia	Sphingobacteriales
NCR11_bin_39	3995	3881	3465	Roseburia	2723	Roseburia inulinivorans OX=360807	1529	91.65	Bacteria		Firmicutes	Clostridia	Clostridiales	Lachnospiraceae	Roseburia
HCR4_bin_60	4080	4075	3805	Escherichia	3589	Escherichia coli OX=562	333	99.71	Bacteria		Proteobacteria	Gammaproteobacteria	Enterobacterales	Enterobacteriaceae	Escherichia
HCR9_bin_31	3043	2893	2518	[Eubacterium]	1114	[Eubacterium] rectale OX=39491	983	77.82
HCR17_bin_86	3161	2878	2558	Treponema	2332	Treponema bryantii OX=163	1473	69.45	Bacteria		Spirochaetes	Spirochaetia	Spirochaetales	Spirochaetaceae	Treponema
NCR11_bin_50	2934	2851	2686	Clostridium	1083	Lachnospiraceae bacterium OX=1898203	476	89.36	Bacteria		Firmicutes	Clostridia	Clostridiales	Clostridiaceae	Clostridium
HCR14_bin_137	3448	3019	2629	Treponema	2372	Treponema bryantii OX=163	1012	67.13	Bacteria		Spirochaetes	Spirochaetia	Spirochaetales	Spirochaetaceae	Treponema
NCR10_bin_35	2935	2817	2505	Eubacterium	1954	Eubacterium sp. OX=142586	1914	91.15	Bacteria		Firmicutes	Clostridia	Clostridiales	Eubacteriaceae	Eubacterium
NCR11_bin_25	2891	2734	2492	Lachnospiraceae	486	Lachnospiraceae bacterium OX=1898203	249	70.35	Bacteria		Firmicutes	Clostridia	Clostridiales	Lachnospiraceae
N00119_bin_94	2888	2583	2343	Firmicutes	510	Clostridiales bacterium OX=1898207	370	56.28	Bacteria		Firmicutes
HCR11_bin_112	2749	2645	2387	Lachnospiraceae	552	Lachnospiraceae bacterium OX=1898203	466	71.17	Bacteria		Firmicutes	Clostridia	Clostridiales	Lachnospiraceae
N6536_bin_98	2816	2755	2524	Chryseobacterium	2053	Soonwooa buanensis OX=619805	184	76.77	Bacteria		Bacteroidetes	Flavobacteriia	Flavobacteriales	Flavobacteriaceae	Chryseobacterium
HCR17_bin_73	3036	2817	2425	Treponema	2418	Treponema bryantii OX=163	1764	77.32	Bacteria		Spirochaetes	Spirochaetia	Spirochaetales	Spirochaetaceae	Treponema
HCR1_bin_120	3290	2930	2530	Treponema	2357	Treponema bryantii OX=163	1437	69.06	Bacteria		Spirochaetes	Spirochaetia	Spirochaetales	Spirochaetaceae	Treponema
N00119_bin_22	2933	2828	2615	Lachnospiraceae	1213	Lachnospiraceae bacterium OX=1898203	1107	89.04	Bacteria		Firmicutes	Clostridia	Clostridiales	Lachnospiraceae
HCR8_bin_40	2812	2655	2389	Clostridiales	906	Clostridiales bacterium OX=1898207	870	67.62	Bacteria		Firmicutes	Clostridia	Clostridiales
N11345_bin_47	2876	2810	2461	Clostridium	2493	Clostridium sp. CAG:221 OX=1262780	2004	94.88	Bacteria		Firmicutes	Clostridia	Clostridiales	Clostridiaceae	Clostridium
N11438_bin_34	2705	2652	2237	Clostridiales	870	Firmicutes bacterium AF25-13AC OX=2292181	665	95.29	Bacteria		Firmicutes	Clostridia	Clostridiales
N11345_bin_50	2785	2696	2523	Lachnospiraceae	1155	Lachnospiraceae bacterium OX=1898203	1052	89.37	Bacteria		Firmicutes	Clostridia	Clostridiales	Lachnospiraceae
N11283_bin_79	2809	2701	2216	Lachnospiraceae	1174	Lachnospiraceae bacterium OX=1898203	1076	92.69	Bacteria		Firmicutes	Clostridia	Clostridiales	Lachnospiraceae
N11345_bin_144	2709	2642	2147	Clostridiales	914	Firmicutes bacterium AF25-13AC OX=2292181	734	96.21	Bacteria		Firmicutes	Clostridia	Clostridiales
HCR11_bin_59	2668	2557	2282	Clostridium	1201	Clostridium sp. CAG:510 OX=1262816	984	71.46	Bacteria		Firmicutes	Clostridia	Clostridiales	Clostridiaceae	Clostridium
N11345_bin_85	2694	2596	2440	Terrisporobacter	1780	Terrisporobacter othiniensis OX=1577792	1067	79.9	Bacteria		Firmicutes	Clostridia	Clostridiales	Peptostreptococcaceae	Terrisporobacter
co_bins_asymptomatic_1_707	2664	2579	2176	Firmicutes	1773	Firmicutes bacterium AM10-47 OX=2292890	1302	93.68	Bacteria		Firmicutes
HCR16_bin_199	2718	2657	2361	Roseburia	2431	Roseburia intestinalis OX=166486	689	96.28	Bacteria		Firmicutes	Clostridia	Clostridiales	Lachnospiraceae	Roseburia
HCR17_bin_176	2896	2744	2520	Eubacterium	1319	Eubacterium sp. CAG:786 OX=1262893	1161	81.67	Bacteria		Firmicutes	Clostridia	Clostridiales	Eubacteriaceae	Eubacterium
NCR11_bin_101	2699	2641	2564	Roseburia	2439	Roseburia hominis OX=301301	824	94.72	Bacteria		Firmicutes	Clostridia	Clostridiales	Lachnospiraceae	Roseburia
co_bins_asymptomatic_1_280	2749	2572	2296	Roseburia	839	[Eubacterium] rectale OX=39491	364	70.25	Bacteria		Firmicutes	Clostridia	Clostridiales	Lachnospiraceae	Roseburia
NCR9_bin_126	2613	2505	2305	[Eubacterium]	1087	[Eubacterium] rectale OX=39491	955	76.77
co_bins_diarrheal_365	2636	2535	2415	Desulfovibrio	2256	Desulfovibrio fairfieldensis OX=44742	1115	84.84	Bacteria		Proteobacteria	Deltaproteobacteria	Desulfovibrionales	Desulfovibrionaceae	Desulfovibrio
HCR12_bin_132	2597	2475	2310	Brachyspira	2397	Brachyspira catarrhinii OX=2528966	1171	84.58	Bacteria		Spirochaetes	Spirochaetia	Brachyspirales	Brachyspiraceae	Brachyspira
HCR2_bin_1	2594	2491	2220	[Eubacterium]	1070	[Eubacterium] rectale OX=39491	943	78.05
HCR16_bin_2	2635	2465	2271	Eubacterium	286	Lachnospiraceae bacterium OX=1898203	126	62.73	Bacteria		Firmicutes	Clostridia	Clostridiales	Eubacteriaceae	Eubacterium
HCR3_bin_156	2673	2536	2035	Brachyspira	2468	Brachyspira catarrhinii OX=2528966	1230	85.91	Bacteria		Spirochaetes	Spirochaetia	Brachyspirales	Brachyspiraceae	Brachyspira
N11085_bin_92	2622	2566	2350	Firmicutes	1733	Firmicutes bacterium CAG:882 OX=1262991	1710	87.31	Bacteria		Firmicutes
HCR14_bin_1	2641	2470	2263	Eubacterium	286	Lachnospiraceae bacterium OX=1898203	128	63.08	Bacteria		Firmicutes	Clostridia	Clostridiales	Eubacteriaceae	Eubacterium
HCR11_bin_25	2649	2498	2285	Lachnospiraceae	709	Lachnospiraceae bacterium OX=1898203	550	69.72	Bacteria		Firmicutes	Clostridia	Clostridiales	Lachnospiraceae
N11438_bin_174	2601	2527	2428	Bacteroides	2288	Bacteroides sp. CAG:530 OX=1262741	1694	93.14	Bacteria		Bacteroidetes	Bacteroidia	Bacteroidales	Bacteroidaceae	Bacteroides
HCR8_bin_104	2658	2502	2291	Brachyspira	2392	Brachyspira catarrhinii OX=2528966	1181	84.28	Bacteria		Spirochaetes	Spirochaetia	Brachyspirales	Brachyspiraceae	Brachyspira
HCR8_bin_32	2680	2608	2315	Roseburia	2104	Roseburia sp. CAG:197 OX=1262943	1063	94.49	Bacteria		Firmicutes	Clostridia	Clostridiales	Lachnospiraceae	Roseburia
N11283_bin_112	2637	2266	2001	Verrucomicrobia	1379	Verrucomicrobia bacterium OX=2026799	1011	55.34	Bacteria		Verrucomicrobia
NCR9_bin_13	2591	2489	2353	Clostridium	1815	Clostridium sp. CAG:590 OX=1262825	1654	90.58	Bacteria		Firmicutes	Clostridia	Clostridiales	Clostridiaceae	Clostridium
NCR9_bin_47	2511	2460	2289	Firmicutes	1484	Firmicutes bacterium CAG:194 OX=1263008	806	94.17	Bacteria		Firmicutes
NCR11_bin_81	2581	2514	2370	Firmicutes	1868	Firmicutes bacterium CAG:882 OX=1262991	1849	94.72	Bacteria		Firmicutes
N11345_bin_100	2536	2413	2115	bacterium	985	bacterium 1XD42-54 OX=2320110	943	72.8	Bacteria
N11170_bin_129	2617	2503	2396	Clostridium	1949	Clostridium sp. CAG:510 OX=1262816	1825	91.44	Bacteria		Firmicutes	Clostridia	Clostridiales	Clostridiaceae	Clostridium
N00119_bin_88	2563	2345	2137	Clostridiales	512	Clostridiales bacterium OX=1898207	492	57.67	Bacteria		Firmicutes	Clostridia	Clostridiales
N11283_bin_141	2606	2445	2000	Clostridiales	930	Clostridiales bacterium OX=1898207	910	62.77	Bacteria		Firmicutes	Clostridia	Clostridiales
N00119_bin_52	2535	2432	2287	Firmicutes	736	Clostridiales bacterium OX=1898207	706	71.59	Bacteria		Firmicutes
HCR2_bin_126	2565	2491	2025	Lactobacillus	2433	Lactobacillus acidophilus OX=1579	789	94.37	Bacteria		Firmicutes	Bacilli	Lactobacillales	Lactobacillaceae	Lactobacillus
N10476_bin_64	2557	2415	2088	Lachnospiraceae	515	Lachnospiraceae bacterium OX=1898203	418	69.88	Bacteria		Firmicutes	Clostridia	Clostridiales	Lachnospiraceae
HCR14_bin_92	2434	2398	2192	Brachyspira	2352	Brachyspira pilosicoli OX=52584	630	95.29	Bacteria		Spirochaetes	Spirochaetia	Brachyspirales	Brachyspiraceae	Brachyspira
HCR17_bin_77	2498	2441	2203	Blautia	1692	Fusicatenibacter saccharivorans OX=1150298	316	95.02	Bacteria		Firmicutes	Clostridia	Clostridiales	Lachnospiraceae	Blautia
HCR16_bin_125	2626	2496	2129	Dorea	1816	Dorea longicatena OX=88431	836	94.78	Bacteria		Firmicutes	Clostridia	Clostridiales	Lachnospiraceae	Dorea
HCR12_bin_120	2483	2422	2301	Firmicutes	1845	Firmicutes bacterium CAG:534 OX=1263027	1815	92.99	Bacteria		Firmicutes
co_bins_diarrheal_598	2613	2349	2149	Clostridiales	467	Clostridiales bacterium OX=1898207	443	58.48	Bacteria		Firmicutes	Clostridia	Clostridiales
N11345_bin_93	2514	2422	2295	Roseburia	1796	Roseburia sp. CAG:197 OX=1262943	659	78.37	Bacteria		Firmicutes	Clostridia	Clostridiales	Lachnospiraceae	Roseburia
HCR14_bin_115	2519	2449	2156	Clostridium	1739	Clostridium sp. CAG:62 OX=1262828	454	92.79	Bacteria		Firmicutes	Clostridia	Clostridiales	Clostridiaceae	Clostridium
N6536_bin_86	2457	2405	2095	Thermomonas	1051	Thermomonas sp. SY21 OX=2202149	464	79.34	Bacteria		Proteobacteria	Gammaproteobacteria	Xanthomonadales	Xanthomonadaceae	Thermomonas
HCR17_bin_135	2543	2472	2108	Lachnospiraceae	1100	Lachnospiraceae bacterium OX=1898203	995	93.05	Bacteria		Firmicutes	Clostridia	Clostridiales	Lachnospiraceae
N11085_bin_56	2513	2281	2144	Clostridiales	674	Clostridiales bacterium OX=1898207	653	59.03	Bacteria		Firmicutes	Clostridia	Clostridiales
N11283_bin_80	2487	2348	2185	Lachnospiraceae	707	Lachnospiraceae bacterium OX=1898203	550	68.13	Bacteria		Firmicutes	Clostridia	Clostridiales	Lachnospiraceae
NCR9_bin_62	2531	2356	2184	Lachnospiraceae	684	Lachnospiraceae bacterium OX=1898203	530	67.65	Bacteria		Firmicutes	Clostridia	Clostridiales	Lachnospiraceae
HCR18_bin_105	2420	2340	2091	[Eubacterium]	1031	[Eubacterium] rectale OX=39491	903	77.49
HCR9_bin_35	2493	2361	2072	Brachyspira	2286	Brachyspira catarrhinii OX=2528966	1158	85.44	Bacteria		Spirochaetes	Spirochaetia	Brachyspirales	Brachyspiraceae	Brachyspira
HCR13_bin_132	2326	2304	2258	Brachyspira	2275	Brachyspira pilosicoli OX=52584	498	95.43	Bacteria		Spirochaetes	Spirochaetia	Brachyspirales	Brachyspiraceae	Brachyspira
N11345_bin_38	2411	2312	2104	[Eubacterium]	984	[Eubacterium] rectale OX=39491	860	77.57
HCR18_bin_70	2431	2324	2012	Roseburia	795	[Eubacterium] rectale OX=39491	475	72.34	Bacteria		Firmicutes	Clostridia	Clostridiales	Lachnospiraceae	Roseburia
N11085_bin_19	2450	2333	2172	Eubacterium	1534	Eubacterium sp. OX=142586	476	73.34	Bacteria		Firmicutes	Clostridia	Clostridiales	Eubacteriaceae	Eubacterium
HCR16_bin_90	2544	2473	2328	Clostridium	2092	Clostridium sp. CAG:242 OX=1262783	1891	91.89	Bacteria		Firmicutes	Clostridia	Clostridiales	Clostridiaceae	Clostridium
HCR3_bin_113	2476	2307	2122	Clostridiales	743	Clostridiales bacterium OX=1898207	716	69.04	Bacteria		Firmicutes	Clostridia	Clostridiales
HCR17_bin_20	2431	2308	2092	Brachyspira	2248	Brachyspira catarrhinii OX=2528966	1136	86.09	Bacteria		Spirochaetes	Spirochaetia	Brachyspirales	Brachyspiraceae	Brachyspira
N11085_bin_69	2379	2330	2261	Faecalibacterium	1110	Clostridiales bacterium OX=1898207	1084	95.28	Bacteria		Firmicutes	Clostridia	Clostridiales	Ruminococcaceae	Faecalibacterium
co_bins_asymptomatic_2_403	2360	2281	2042	Fibrobacter	2250	Fibrobacter sp. UWH4 OX=1896210	1613	94.38	Bacteria		Fibrobacteres	Fibrobacteria	Fibrobacterales	Fibrobacteraceae	Fibrobacter
NCR11_bin_63	2383	2339	2205	Clostridium	1786	Clostridium sp. CAG:62_40_43 OX=1896990	496	95.36	Bacteria		Firmicutes	Clostridia	Clostridiales	Clostridiaceae	Clostridium
HCR1_bin_96	2515	2160	1725	Verrucomicrobia	1365	Verrucomicrobia bacterium OX=2026799	995	55.94	Bacteria		Verrucomicrobia
N11345_bin_53	2395	2349	2190	Firmicutes	1817	Firmicutes bacterium CAG:124 OX=1263002	1698	92.01	Bacteria		Firmicutes
NCR11_bin_108	2328	2273	2207	Clostridium	1665	Clostridium sp. AF23-8 OX=2293006	350	89.33	Bacteria		Firmicutes	Clostridia	Clostridiales	Clostridiaceae	Clostridium
HCR4_bin_163	2574	2296	2026	Treponema	1866	Treponema bryantii OX=163	1005	65.59	Bacteria		Spirochaetes	Spirochaetia	Spirochaetales	Spirochaetaceae	Treponema
NCR9_bin_154	2432	2306	2188	Alistipes	1805	Alistipes sp. CAG:435 OX=1262695	1619	92.28	Bacteria		Bacteroidetes	Bacteroidia	Bacteroidales	Rikenellaceae	Alistipes
HCR14_bin_72	2349	2298	1874	Brachyspira	2237	Brachyspira pilosicoli OX=52584	1401	93.24	Bacteria		Spirochaetes	Spirochaetia	Brachyspirales	Brachyspiraceae	Brachyspira
HCR17_bin_143	2445	2246	1959	Prevotella	1968	Prevotella sp. OX=59823	594	75.37	Bacteria		Bacteroidetes	Bacteroidia	Bacteroidales	Prevotellaceae	Prevotella
N11170_bin_126	2384	2280	2171	Roseburia	1730	Roseburia sp. CAG:197 OX=1262943	638	77.75	Bacteria		Firmicutes	Clostridia	Clostridiales	Lachnospiraceae	Roseburia
NCR11_bin_65	2434	2279	2051	Clostridium	1338	Clostridium sp. AF23-8 OX=2293006	310	69.79	Bacteria		Firmicutes	Clostridia	Clostridiales	Clostridiaceae	Clostridium
HCR15_bin_84	2357	2262	1843	Roseburia	756	[Eubacterium] rectale OX=39491	425	73.92	Bacteria		Firmicutes	Clostridia	Clostridiales	Lachnospiraceae	Roseburia
HCR6_bin_44	2308	2193	2019	Fibrobacter	2078	Fibrobacter sp. UWS3 OX=1896222	867	74.6	Bacteria		Fibrobacteres	Fibrobacteria	Fibrobacterales	Fibrobacteraceae	Fibrobacter
HCR6_bin_109	2346	2268	1902	Clostridium	1548	Lachnospiraceae bacterium OX=1898203	336	86.29	Bacteria		Firmicutes	Clostridia	Clostridiales	Clostridiaceae	Clostridium
N11085_bin_5	2324	2222	2106	Firmicutes	1515	Firmicutes bacterium CAG:791 OX=1262993	1505	89.36	Bacteria		Firmicutes
HCR5_bin_91	2516	2257	1899	Prevotella	1564	Bacteroidales bacterium OX=2030927	204	70.29	Bacteria		Bacteroidetes	Bacteroidia	Bacteroidales	Prevotellaceae	Prevotella
N10476_bin_67	2272	2226	1970	Firmicutes	1190	Lachnospiraceae bacterium OX=1898203	393	95.73	Bacteria		Firmicutes
HCR17_bin_72	2368	2287	2010	Bacteroides	2097	Bacteroides sp. CAG:530 OX=1262741	1595	93.93	Bacteria		Bacteroidetes	Bacteroidia	Bacteroidales	Bacteroidaceae	Bacteroides
co_bins_asymptomatic_2_592	2395	2257	1972	Lachnospiraceae	1182	Lachnospiraceae bacterium XBB1006 OX=1520827	1025	70.56	Bacteria		Firmicutes	Clostridia	Clostridiales	Lachnospiraceae
NCR11_bin_133	2337	2237	2129	Alistipes	1763	Alistipes sp. CAG:435 OX=1262695	1568	92.12	Bacteria		Bacteroidetes	Bacteroidia	Bacteroidales	Rikenellaceae	Alistipes
HCR1_bin_111	2414	2323	2131	Eubacterium	1079	Ruminococcaceae bacterium OX=1898205	992	82.26	Bacteria		Firmicutes	Clostridia	Clostridiales	Eubacteriaceae	Eubacterium
N11170_bin_24	2336	2270	2051	Catenibacterium	2000	Catenibacterium mitsuokai (strain DSM 15897 / JCM 10609 / CIP 106738 / RCA14-39) OX=451640	1245	95.29	Bacteria		Firmicutes	Erysipelotrichia	Erysipelotrichales	Erysipelotrichaceae	Catenibacterium
N10476_bin_147	2240	2159	2047	Parabacteroides	1412	Parabacteroides distasonis OX=823	452	76.44	Bacteria		Bacteroidetes	Bacteroidia	Bacteroidales	Tannerellaceae	Parabacteroides
HCR12_bin_108	2295	2196	1811	Lachnospiraceae	509	Acetatifactor muris OX=879566	436	73.8	Bacteria		Firmicutes	Clostridia	Clostridiales	Lachnospiraceae
N11345_bin_74	2383	2320	2178	uncultured	1118	uncultured Ruminococcus sp. OX=165186	1113	94.87
HCR11_bin_155	2429	2197	1934	Bacteroides	915	Bacteroides sp. 43_108 OX=1896974	650	66.2	Bacteria		Bacteroidetes	Bacteroidia	Bacteroidales	Bacteroidaceae	Bacteroides
HCR6_bin_7	2310	2261	1798	Ruminococcus	1637	Blautia wexlerae OX=418240	174	98.06	Bacteria		Firmicutes	Clostridia	Clostridiales	Ruminococcaceae	Ruminococcus
HCR11_bin_181	2454	2183	2057	Ruminococcus	872	uncultured Ruminococcus sp. OX=165186	511	63.01	Bacteria		Firmicutes	Clostridia	Clostridiales	Ruminococcaceae	Ruminococcus
co_bins_diarrheal_674	2486	2135	1944	Sphaerochaeta	767	Sphaerochaeta sp. OX=1972642	330	55.35	Bacteria		Spirochaetes	Spirochaetia	Spirochaetales	Spirochaetaceae	Sphaerochaeta
N11283_bin_131	2353	2244	1964	Oscillibacter	1393	Oscillibacter sp. PC13 OX=1855299	474	76.41	Bacteria		Firmicutes	Clostridia	Clostridiales	Oscillospiraceae	Oscillibacter
HCR12_bin_162	2281	2165	2032	Parabacteroides	1723	Parabacteroides sp. OX=1869337	862	81.71	Bacteria		Bacteroidetes	Bacteroidia	Bacteroidales	Tannerellaceae	Parabacteroides
N11438_bin_137	2296	2167	2076	Prevotellaceae	1262	Prevotellaceae bacterium OX=2049047	1257	75.79	Bacteria		Bacteroidetes	Bacteroidia	Bacteroidales	Prevotellaceae
NCR11_bin_72	2383	2184	1930	Prevotella	2010	Prevotella sp. 885 OX=2022527	641	77.87	Bacteria		Bacteroidetes	Bacteroidia	Bacteroidales	Prevotellaceae	Prevotella
NCR11_bin_18	2191	2138	1987	Haemophilus	1126	Haemophilus haemolyticus OX=726	326	85.13	Bacteria		Proteobacteria	Gammaproteobacteria	Pasteurellales	Pasteurellaceae	Haemophilus
N11170_bin_153	2280	2177	1974	Roseburia	897	Lachnospiraceae bacterium OX=1898203	149	68.92	Bacteria		Firmicutes	Clostridia	Clostridiales	Lachnospiraceae	Roseburia
N11438_bin_75	2244	2201	2007	Rodentibacter	1106	Rodentibacter myodis OX=1907939	302	88.02	Bacteria		Proteobacteria	Gammaproteobacteria	Pasteurellales	Pasteurellaceae	Rodentibacter
HCR11_bin_126	2410	2181	1967	Treponema	1852	Treponema bryantii OX=163	1023	66.05	Bacteria		Spirochaetes	Spirochaetia	Spirochaetales	Spirochaetaceae	Treponema
HCR15_bin_112	2398	2214	2021	Prevotella	2064	Prevotella sp. OX=59823	831	78.85	Bacteria		Bacteroidetes	Bacteroidia	Bacteroidales	Prevotellaceae	Prevotella
NCR9_bin_27	2241	2200	2133	Clostridium	1657	Clostridium sp. AF23-8 OX=2293006	354	95.81	Bacteria		Firmicutes	Clostridia	Clostridiales	Clostridiaceae	Clostridium
NCR11_bin_42	2249	2214	2112	[Eubacterium]	1155	[Eubacterium] rectale OX=39491	938	96.45
N00119_bin_89	2246	2108	1982	Clostridiales	793	Clostridiales bacterium OX=1898207	782	63.54	Bacteria		Firmicutes	Clostridia	Clostridiales
N11170_bin_81	2305	2234	2114	Ruminococcaceae	1134	Ruminococcaceae bacterium OX=1898205	1133	86.47	Bacteria		Firmicutes	Clostridia	Clostridiales	Ruminococcaceae
N10476_bin_57	2273	2217	1849	Haemophilus	1595	Haemophilus parahaemolyticus OX=735	463	86.77	Bacteria		Proteobacteria	Gammaproteobacteria	Pasteurellales	Pasteurellaceae	Haemophilus
N6536_bin_40	2285	2130	1968	Desulfovibrio	1655	Desulfovibrio piger OX=901	391	67.41	Bacteria		Proteobacteria	Deltaproteobacteria	Desulfovibrionales	Desulfovibrionaceae	Desulfovibrio
NCR9_bin_106	2375	2221	1892	Wohlfahrtiimonas	1503	Wohlfahrtiimonas chitiniclastica SH04 OX=1261130	579	72.42	Bacteria		Proteobacteria	Gammaproteobacteria			Wohlfahrtiimonas
co_bins_asymptomatic_2_50	2395	2324	1966	Kurthia	2157	Kurthia sp. 11kri321 OX=1750719	1839	95.7	Bacteria		Firmicutes	Bacilli	Bacillales	Planococcaceae	Kurthia
HCR11_bin_80	2350	2150	1834	Prevotella	1556	Bacteroidales bacterium OX=2030927	195	69.17	Bacteria		Bacteroidetes	Bacteroidia	Bacteroidales	Prevotellaceae	Prevotella
N11283_bin_70	2309	2114	2034	Porphyromonadaceae	1354	Porphyromonadaceae bacterium OX=2049046	1354	82.43	Bacteria		Bacteroidetes	Bacteroidia	Bacteroidales	Porphyromonadaceae
N11345_bin_69	2306	2087	1992	Prevotella	1503	Bacteroidales bacterium OX=2030927	203	68.58	Bacteria		Bacteroidetes	Bacteroidia	Bacteroidales	Prevotellaceae	Prevotella
co_bins_asymptomatic_1_633	2411	2184	1911	Treponema	1950	Treponema bryantii OX=163	1620	78.22	Bacteria		Spirochaetes	Spirochaetia	Spirochaetales	Spirochaetaceae	Treponema
HCR12_bin_35	2260	2159	2024	Clostridium	812	Lachnospiraceae bacterium OX=1898203	693	71.79	Bacteria		Firmicutes	Clostridia	Clostridiales	Clostridiaceae	Clostridium
HCR3_bin_10	2242	2173	1916	Anaerostipes	977	Anaerostipes sp. 494a OX=1261636	696	78.26	Bacteria		Firmicutes	Clostridia	Clostridiales	Lachnospiraceae	Anaerostipes
HCR14_bin_79	2261	2205	1891	Clostridium	1809	Clostridium sp. CAG:510 OX=1262816	1734	93.51	Bacteria		Firmicutes	Clostridia	Clostridiales	Clostridiaceae	Clostridium
NCR10_bin_132	2218	2162	2003	Firmicutes	1452	Firmicutes bacterium CAG:194 OX=1263008	790	95.55	Bacteria		Firmicutes
N11170_bin_102	2216	2181	1949	Clostridium	1506	Clostridium sp. CAG:62_40_43 OX=1896990	588	96.78	Bacteria		Firmicutes	Clostridia	Clostridiales	Clostridiaceae	Clostridium
N11345_bin_92	2275	2156	2063	Prevotella	2108	Prevotella sp. CAG:1092 OX=1262919	1482	92.38	Bacteria		Bacteroidetes	Bacteroidia	Bacteroidales	Prevotellaceae	Prevotella
co_bins_diarrheal_466	2178	2163	2002	Subdoligranulum	1648	Subdoligranulum sp. AF14-43 OX=2302959	516	98.94	Bacteria		Firmicutes	Clostridia	Clostridiales	Ruminococcaceae	Subdoligranulum
HCR4_bin_106	2235	2210	1922	Acinetobacter	2200	Acinetobacter sp. ANC 5045 OX=2529851	518	98.75	Bacteria		Proteobacteria	Gammaproteobacteria	Pseudomonadales	Moraxellaceae	Acinetobacter
NCR10_bin_114	2349	2152	1963	Prevotella	1995	Prevotella sp. OX=59823	553	78.31	Bacteria		Bacteroidetes	Bacteroidia	Bacteroidales	Prevotellaceae	Prevotella
HCR14_bin_28	2213	2125	1962	Prevotella	1995	Prevotella sp. P3-120 OX=2024220	823	94.99	Bacteria		Bacteroidetes	Bacteroidia	Bacteroidales	Prevotellaceae	Prevotella
NCR9_bin_12	2263	2171	1965	Subdoligranulum	1221	Gemmiger formicilis OX=745368	402	80.37	Bacteria		Firmicutes	Clostridia	Clostridiales	Ruminococcaceae	Subdoligranulum
HCR10_bin_75	2192	2150	1856	[Eubacterium]	1160	[Eubacterium] rectale OX=39491	909	93.47
N11283_bin_153	2195	2102	1969	Prevotella	1945	Prevotella sp. 885 OX=2022527	680	79.58	Bacteria		Bacteroidetes	Bacteroidia	Bacteroidales	Prevotellaceae	Prevotella
NCR9_bin_22	2246	2141	1958	Prevotella	2075	Prevotella sp. CAG:1092 OX=1262919	1458	91.92	Bacteria		Bacteroidetes	Bacteroidia	Bacteroidales	Prevotellaceae	Prevotella
N10476_bin_127	2246	2138	1928	Prevotella	2055	Prevotella sp. OX=59823	698	88.99	Bacteria		Bacteroidetes	Bacteroidia	Bacteroidales	Prevotellaceae	Prevotella
NCR10_bin_12	2264	2133	1882	Ruminococcaceae	1079	Ruminococcaceae bacterium OX=1898205	1075	71.05	Bacteria		Firmicutes	Clostridia	Clostridiales	Ruminococcaceae
N6536_bin_51	2164	2096	1828	Pseudoxanthomonas	728	Pseudoxanthomonas suwonensis OX=314722	634	72.56	Bacteria		Proteobacteria	Gammaproteobacteria	Xanthomonadales	Xanthomonadaceae	Pseudoxanthomonas
HCR6_bin_126	2191	2147	1950	Clostridium	1780	Clostridium sp. CAG:510 OX=1262816	1709	93.84	Bacteria		Firmicutes	Clostridia	Clostridiales	Clostridiaceae	Clostridium
N11170_bin_71	2177	2038	1917	Clostridium	516	Lachnospiraceae bacterium OX=1898203	249	61.95	Bacteria		Firmicutes	Clostridia	Clostridiales	Clostridiaceae	Clostridium
N11438_bin_117	2197	2086	2003	Prevotella	1982	Prevotella sp. P3-120 OX=2024220	862	94.79	Bacteria		Bacteroidetes	Bacteroidia	Bacteroidales	Prevotellaceae	Prevotella
HCR4_bin_78	2211	2063	1905	Clostridiales	785	Clostridiales bacterium OX=1898207	765	67.28	Bacteria		Firmicutes	Clostridia	Clostridiales
N11438_bin_148	2224	2044	1856	Bacteroides	780	Rikenellaceae bacterium OX=2049048	340	62.86	Bacteria		Bacteroidetes	Bacteroidia	Bacteroidales	Bacteroidaceae	Bacteroides
HCR8_bin_41	2228	2162	1786	Coprococcus	1676	Coprococcus catus OX=116085	1232	87.89	Bacteria		Firmicutes	Clostridia	Clostridiales	Lachnospiraceae	Coprococcus
N11345_bin_13	2201	2134	1883	Firmicutes	1454	Firmicutes bacterium CAG:124 OX=1263002	1304	82.23	Bacteria		Firmicutes
NCR10_bin_47	2214	2071	1866	Prevotella	1865	Prevotella sp. 885 OX=2022527	283	72.65	Bacteria		Bacteroidetes	Bacteroidia	Bacteroidales	Prevotellaceae	Prevotella
HCR17_bin_46	2144	2059	1882	Prevotella	1916	Prevotella sp. P3-120 OX=2024220	781	95.72	Bacteria		Bacteroidetes	Bacteroidia	Bacteroidales	Prevotellaceae	Prevotella
N6536_bin_134	2135	2060	1957	Roseburia	1388	Roseburia sp. AM16-25 OX=2292065	666	73.98	Bacteria		Firmicutes	Clostridia	Clostridiales	Lachnospiraceae	Roseburia
NCR11_bin_40	2134	2016	1911	Prevotella	1836	Prevotella sp. OX=59823	967	77.57	Bacteria		Bacteroidetes	Bacteroidia	Bacteroidales	Prevotellaceae	Prevotella
NCR9_bin_15	2236	2097	1802	Clostridiales	778	Clostridiales bacterium OX=1898207	764	69.56	Bacteria		Firmicutes	Clostridia	Clostridiales
N10476_bin_27	2271	2090	1853	Ruminococcus	848	uncultured Ruminococcus sp. OX=165186	802	71.26	Bacteria		Firmicutes	Clostridia	Clostridiales	Ruminococcaceae	Ruminococcus
N10476_bin_133	2153	2050	1788	Lachnospiraceae	627	Lachnospiraceae bacterium OX=1898203	497	67.59	Bacteria		Firmicutes	Clostridia	Clostridiales	Lachnospiraceae
HCR12_bin_156	2283	2095	1712	Ruminococcus	830	uncultured Ruminococcus sp. OX=165186	732	70.85	Bacteria		Firmicutes	Clostridia	Clostridiales	Ruminococcaceae	Ruminococcus
NCR10_bin_4	2135	2068	1962	Roseburia	1626	Roseburia sp. CAG:197 OX=1262943	606	78.73	Bacteria		Firmicutes	Clostridia	Clostridiales	Lachnospiraceae	Roseburia
HCR12_bin_59	2314	2001	1663	Sphaerochaeta	729	Sphaerochaeta sp. OX=1972642	318	55.64	Bacteria		Spirochaetes	Spirochaetia	Spirochaetales	Spirochaetaceae	Sphaerochaeta
N11170_bin_123	2108	2073	2030	Clostridium	2020	Clostridium ventriculi OX=1267	1846	97.01	Bacteria		Firmicutes	Clostridia	Clostridiales	Clostridiaceae	Clostridium
N11283_bin_82	2147	2025	1895	Clostridiales	687	Clostridiales bacterium OX=1898207	670	68.84	Bacteria		Firmicutes	Clostridia	Clostridiales
N10476_bin_31	2154	2029	1936	Clostridium	1174	uncultured Clostridium sp. OX=59620	197	85.89	Bacteria		Firmicutes	Clostridia	Clostridiales	Clostridiaceae	Clostridium
N11345_bin_110	2195	1997	1926	Porphyromonadaceae	1327	Porphyromonadaceae bacterium OX=2049046	1326	82.42	Bacteria		Bacteroidetes	Bacteroidia	Bacteroidales	Porphyromonadaceae
HCR6_bin_150	2182	2112	1847	Roseburia	803	Roseburia sp. CAG:309 OX=1262945	760	92.78	Bacteria		Firmicutes	Clostridia	Clostridiales	Lachnospiraceae	Roseburia
N10476_bin_54	2122	2007	1825	Roseburia	827	Lachnospiraceae bacterium OX=1898203	145	67.17	Bacteria		Firmicutes	Clostridia	Clostridiales	Lachnospiraceae	Roseburia
N11170_bin_155	2124	2031	1837	Clostridiales	696	Clostridiales bacterium OX=1898207	677	70.17	Bacteria		Firmicutes	Clostridia	Clostridiales
HCR17_bin_141	2231	2022	1788	Porphyromonadaceae	1336	Porphyromonadaceae bacterium OX=2049046	1336	82.25	Bacteria		Bacteroidetes	Bacteroidia	Bacteroidales	Porphyromonadaceae
HCR17_bin_177	2136	2026	1832	Lachnospiraceae	661	Lachnospiraceae bacterium OX=1898203	519	67.09	Bacteria		Firmicutes	Clostridia	Clostridiales	Lachnospiraceae
NCR11_bin_121	2125	2010	1875	Clostridiales	709	Clostridiales bacterium OX=1898207	697	68.7	Bacteria		Firmicutes	Clostridia	Clostridiales
N11345_bin_116	2142	2028	1919	Clostridiales	848	Clostridiales bacterium OX=1898207	825	71.12	Bacteria		Firmicutes	Clostridia	Clostridiales
HCR12_bin_10	2171	2024	1876	Treponema	1699	Treponema sp. OX=166	560	61.66	Bacteria		Spirochaetes	Spirochaetia	Spirochaetales	Spirochaetaceae	Treponema
N11438_bin_107	2215	1973	1902	Porphyromonadaceae	1268	Porphyromonadaceae bacterium OX=2049046	1268	82.12	Bacteria		Bacteroidetes	Bacteroidia	Bacteroidales	Porphyromonadaceae
NCR11_bin_30	2091	2043	1869	Subdoligranulum	1000	Gemmiger formicilis OX=745368	654	86.91	Bacteria		Firmicutes	Clostridia	Clostridiales	Ruminococcaceae	Subdoligranulum
co_bins_asymptomatic_2_94	2114	1997	1771	Clostridium	755	Lachnospiraceae bacterium OX=1898203	335	63.27	Bacteria		Firmicutes	Clostridia	Clostridiales	Clostridiaceae	Clostridium
HCR16_bin_127	2094	2038	1867	Firmicutes	1344	Firmicutes bacterium CAG:194 OX=1263008	721	94.19	Bacteria		Firmicutes
HCR16_bin_102	2069	2035	1723	Clostridium	1731	Clostridium sp. CAG:43 OX=1262805	207	96.86	Bacteria		Firmicutes	Clostridia	Clostridiales	Clostridiaceae	Clostridium
HCR8_bin_132	2176	2080	1753	Catenibacterium	1814	Catenibacterium mitsuokai (strain DSM 15897 / JCM 10609 / CIP 106738 / RCA14-39) OX=451640	1160	94.8	Bacteria		Firmicutes	Erysipelotrichia	Erysipelotrichales	Erysipelotrichaceae	Catenibacterium
HCR6_bin_105	2096	2004	1881	Prevotella	1828	Prevotella sp. OX=59823	966	77.96	Bacteria		Bacteroidetes	Bacteroidia	Bacteroidales	Prevotellaceae	Prevotella
HCR10_bin_15	2188	1973	1820	Prevotella	1414	Bacteroidales bacterium OX=2030927	195	68.42	Bacteria		Bacteroidetes	Bacteroidia	Bacteroidales	Prevotellaceae	Prevotella
co_bins_diarrheal_338	2136	2048	1833	Clostridium	1191	Clostridium sp. CAG:62_40_43 OX=1896990	295	75.71	Bacteria		Firmicutes	Clostridia	Clostridiales	Clostridiaceae	Clostridium
HCR2_bin_106	2137	2091	1795	Clostridium	1756	Clostridium sp. CAG:510 OX=1262816	1676	94.09	Bacteria		Firmicutes	Clostridia	Clostridiales	Clostridiaceae	Clostridium
N11345_bin_51	2120	2081	1694	Clostridium	1782	Clostridium sp. CAG:510 OX=1262816	1730	94.61	Bacteria		Firmicutes	Clostridia	Clostridiales	Clostridiaceae	Clostridium
N11283_bin_114	2085	2010	1890	Ruminococcus	1779	Ruminococcus sp. CAG:624 OX=1262965	1304	90.18	Bacteria		Firmicutes	Clostridia	Clostridiales	Ruminococcaceae	Ruminococcus
HCR11_bin_100	2121	2009	1896	Prevotellaceae	1003	Prevotellaceae bacterium OX=2049047	997	77.93	Bacteria		Bacteroidetes	Bacteroidia	Bacteroidales	Prevotellaceae
co_bins_asymptomatic_1_474	2162	1989	1828	Treponema	1634	Treponema bryantii OX=163	685	62.42	Bacteria		Spirochaetes	Spirochaetia	Spirochaetales	Spirochaetaceae	Treponema
N11345_bin_25	2109	2017	1912	Clostridium	1455	Clostridium sp. CAG:632 OX=1262830	1327	74.42	Bacteria		Firmicutes	Clostridia	Clostridiales	Clostridiaceae	Clostridium
HCR6_bin_101	2105	2043	1676	Dorea	1460	Dorea sp. CAG:105 OX=1262872	720	86.25	Bacteria		Firmicutes	Clostridia	Clostridiales	Lachnospiraceae	Dorea
HCR15_bin_134	2175	2096	1868	Fusobacterium	1114	Fusobacterium sp. CAG:815 OX=1262901	1081	94.09	Bacteria		Fusobacteria	Fusobacteriia	Fusobacteriales	Fusobacteriaceae	Fusobacterium
co_bins_diarrheal_743	2060	1977	1771	Roseburia	705	[Eubacterium] rectale OX=39491	371	71.67	Bacteria		Firmicutes	Clostridia	Clostridiales	Lachnospiraceae	Roseburia
HCR8_bin_88	2188	1982	1747	Prevotella	1409	Bacteroidales bacterium OX=2030927	200	68.29	Bacteria		Bacteroidetes	Bacteroidia	Bacteroidales	Prevotellaceae	Prevotella
HCR4_bin_80	2141	2007	1862	Treponema	1687	Treponema sp. OX=166	544	61.47	Bacteria		Spirochaetes	Spirochaetia	Spirochaetales	Spirochaetaceae	Treponema
HCR15_bin_69	2141	2079	1633	Roseburia	778	Clostridiales bacterium OX=1898207	736	92.57	Bacteria		Firmicutes	Clostridia	Clostridiales	Lachnospiraceae	Roseburia
HCR3_bin_100	2186	2025	1729	Treponema	1768	Treponema bryantii OX=163	1174	68.48	Bacteria		Spirochaetes	Spirochaetia	Spirochaetales	Spirochaetaceae	Treponema
HCR16_bin_96	2084	2020	1791	Subdoligranulum	1008	Gemmiger formicilis OX=745368	655	87.67	Bacteria		Firmicutes	Clostridia	Clostridiales	Ruminococcaceae	Subdoligranulum
N10476_bin_100	2104	1989	1852	Prevotella	1902	Prevotella sp. CAG:1092 OX=1262919	1251	89.21	Bacteria		Bacteroidetes	Bacteroidia	Bacteroidales	Prevotellaceae	Prevotella
HCR3_bin_48	2204	2088	1876	Clostridium	883	Clostridium sp. CAG:813 OX=1262843	870	92.76	Bacteria		Firmicutes	Clostridia	Clostridiales	Clostridiaceae	Clostridium
N11085_bin_27	2027	1992	1927	Ruminococcaceae	1101	Ruminococcaceae bacterium OX=1898205	1099	97.45	Bacteria		Firmicutes	Clostridia	Clostridiales	Ruminococcaceae
N11170_bin_92	2065	1952	1767	Prevotellaceae	1237	Prevotellaceae bacterium OX=2049047	1232	76.2	Bacteria		Bacteroidetes	Bacteroidia	Bacteroidales	Prevotellaceae
N11438_bin_31	2123	1970	1690	Faecalibacterium	356	Faecalibacterium prausnitzii OX=853	189	65.74	Bacteria		Firmicutes	Clostridia	Clostridiales	Ruminococcaceae	Faecalibacterium
HCR12_bin_148	2037	1971	1819	Clostridiales	789	Clostridiales bacterium OX=1898207	778	69.41	Bacteria		Firmicutes	Clostridia	Clostridiales
N11283_bin_197	1976	1920	1828	Parabacteroides	1260	Parabacteroides distasonis OX=823	395	76.81	Bacteria		Bacteroidetes	Bacteroidia	Bacteroidales	Tannerellaceae	Parabacteroides
N11345_bin_145	2204	2004	1628	Ruminococcus	789	uncultured Ruminococcus sp. OX=165186	719	71.08	Bacteria		Firmicutes	Clostridia	Clostridiales	Ruminococcaceae	Ruminococcus
HCR4_bin_3	2097	1960	1835	Treponema	1773	Treponema berlinense OX=225004	931	69.12	Bacteria		Spirochaetes	Spirochaetia	Spirochaetales	Spirochaetaceae	Treponema
HCR15_bin_83	2157	1954	1653	Prevotella	1382	Bacteroidales bacterium OX=2030927	191	68.82	Bacteria		Bacteroidetes	Bacteroidia	Bacteroidales	Prevotellaceae	Prevotella
HCR12_bin_26	2072	1997	1759	Roseburia	1602	Roseburia sp. CAG:197 OX=1262943	618	78.72	Bacteria		Firmicutes	Clostridia	Clostridiales	Lachnospiraceae	Roseburia
N6536_bin_126	2023	1972	1830	Subdoligranulum	1017	Gemmiger formicilis OX=745368	612	88.32	Bacteria		Firmicutes	Clostridia	Clostridiales	Ruminococcaceae	Subdoligranulum
co_bins_asymptomatic_2_406	2048	1986	1641	Blautia	1042	Blautia sp. OF03-15BH OX=2292287	999	95.48	Bacteria		Firmicutes	Clostridia	Clostridiales	Lachnospiraceae	Blautia
N00119_bin_57	1976	1944	1796	Butyricicoccus	1470	Agathobaculum butyriciproducens OX=1628085	304	98.25	Bacteria		Firmicutes	Clostridia	Clostridiales	Clostridiaceae	Butyricicoccus
HCR17_bin_41	2087	1906	1724	Bacteroides	874	Bacteroides sp. 43_108 OX=1896974	627	65.58	Bacteria		Bacteroidetes	Bacteroidia	Bacteroidales	Bacteroidaceae	Bacteroides
N6536_bin_15	2028	1893	1796	Ruminococcaceae	780	Ruminococcaceae bacterium OX=1898205	775	64.08	Bacteria		Firmicutes	Clostridia	Clostridiales	Ruminococcaceae
N6536_bin_101	2104	1927	1874	Porphyromonadaceae	1253	Porphyromonadaceae bacterium OX=2049046	1252	82.76	Bacteria		Bacteroidetes	Bacteroidia	Bacteroidales	Porphyromonadaceae
HCR13_bin_108	2085	1952	1772	Treponema	1687	Treponema sp. OX=166	841	66.07	Bacteria		Spirochaetes	Spirochaetia	Spirochaetales	Spirochaetaceae	Treponema
NCR9_bin_38	1984	1960	1867	Faecalibacterium	1882	Faecalibacterium prausnitzii OX=853	778	97.57	Bacteria		Firmicutes	Clostridia	Clostridiales	Ruminococcaceae	Faecalibacterium
N6536_bin_133	2103	1941	1790	Erysipelotrichaceae	783	Erysipelotrichaceae bacterium OX=2049044	779	66.2	Bacteria		Firmicutes	Erysipelotrichia	Erysipelotrichales	Erysipelotrichaceae
HCR12_bin_49	2132	1945	1714	Bacteroides	724	Rikenellaceae bacterium OX=2049048	338	64.43	Bacteria		Bacteroidetes	Bacteroidia	Bacteroidales	Bacteroidaceae	Bacteroides
HCR3_bin_90	2010	1935	1817	Prevotella	1856	Prevotella sp. P3-120 OX=2024220	787	96.28	Bacteria		Bacteroidetes	Bacteroidia	Bacteroidales	Prevotellaceae	Prevotella
N11345_bin_124	2070	1867	1745	Clostridiales	378	Clostridiales bacterium OX=1898207	365	58.07	Bacteria		Firmicutes	Clostridia	Clostridiales
N11438_bin_109	2072	1977	1864	Bacteroides	1774	Bacteroides sp. CAG:770 OX=1262751	1545	93.36	Bacteria		Bacteroidetes	Bacteroidia	Bacteroidales	Bacteroidaceae	Bacteroides
HCR11_bin_53	2090	1969	1727	Helicobacter	1886	Helicobacter sp. MIT 01-3238 OX=398627	1008	89.93	Bacteria		Proteobacteria	Epsilonproteobacteria	Campylobacterales	Helicobacteraceae	Helicobacter
HCR12_bin_73	2160	1955	1686	Prevotella	1400	Bacteroidales bacterium OX=2030927	178	69.76	Bacteria		Bacteroidetes	Bacteroidia	Bacteroidales	Prevotellaceae	Prevotella
N11283_bin_163	2014	1947	1853	Ruminococcaceae	1127	Ruminococcaceae bacterium OX=1898205	1125	82.51	Bacteria		Firmicutes	Clostridia	Clostridiales	Ruminococcaceae
HCR3_bin_133	2083	1896	1580	Bacteroides	908	Bacteroides sp. 43_108 OX=1896974	641	65.48	Bacteria		Bacteroidetes	Bacteroidia	Bacteroidales	Bacteroidaceae	Bacteroides
HCR5_bin_15	2193	1965	1693	Bacteroides	686	Rikenellaceae bacterium OX=2049048	349	63.64	Bacteria		Bacteroidetes	Bacteroidia	Bacteroidales	Bacteroidaceae	Bacteroides
N10476_bin_41	2109	1937	1754	Prevotella	1825	Prevotella sp. OX=59823	533	78.18	Bacteria		Bacteroidetes	Bacteroidia	Bacteroidales	Prevotellaceae	Prevotella
co_bins_asymptomatic_2_681	2019	1929	1735	Roseburia	1007	Roseburia sp. CAG:197 OX=1262943	242	71.68	Bacteria		Firmicutes	Clostridia	Clostridiales	Lachnospiraceae	Roseburia
N11283_bin_89	2023	1971	1793	Ruminococcus	1009	Ruminococcus sp. CAG:488 OX=1262959	871	96.5	Bacteria		Firmicutes	Clostridia	Clostridiales	Ruminococcaceae	Ruminococcus
N10476_bin_83	2025	1922	1794	Prevotella	1762	Prevotella sp. 885 OX=2022527	601	78.38	Bacteria		Bacteroidetes	Bacteroidia	Bacteroidales	Prevotellaceae	Prevotella
N6536_bin_81	2048	1983	1767	Firmicutes	1438	Firmicutes bacterium CAG:124 OX=1263002	1319	81.77	Bacteria		Firmicutes
HCR11_bin_5	2033	1916	1745	Prevotellaceae	1270	Prevotellaceae bacterium OX=2049047	1266	77.01	Bacteria		Bacteroidetes	Bacteroidia	Bacteroidales	Prevotellaceae
NCR11_bin_87	2105	1909	1802	Ruminococcus	751	uncultured Ruminococcus sp. OX=165186	475	63.12	Bacteria		Firmicutes	Clostridia	Clostridiales	Ruminococcaceae	Ruminococcus
N11438_bin_74	1986	1957	1749	Lactobacillus	1932	Lactobacillus reuteri OX=1598	1053	97.77	Bacteria		Firmicutes	Bacilli	Lactobacillales	Lactobacillaceae	Lactobacillus
NCR9_bin_153	2063	1941	1654	Gemmiger	597	Gemmiger sp. An120 OX=1965549	313	67.83	Bacteria		Firmicutes	Clostridia	Clostridiales	Ruminococcaceae	Gemmiger
HCR14_bin_33	2021	1870	1701	Bacteroides	885	Bacteroides sp. 43_108 OX=1896974	625	65.33	Bacteria		Bacteroidetes	Bacteroidia	Bacteroidales	Bacteroidaceae	Bacteroides
HCR17_bin_80	2009	1963	1713	[Eubacterium]	1064	[Eubacterium] rectale OX=39491	829	93.53
N11170_bin_66	2019	1959	1637	Ruminococcaceae	1432	Ruminococcaceae bacterium OX=1898205	1430	95.83	Bacteria		Firmicutes	Clostridia	Clostridiales	Ruminococcaceae
HCR6_bin_123	2002	1948	1683	Subdoligranulum	1006	Gemmiger formicilis OX=745368	648	87.94	Bacteria		Firmicutes	Clostridia	Clostridiales	Ruminococcaceae	Subdoligranulum
HCR4_bin_4	1962	1927	1603	Fibrobacter	1911	Fibrobacter sp. UWS3 OX=1896222	1828	98.19	Bacteria		Fibrobacteres	Fibrobacteria	Fibrobacterales	Fibrobacteraceae	Fibrobacter
HCR6_bin_42	2066	1995	1875	Candidatus	818	Candidatus Gastranaerophilales bacterium HUM_1 OX=1916322	737	93.55
HCR17_bin_112	1934	1890	1643	Roseburia	1594	Roseburia sp. AM16-25 OX=2292065	840	85.24	Bacteria		Firmicutes	Clostridia	Clostridiales	Lachnospiraceae	Roseburia
co_bins_asymptomatic_1_250	1965	1854	1733	Clostridium	987	Lachnospiraceae bacterium OX=1898203	256	65.51	Bacteria		Firmicutes	Clostridia	Clostridiales	Clostridiaceae	Clostridium
HCR14_bin_109	1982	1941	1685	Subdoligranulum	993	Gemmiger formicilis OX=745368	632	88.07	Bacteria		Firmicutes	Clostridia	Clostridiales	Ruminococcaceae	Subdoligranulum
N10476_bin_106	2008	1925	1661	Clostridium	1179	Clostridium sp. CAG:167 OX=1262777	444	71.25	Bacteria		Firmicutes	Clostridia	Clostridiales	Clostridiaceae	Clostridium
N11085_bin_29	1981	1807	1658	Ruminococcaceae	649	Ruminococcaceae bacterium OX=1898205	635	60	Bacteria		Firmicutes	Clostridia	Clostridiales	Ruminococcaceae
co_bins_asymptomatic_1_734	1980	1863	1722	Parabacteroides	1386	Parabacteroides distasonis OX=823	215	77.89	Bacteria		Bacteroidetes	Bacteroidia	Bacteroidales	Tannerellaceae	Parabacteroides
HCR12_bin_110	2049	1963	1578	Bacteroides	1687	Bacteroides sp. CAG:709 OX=1262748	1387	92.2	Bacteria		Bacteroidetes	Bacteroidia	Bacteroidales	Bacteroidaceae	Bacteroides
co_bins_diarrheal_479	2047	1856	1747	Ruminococcus	740	uncultured Ruminococcus sp. OX=165186	431	61.97	Bacteria		Firmicutes	Clostridia	Clostridiales	Ruminococcaceae	Ruminococcus
HCR8_bin_143	2036	1944	1856	Treponema	1836	Treponema berlinense OX=225004	1640	93.64	Bacteria		Spirochaetes	Spirochaetia	Spirochaetales	Spirochaetaceae	Treponema
N10476_bin_49	1968	1858	1710	Anaerovibrio	1071	Anaerovibrio sp. JC8 OX=1240085	456	68.82	Bacteria		Firmicutes	Negativicutes	Selenomonadales	Selenomonadaceae	Anaerovibrio
HCR12_bin_84	1989	1890	1698	Ruminococcus	1664	Ruminococcus sp. CAG:624 OX=1262965	1274	90	Bacteria		Firmicutes	Clostridia	Clostridiales	Ruminococcaceae	Ruminococcus
NCR10_bin_39	2003	1883	1714	Prevotellaceae	1264	Prevotellaceae bacterium OX=2049047	1259	76.98	Bacteria		Bacteroidetes	Bacteroidia	Bacteroidales	Prevotellaceae
HCR16_bin_77	2035	1898	1685	Treponema	1636	Treponema sp. OX=166	806	66.1	Bacteria		Spirochaetes	Spirochaetia	Spirochaetales	Spirochaetaceae	Treponema
co_bins_diarrheal_238	1968	1912	1790	Succinatimonas	1229	Succinatimonas sp. CAG:777 OX=1262974	1218	93.81	Bacteria		Proteobacteria	Gammaproteobacteria	Aeromonadales	Succinivibrionaceae	Succinatimonas
HCR9_bin_118	2025	1917	1817	Treponema	1828	Treponema berlinense OX=225004	1635	94.33	Bacteria		Spirochaetes	Spirochaetia	Spirochaetales	Spirochaetaceae	Treponema
N10476_bin_111	1933	1864	1728	Prevotella	1726	Prevotella sp. 885 OX=2022527	596	78.1	Bacteria		Bacteroidetes	Bacteroidia	Bacteroidales	Prevotellaceae	Prevotella
HCR3_bin_86	2057	1893	1593	Prevotella	1393	Bacteroidales bacterium OX=2030927	182	70.71	Bacteria		Bacteroidetes	Bacteroidia	Bacteroidales	Prevotellaceae	Prevotella
NCR10_bin_84	2032	1889	1685	Porphyromonadaceae	1298	Porphyromonadaceae bacterium OX=2049046	1298	83.42	Bacteria		Bacteroidetes	Bacteroidia	Bacteroidales	Porphyromonadaceae
co_bins_asymptomatic_2_562	1950	1896	1746	Coprococcus	1684	Coprococcus sp. CAG:782 OX=1262863	844	95.65	Bacteria		Firmicutes	Clostridia	Clostridiales	Lachnospiraceae	Coprococcus
NCR9_bin_131	2032	1949	1613	Oscillibacter	1298	Oscillibacter sp. 57_20 OX=1897011	924	81.51	Bacteria		Firmicutes	Clostridia	Clostridiales	Oscillospiraceae	Oscillibacter
NCR9_bin_40	2031	1892	1750	Porphyromonadaceae	1322	Porphyromonadaceae bacterium OX=2049046	1322	83.68	Bacteria		Bacteroidetes	Bacteroidia	Bacteroidales	Porphyromonadaceae
HCR12_bin_41	2024	1906	1621	Butyricicoccus	1200	Butyricicoccus porcorum OX=1945634	1138	73.86	Bacteria		Firmicutes	Clostridia	Clostridiales	Clostridiaceae	Butyricicoccus
HCR6_bin_58	2077	1886	1669	Helicobacter	1705	Helicobacter sp. MIT 14-3879 OX=2040649	890	65.14	Bacteria		Proteobacteria	Epsilonproteobacteria	Campylobacterales	Helicobacteraceae	Helicobacter
N11438_bin_52	1911	1845	1737	Bacteroides	1627	Bacteroides sp. CAG:709 OX=1262748	1390	92.93	Bacteria		Bacteroidetes	Bacteroidia	Bacteroidales	Bacteroidaceae	Bacteroides
HCR7_bin_159	1972	1930	1633	[Eubacterium]	976	[Eubacterium] rectale OX=39491	722	92.48
NCR11_bin_115	1934	1903	1836	Megasphaera	1863	Megasphaera elsdenii OX=907	734	98.13	Bacteria		Firmicutes	Negativicutes	Veillonellales	Veillonellaceae	Megasphaera
HCR7_bin_81	2084	1898	1740	Prevotella	1648	Prevotella sp. CAG:5226 OX=1262930	1194	76	Bacteria		Bacteroidetes	Bacteroidia	Bacteroidales	Prevotellaceae	Prevotella
N11283_bin_57	1962	1927	1723	Firmicutes	1438	Firmicutes bacterium CAG:124 OX=1263002	1308	83.11	Bacteria		Firmicutes
NCR11_bin_47	1901	1840	1606	Firmicutes	1442	Firmicutes bacterium CAG:791 OX=1262993	1436	92.81	Bacteria		Firmicutes
HCR15_bin_100	1953	1917	1605	Coprococcus	1582	Coprococcus catus OX=116085	1148	94.24	Bacteria		Firmicutes	Clostridia	Clostridiales	Lachnospiraceae	Coprococcus
N10476_bin_61	1990	1737	1594	Bacteroidales	785	Bacteroidales bacterium OX=2030927	741	59.64	Bacteria		Bacteroidetes	Bacteroidia	Bacteroidales
HCR11_bin_83	2000	1899	1637	Butyricicoccus	1200	Butyricicoccus porcorum OX=1945634	1152	73.52	Bacteria		Firmicutes	Clostridia	Clostridiales	Clostridiaceae	Butyricicoccus
NCR11_bin_46	2022	1906	1788	Firmicutes	870	Clostridiales bacterium OX=1898207	700	79.06	Bacteria		Firmicutes
HCR12_bin_66	1917	1790	1575	Porphyromonadaceae	525	Porphyromonadaceae bacterium OX=2049046	524	63.07	Bacteria		Bacteroidetes	Bacteroidia	Bacteroidales	Porphyromonadaceae
HCR2_bin_97	1979	1865	1653	Clostridiales	681	Clostridiales bacterium OX=1898207	665	69.63	Bacteria		Firmicutes	Clostridia	Clostridiales
N11085_bin_52	1978	1775	1633	Sphaerochaeta	735	Sphaerochaeta pleomorpha (strain ATCC BAA-1885 / DSM 22778 / Grapes) OX=158190	257	57.62	Bacteria		Spirochaetes	Spirochaetia	Spirochaetales	Spirochaetaceae	Sphaerochaeta
NCR9_bin_64	1925	1859	1639	Subdoligranulum	1001	Gemmiger formicilis OX=745368	573	86.9	Bacteria		Firmicutes	Clostridia	Clostridiales	Ruminococcaceae	Subdoligranulum
NCR10_bin_124	1902	1818	1624	Prevotella	1719	Prevotella sp. P3-120 OX=2024220	720	95.19	Bacteria		Bacteroidetes	Bacteroidia	Bacteroidales	Prevotellaceae	Prevotella
N10476_bin_73	1840	1755	1505	Clostridium	314	Lachnospiraceae bacterium OX=1898203	166	62.66	Bacteria		Firmicutes	Clostridia	Clostridiales	Clostridiaceae	Clostridium
NCR9_bin_102	1925	1810	1616	Anaerovibrio	1081	Anaerovibrio sp. JC8 OX=1240085	453	68.96	Bacteria		Firmicutes	Negativicutes	Selenomonadales	Selenomonadaceae	Anaerovibrio
HCR18_bin_37	1910	1862	1541	Subdoligranulum	982	Gemmiger formicilis OX=745368	625	88.34	Bacteria		Firmicutes	Clostridia	Clostridiales	Ruminococcaceae	Subdoligranulum
HCR3_bin_27	1918	1865	1668	Roseburia	1526	Roseburia sp. CAG:197 OX=1262943	587	79.21	Bacteria		Firmicutes	Clostridia	Clostridiales	Lachnospiraceae	Roseburia
HCR16_bin_190	2013	1852	1727	Treponema	1586	Treponema bryantii OX=163	876	65.92	Bacteria		Spirochaetes	Spirochaetia	Spirochaetales	Spirochaetaceae	Treponema
NCR11_bin_64	1857	1834	1719	Faecalibacterium	1791	Faecalibacterium prausnitzii OX=853	1489	97.62	Bacteria		Firmicutes	Clostridia	Clostridiales	Ruminococcaceae	Faecalibacterium
N11345_bin_136	1950	1880	1662	Ruminococcaceae	907	Ruminococcaceae bacterium OX=1898205	905	83.69	Bacteria		Firmicutes	Clostridia	Clostridiales	Ruminococcaceae
N11438_bin_51	1965	1860	1745	Oscillibacter	1314	Oscillibacter sp. OX=1945593	1238	81.39	Bacteria		Firmicutes	Clostridia	Clostridiales	Oscillospiraceae	Oscillibacter
N10476_bin_130	1960	1846	1662	Clostridiales	621	Clostridiales bacterium OX=1898207	606	71.89	Bacteria		Firmicutes	Clostridia	Clostridiales
HCR1_bin_116	1974	1866	1604	Butyricicoccus	1172	Butyricicoccus porcorum OX=1945634	1111	74.41	Bacteria		Firmicutes	Clostridia	Clostridiales	Clostridiaceae	Butyricicoccus
HCR3_bin_185	1926	1808	1709	Treponema	1619	Treponema bryantii OX=163	1009	67.48	Bacteria		Spirochaetes	Spirochaetia	Spirochaetales	Spirochaetaceae	Treponema
HCR10_bin_38	1839	1776	1616	Parabacteroides	1273	Parabacteroides distasonis OX=823	407	76.12	Bacteria		Bacteroidetes	Bacteroidia	Bacteroidales	Tannerellaceae	Parabacteroides
N10476_bin_88	1870	1826	1746	Prevotella	718	Porphyromonadaceae bacterium OX=2049046	685	94.39	Bacteria		Bacteroidetes	Bacteroidia	Bacteroidales	Prevotellaceae	Prevotella
NCR9_bin_113	1865	1819	1644	Faecalibacterium	1637	Faecalibacterium prausnitzii OX=853	1059	84.33	Bacteria		Firmicutes	Clostridia	Clostridiales	Ruminococcaceae	Faecalibacterium
HCR13_bin_57	1994	1795	1601	Helicobacter	1594	Helicobacter sp. MIT 14-3879 OX=2040649	825	65.38	Bacteria		Proteobacteria	Epsilonproteobacteria	Campylobacterales	Helicobacteraceae	Helicobacter
HCR17_bin_191	1931	1830	1663	Rikenellaceae	810	Rikenellaceae bacterium OX=2049048	810	84.93	Bacteria		Bacteroidetes	Bacteroidia	Bacteroidales	Rikenellaceae
N11345_bin_58	1889	1852	1799	Firmicutes	1386	Firmicutes bacterium CAG:555 OX=1263030	1313	95.13	Bacteria		Firmicutes
HCR6_bin_140	1883	1849	1688	Prevotella	1802	Prevotella sp. CAG:520 OX=1262929	1164	95.03	Bacteria		Bacteroidetes	Bacteroidia	Bacteroidales	Prevotellaceae	Prevotella
HCR17_bin_147	1962	1888	1609	Bacteroides	1678	Bacteroides sp. CAG:770 OX=1262751	1380	92.87	Bacteria		Bacteroidetes	Bacteroidia	Bacteroidales	Bacteroidaceae	Bacteroides
N11345_bin_88	1870	1803	1746	Alistipes	1522	Alistipes sp. CAG:514 OX=1262696	1282	94.61	Bacteria		Bacteroidetes	Bacteroidia	Bacteroidales	Rikenellaceae	Alistipes
N6536_bin_72	1873	1834	1680	uncultured	1639	uncultured Eubacterium sp. OX=165185	1624	95.25
HCR12_bin_115	1916	1840	1613	Bacteroides	1640	Bacteroides sp. CAG:770 OX=1262751	1378	93.65	Bacteria		Bacteroidetes	Bacteroidia	Bacteroidales	Bacteroidaceae	Bacteroides
N11283_bin_201	1893	1794	1673	Prevotellaceae	1210	Prevotellaceae bacterium OX=2049047	1208	77.22	Bacteria		Bacteroidetes	Bacteroidia	Bacteroidales	Prevotellaceae
HCR18_bin_89	1916	1814	1554	Clostridiales	662	Clostridiales bacterium OX=1898207	652	69.32	Bacteria		Firmicutes	Clostridia	Clostridiales
HCR7_bin_120	1932	1767	1613	Helicobacter	1571	Helicobacter sp. MIT 14-3879 OX=2040649	820	65.76	Bacteria		Proteobacteria	Epsilonproteobacteria	Campylobacterales	Helicobacteraceae	Helicobacter
co_bins_diarrheal_91	1980	1906	1791	Treponema	1819	Treponema succinifaciens (strain ATCC 33096 / DSM 2489 / 6091) OX=869209	1480	93.64	Bacteria		Spirochaetes	Spirochaetia	Spirochaetales	Spirochaetaceae	Treponema
HCR17_bin_3	2006	1811	1502	Bacteroides	678	Rikenellaceae bacterium OX=2049048	314	64.5	Bacteria		Bacteroidetes	Bacteroidia	Bacteroidales	Bacteroidaceae	Bacteroides
co_bins_asymptomatic_2_277	1896	1809	1594	Clostridium	707	Lachnospiraceae bacterium OX=1898203	615	69.75	Bacteria		Firmicutes	Clostridia	Clostridiales	Clostridiaceae	Clostridium
HCR5_bin_97	1931	1895	1742	Clostridium	1664	Clostridium sp. CAG:413 OX=1262803	1657	95	Bacteria		Firmicutes	Clostridia	Clostridiales	Clostridiaceae	Clostridium
N11170_bin_116	1911	1775	1665	Ruminococcaceae	726	Ruminococcaceae bacterium OX=1898205	718	61.3	Bacteria		Firmicutes	Clostridia	Clostridiales	Ruminococcaceae
HCR4_bin_158	1910	1806	1664	Treponema	1557	Treponema sp. OX=166	761	66.02	Bacteria		Spirochaetes	Spirochaetia	Spirochaetales	Spirochaetaceae	Treponema
HCR3_bin_34	1980	1794	1684	Prevotella	1570	Prevotella sp. CAG:5226 OX=1262930	1123	75.93	Bacteria		Bacteroidetes	Bacteroidia	Bacteroidales	Prevotellaceae	Prevotella
NCR9_bin_45	1917	1851	1639	Oscillibacter	1405	Oscillibacter sp. 57_20 OX=1897011	1128	90.1	Bacteria		Firmicutes	Clostridia	Clostridiales	Oscillospiraceae	Oscillibacter
HCR1_bin_114	1952	1770	1647	Bacteroides	930	Bacteroides sp. 43_108 OX=1896974	689	65.67	Bacteria		Bacteroidetes	Bacteroidia	Bacteroidales	Bacteroidaceae	Bacteroides
N11170_bin_121	1899	1775	1686	Faecalibacterium	337	Faecalibacterium prausnitzii OX=853	183	66.69	Bacteria		Firmicutes	Clostridia	Clostridiales	Ruminococcaceae	Faecalibacterium
HCR7_bin_57	1902	1867	1474	Clostridium	1592	Clostridium sp. CAG:510 OX=1262816	1546	94.86	Bacteria		Firmicutes	Clostridia	Clostridiales	Clostridiaceae	Clostridium
co_bins_asymptomatic_1_492	1891	1792	1703	Prevotellaceae	1204	Prevotellaceae bacterium OX=2049047	1200	75.91	Bacteria		Bacteroidetes	Bacteroidia	Bacteroidales	Prevotellaceae
HCR10_bin_51	2020	1828	1636	Prevotella	1611	Prevotella sp. CAG:5226 OX=1262930	1161	75.4	Bacteria		Bacteroidetes	Bacteroidia	Bacteroidales	Prevotellaceae	Prevotella
NCR10_bin_41	1846	1828	1681	Streptococcus	1795	Streptococcus equinus OX=1335	552	97.93	Bacteria		Firmicutes	Bacilli	Lactobacillales	Streptococcaceae	Streptococcus
NCR9_bin_63	1901	1849	1777	Firmicutes	718	Tyzzerella sp. OX=2053632	508	95.13	Bacteria		Firmicutes
NCR9_bin_53	1878	1840	1546	Roseburia	1597	Roseburia sp. AM16-25 OX=2292065	803	95.14	Bacteria		Firmicutes	Clostridia	Clostridiales	Lachnospiraceae	Roseburia
HCR15_bin_87	1881	1819	1477	Subdoligranulum	911	Gemmiger formicilis OX=745368	606	87.56	Bacteria		Firmicutes	Clostridia	Clostridiales	Ruminococcaceae	Subdoligranulum
N11438_bin_79	1822	1777	1669	Ruminococcus	1630	Ruminococcus sp. CAG:624 OX=1262965	1297	92.51	Bacteria		Firmicutes	Clostridia	Clostridiales	Ruminococcaceae	Ruminococcus
HCR4_bin_157	1892	1853	1555	Coprococcus	1522	Coprococcus catus OX=116085	1091	93.62	Bacteria		Firmicutes	Clostridia	Clostridiales	Lachnospiraceae	Coprococcus
co_bins_asymptomatic_1_403	1924	1672	1388	Verrucomicrobia	1081	Verrucomicrobia bacterium OX=2026799	847	55.1	Bacteria		Verrucomicrobia
HCR10_bin_37	1878	1838	1637	Treponema	1800	Treponema berlinense OX=225004	1687	96.92	Bacteria		Spirochaetes	Spirochaetia	Spirochaetales	Spirochaetaceae	Treponema
co_bins_asymptomatic_1_666	1876	1764	1535	Ruminococcus	1325	Ruminococcus flavefaciens OX=1265	715	70.12	Bacteria		Firmicutes	Clostridia	Clostridiales	Ruminococcaceae	Ruminococcus
N6536_bin_112	1881	1776	1615	Subdoligranulum	885	Gemmiger formicilis OX=745368	545	86.69	Bacteria		Firmicutes	Clostridia	Clostridiales	Ruminococcaceae	Subdoligranulum
N11283_bin_191	1911	1855	1573	Clostridiales	1206	Clostridiales bacterium OX=1898207	1199	90.64	Bacteria		Firmicutes	Clostridia	Clostridiales
N11085_bin_90	1893	1851	1643	Clostridiales	992	Clostridiales bacterium OX=1898207	986	95.11	Bacteria		Firmicutes	Clostridia	Clostridiales
HCR12_bin_87	1836	1801	1726	Treponema	1756	Treponema berlinense OX=225004	1652	97.19	Bacteria		Spirochaetes	Spirochaetia	Spirochaetales	Spirochaetaceae	Treponema
HCR14_bin_87	1887	1802	1627	Megasphaera	1436	Megasphaera cerevisiae DSM 20462 OX=1122219	310	77.56	Bacteria		Firmicutes	Negativicutes	Veillonellales	Veillonellaceae	Megasphaera
N11345_bin_139	1783	1759	1692	Prevotella	697	Porphyromonadaceae bacterium OX=2049046	651	94.71	Bacteria		Bacteroidetes	Bacteroidia	Bacteroidales	Prevotellaceae	Prevotella
N11438_bin_150	1915	1773	1695	Prevotella	1276	Prevotella sp. MGM2 OX=2033406	666	69.67	Bacteria		Bacteroidetes	Bacteroidia	Bacteroidales	Prevotellaceae	Prevotella
NCR9_bin_80	1853	1827	1669	Weissella	1822	Weissella confusa OX=1583	1004	99.16	Bacteria		Firmicutes	Bacilli	Lactobacillales	Leuconostocaceae	Weissella
HCR6_bin_165	1989	1812	1665	Prevotella	1573	Prevotella sp. CAG:5226 OX=1262930	1183	75.7	Bacteria		Bacteroidetes	Bacteroidia	Bacteroidales	Prevotellaceae	Prevotella
N11283_bin_59	1900	1806	1698	Bacteroides	1587	Bacteroides sp. CAG:770 OX=1262751	1391	92.38	Bacteria		Bacteroidetes	Bacteroidia	Bacteroidales	Bacteroidaceae	Bacteroides
N11345_bin_30	1774	1748	1651	Lactobacillus	1728	Lactobacillus animalis OX=1605	892	97.7	Bacteria		Firmicutes	Bacilli	Lactobacillales	Lactobacillaceae	Lactobacillus
HCR11_bin_124	1879	1776	1660	Prevotella	1498	Prevotella sp. CAG:873 OX=1262936	1436	92.24	Bacteria		Bacteroidetes	Bacteroidia	Bacteroidales	Prevotellaceae	Prevotella
N11283_bin_78	1845	1794	1635	Phascolarctobacterium	1693	Phascolarctobacterium succinatutens YIT 12067 OX=626939	991	96.7	Bacteria		Firmicutes	Negativicutes	Acidaminococcales	Acidaminococcaceae	Phascolarctobacterium
HCR5_bin_112	1931	1692	1573	Candidatus	1190	Candidatus Gastranaerophilales bacterium HUM_10 OX=1916229	228	67.45
HCR3_bin_58	1938	1763	1588	Helicobacter	1588	Helicobacter sp. MIT 14-3879 OX=2040649	855	65.93	Bacteria		Proteobacteria	Epsilonproteobacteria	Campylobacterales	Helicobacteraceae	Helicobacter
HCR6_bin_118	1867	1780	1670	Treponema	1607	Treponema sp. OX=166	1038	67.03	Bacteria		Spirochaetes	Spirochaetia	Spirochaetales	Spirochaetaceae	Treponema
N11438_bin_56	1927	1751	1591	Prevotella	1281	Bacteroidales bacterium OX=2030927	181	68.67	Bacteria		Bacteroidetes	Bacteroidia	Bacteroidales	Prevotellaceae	Prevotella
HCR17_bin_137	1872	1783	1567	Clostridiales	579	Clostridiales bacterium OX=1898207	568	72.23	Bacteria		Firmicutes	Clostridia	Clostridiales
N11438_bin_36	1869	1754	1664	Bacteroides	688	Rikenellaceae bacterium OX=2049048	350	69.64	Bacteria		Bacteroidetes	Bacteroidia	Bacteroidales	Bacteroidaceae	Bacteroides
NCR9_bin_109	1868	1839	1751	Clostridiales	970	Clostridiales bacterium OX=1898207	962	95.24	Bacteria		Firmicutes	Clostridia	Clostridiales
HCR5_bin_152	1889	1773	1550	Gemmiger	332	Faecalibacterium prausnitzii OX=853	176	67.14	Bacteria		Firmicutes	Clostridia	Clostridiales	Ruminococcaceae	Gemmiger
HCR12_bin_102	1961	1785	1625	Prevotella	1574	Prevotella sp. CAG:5226 OX=1262930	1137	76.34	Bacteria		Bacteroidetes	Bacteroidia	Bacteroidales	Prevotellaceae	Prevotella
HCR6_bin_127	1875	1795	1726	Treponema	1742	Treponema berlinense OX=225004	1608	95.89	Bacteria		Spirochaetes	Spirochaetia	Spirochaetales	Spirochaetaceae	Treponema
N11345_bin_107	1929	1712	1614	Clostridiales	688	Clostridiales bacterium OX=1898207	668	60.89	Bacteria		Firmicutes	Clostridia	Clostridiales
HCR12_bin_16	1916	1748	1616	Treponema	1492	Treponema porcinum OX=261392	895	66.38	Bacteria		Spirochaetes	Spirochaetia	Spirochaetales	Spirochaetaceae	Treponema
N11345_bin_99	1831	1743	1674	Eubacterium	1320	Eubacterium coprostanoligenes OX=290054	1282	85.4	Bacteria		Firmicutes	Clostridia	Clostridiales	Eubacteriaceae	Eubacterium
HCR7_bin_61	1866	1773	1429	Clostridiales	684	Clostridiales bacterium OX=1898207	671	70.25	Bacteria		Firmicutes	Clostridia	Clostridiales
HCR10_bin_18	1850	1808	1495	Bacteroides	1635	Bacteroides sp. CAG:770 OX=1262751	1419	94.51	Bacteria		Bacteroidetes	Bacteroidia	Bacteroidales	Bacteroidaceae	Bacteroides
NCR10_bin_130	1815	1733	1537	Oribacterium	1297	Oribacterium sp. OX=1969407	1078	81.2	Bacteria		Firmicutes	Clostridia	Clostridiales	Lachnospiraceae	Oribacterium
HCR5_bin_16	1900	1737	1598	Candidatus	1182	Candidatus Melainabacteria bacterium OX=2052166	863	63.55
N11345_bin_97	1892	1768	1655	Candidatus	960	Candidatus Melainabacteria bacterium MEL.A1 OX=1899017	593	78.54
N6536_bin_63	1868	1765	1637	Eubacterium	1367	Eubacterium coprostanoligenes OX=290054	1332	90.35	Bacteria		Firmicutes	Clostridia	Clostridiales	Eubacteriaceae	Eubacterium
co_bins_diarrheal_330	1910	1717	1466	Firmicutes	445	Clostridiales bacterium OX=1898207	328	60.58	Bacteria		Firmicutes
HCR17_bin_19	1861	1762	1596	Helicobacter	1694	Helicobacter sp. MIT 01-3238 OX=398627	927	91.27	Bacteria		Proteobacteria	Epsilonproteobacteria	Campylobacterales	Helicobacteraceae	Helicobacter
HCR3_bin_148	1846	1768	1580	Clostridiales	597	Clostridiales bacterium OX=1898207	588	71.75	Bacteria		Firmicutes	Clostridia	Clostridiales
N11283_bin_183	1890	1675	1517	Bacteroidales	757	Bacteroidales bacterium OX=2030927	734	60.44	Bacteria		Bacteroidetes	Bacteroidia	Bacteroidales
N00119_bin_99	1765	1691	1594	Clostridium	311	Lachnospiraceae bacterium OX=1898203	75	62.98	Bacteria		Firmicutes	Clostridia	Clostridiales	Clostridiaceae	Clostridium
N11345_bin_11	1783	1741	1611	Prevotella	1683	Prevotella sp. CAG:520 OX=1262929	1130	94.14	Bacteria		Bacteroidetes	Bacteroidia	Bacteroidales	Prevotellaceae	Prevotella
HCR12_bin_7	1911	1665	1529	Bacteroidales	731	Bacteroidales bacterium OX=2030927	702	60.83	Bacteria		Bacteroidetes	Bacteroidia	Bacteroidales
HCR12_bin_40	1843	1701	1536	Clostridium	317	Clostridium sp. SCN 57-10 OX=1660094	248	63.73	Bacteria		Firmicutes	Clostridia	Clostridiales	Clostridiaceae	Clostridium
NCR11_bin_24	1767	1708	1601	Selenomonas	1269	Selenomonas ruminantium OX=971	727	78.3	Bacteria		Firmicutes	Negativicutes	Selenomonadales	Selenomonadaceae	Selenomonas
HCR9_bin_73	1863	1773	1525	Bacteroides	782	Rikenellaceae bacterium OX=2049048	779	86.56	Bacteria		Bacteroidetes	Bacteroidia	Bacteroidales	Bacteroidaceae	Bacteroides
HCR17_bin_119	1844	1766	1498	Bacteroides	1548	Bacteroides sp. CAG:709 OX=1262748	1324	92.74	Bacteria		Bacteroidetes	Bacteroidia	Bacteroidales	Bacteroidaceae	Bacteroides
co_bins_diarrheal_827	1819	1760	1661	Bacteroides	1575	Bacteroides sp. CAG:545 OX=1262742	1350	93.31	Bacteria		Bacteroidetes	Bacteroidia	Bacteroidales	Bacteroidaceae	Bacteroides
N11283_bin_194	1821	1690	1603	Candidatus	1213	Candidatus Melainabacteria bacterium OX=2052166	892	63.87
HCR17_bin_70	1883	1744	1505	Prevotella	1253	Bacteroidales bacterium OX=2030927	176	69.27	Bacteria		Bacteroidetes	Bacteroidia	Bacteroidales	Prevotellaceae	Prevotella
N6536_bin_4	1813	1709	1544	uncultured	462	uncultured Eubacterium sp. OX=165185	427	70.4
N11085_bin_44	1692	1679	1620	Methanobrevibacter	1653	Methanobrevibacter smithii OX=2173	292	95.58	Archaea		Euryarchaeota	Methanobacteria	Methanobacteriales	Methanobacteriaceae	Methanobrevibacter
co_bins_asymptomatic_1_370	1871	1696	1494	Clostridiales	721	Clostridiales bacterium OX=1898207	699	57.01	Bacteria		Firmicutes	Clostridia	Clostridiales
HCR13_bin_40	1807	1777	1625	Treponema	1757	Treponema berlinense OX=225004	1675	97.84	Bacteria		Spirochaetes	Spirochaetia	Spirochaetales	Spirochaetaceae	Treponema
co_bins_diarrheal_292	1875	1748	1666	Clostridia	576	Clostridia bacterium OX=2044939	576	68.91	Bacteria		Firmicutes	Clostridia
HCR2_bin_123	1884	1762	1509	Sutterella	1561	Sutterella sp. OX=1981025	854	69.4	Bacteria		Proteobacteria	Betaproteobacteria	Burkholderiales	Sutterellaceae	Sutterella
HCR5_bin_162	1858	1780	1598	Firmicutes	1027	Oscillibacter sp. OX=1945593	435	84.92	Bacteria		Firmicutes
N10476_bin_150	1769	1729	1665	Treponema	1659	Treponema berlinense OX=225004	1435	94.28	Bacteria		Spirochaetes	Spirochaetia	Spirochaetales	Spirochaetaceae	Treponema
N11438_bin_77	1835	1754	1582	Firmicutes	851	Clostridiales bacterium OX=1898207	655	79.36	Bacteria		Firmicutes
HCR11_bin_98	1811	1760	1632	Treponema	1715	Treponema berlinense OX=225004	1593	96.44	Bacteria		Spirochaetes	Spirochaetia	Spirochaetales	Spirochaetaceae	Treponema
NCR11_bin_10	2039	1697	1418	Erysipelotrichaceae	286	Erysipelotrichaceae bacterium OX=2049044	136	57.31	Bacteria		Firmicutes	Erysipelotrichia	Erysipelotrichales	Erysipelotrichaceae
HCR2_bin_64	1805	1715	1435	Anaerovibrio	1021	Anaerovibrio sp. JC8 OX=1240085	425	69.26	Bacteria		Firmicutes	Negativicutes	Selenomonadales	Selenomonadaceae	Anaerovibrio
N10476_bin_19	1778	1692	1581	uncultured	447	uncultured Eubacterium sp. OX=165185	404	69.8
HCR16_bin_179	1896	1740	1677	Prevotellaceae	1341	Prevotellaceae bacterium OX=2049047	1336	91.31	Bacteria		Bacteroidetes	Bacteroidia	Bacteroidales	Prevotellaceae
HCR16_bin_5	1851	1774	1569	Clostridium	1408	Clostridium sp. CAG:242 OX=1262783	942	76.54	Bacteria		Firmicutes	Clostridia	Clostridiales	Clostridiaceae	Clostridium
HCR5_bin_140	1860	1764	1419	Helicobacter	1695	Helicobacter sp. MIT 01-3238 OX=398627	922	91.59	Bacteria		Proteobacteria	Epsilonproteobacteria	Campylobacterales	Helicobacteraceae	Helicobacter
HCR11_bin_164	1754	1720	1400	Lactobacillus	1673	Lactobacillus reuteri OX=1598	569	97.68	Bacteria		Firmicutes	Bacilli	Lactobacillales	Lactobacillaceae	Lactobacillus
HCR6_bin_124	1813	1782	1575	Firmicutes	710	Tyzzerella sp. OX=2053632	473	96.59	Bacteria		Firmicutes
HCR1_bin_17	1766	1657	1528	Bacteroidetes	432	Rikenellaceae bacterium OX=2049048	163	61.23	Bacteria		Bacteroidetes
N6536_bin_3	1793	1701	1441	Lysobacter	894	Lysobacter ruishenii OX=686800	129	65.91	Bacteria		Proteobacteria	Gammaproteobacteria	Xanthomonadales	Xanthomonadaceae	Lysobacter
N11085_bin_37	1810	1712	1487	uncultured	439	uncultured Eubacterium sp. OX=165185	392	70.37
HCR7_bin_35	1701	1604	1500	Ruminococcus	1240	Ruminococcus sp. CAG:254 OX=1262953	260	65.63	Bacteria		Firmicutes	Clostridia	Clostridiales	Ruminococcaceae	Ruminococcus
HCR3_bin_73	1763	1649	1407	Muribaculaceae	875	Muribaculaceae bacterium Isolate-001 (NCI) OX=2489214	348	66.8	Bacteria		Bacteroidetes	Bacteroidia	Bacteroidales	Muribaculaceae
co_bins_asymptomatic_1_680	1825	1743	1577	Anaerotruncus	1046	Anaerotruncus sp. CAG:390 OX=1262703	1046	76.37	Bacteria		Firmicutes	Clostridia	Clostridiales	Ruminococcaceae	Anaerotruncus
HCR13_bin_65	1762	1701	1472	Prevotella	1644	Prevotella sp. OX=59823	925	85.18	Bacteria		Bacteroidetes	Bacteroidia	Bacteroidales	Prevotellaceae	Prevotella
N11085_bin_30	1857	1713	1546	Erysipelotrichaceae	649	Erysipelotrichaceae bacterium OX=2049044	639	63.65	Bacteria		Firmicutes	Erysipelotrichia	Erysipelotrichales	Erysipelotrichaceae
NCR9_bin_78	1884	1723	1614	Prevotella	1490	Prevotella sp. CAG:5226 OX=1262930	1115	75.57	Bacteria		Bacteroidetes	Bacteroidia	Bacteroidales	Prevotellaceae	Prevotella
N11345_bin_151	1790	1746	1648	Firmicutes	1034	Firmicutes bacterium CAG:176_59_8 OX=1897030	420	88.23	Bacteria		Firmicutes
HCR5_bin_160	1842	1657	1525	bacterium	781	bacterium P201 OX=1768112	568	61.45	Bacteria
HCR5_bin_99	1801	1757	1688	Ruminococcaceae	1577	Ruminococcaceae bacterium OX=1898205	1575	94.58	Bacteria		Firmicutes	Clostridia	Clostridiales	Ruminococcaceae
HCR17_bin_145	1779	1650	1491	Clostridium	304	Clostridium sp. SCN 57-10 OX=1660094	241	63.72	Bacteria		Firmicutes	Clostridia	Clostridiales	Clostridiaceae	Clostridium
N11283_bin_149	1837	1679	1452	Erysipelotrichaceae	314	Erysipelotrichaceae bacterium OX=2049044	155	58.38	Bacteria		Firmicutes	Erysipelotrichia	Erysipelotrichales	Erysipelotrichaceae
HCR13_bin_170	1819	1761	1531	Firmicutes	705	Tyzzerella sp. OX=2053632	481	96.01	Bacteria		Firmicutes
NCR10_bin_142	1897	1679	1501	Erysipelotrichaceae	309	Erysipelotrichaceae bacterium OX=2049044	153	57.75	Bacteria		Firmicutes	Erysipelotrichia	Erysipelotrichales	Erysipelotrichaceae
co_bins_diarrheal_480	1837	1666	1490	Ruminococcaceae	311	Clostridium sp. SCN 57-10 OX=1660094	238	62.12	Bacteria		Firmicutes	Clostridia	Clostridiales	Ruminococcaceae
HCR14_bin_94	1809	1737	1536	Lactobacillus	1595	Lactobacillus salivarius OX=1624	442	94.22	Bacteria		Firmicutes	Bacilli	Lactobacillales	Lactobacillaceae	Lactobacillus
N11438_bin_110	1753	1683	1568	Subdoligranulum	993	Gemmiger formicilis OX=745368	357	79.57	Bacteria		Firmicutes	Clostridia	Clostridiales	Ruminococcaceae	Subdoligranulum
HCR4_bin_38	1779	1680	1455	Anaerovibrio	1049	Anaerovibrio sp. JC8 OX=1240085	413	69.81	Bacteria		Firmicutes	Negativicutes	Selenomonadales	Selenomonadaceae	Anaerovibrio
co_bins_asymptomatic_1_424	1695	1664	1529	Selenomonas	1357	Selenomonas ruminantium OX=971	837	77.44	Bacteria		Firmicutes	Negativicutes	Selenomonadales	Selenomonadaceae	Selenomonas
N11283_bin_75	1774	1733	1579	Firmicutes	705	Tyzzerella sp. OX=2053632	464	96.26	Bacteria		Firmicutes
HCR17_bin_146	1797	1699	1413	Gemmiger	528	Gemmiger sp. An120 OX=1965549	275	67.77	Bacteria		Firmicutes	Clostridia	Clostridiales	Ruminococcaceae	Gemmiger
HCR14_bin_46	1790	1727	1371	Bacteroides	1505	Bacteroides sp. CAG:545 OX=1262742	1233	92.72	Bacteria		Bacteroidetes	Bacteroidia	Bacteroidales	Bacteroidaceae	Bacteroides
HCR12_bin_157	1769	1698	1560	Rikenellaceae	782	Rikenellaceae bacterium OX=2049048	782	86.89	Bacteria		Bacteroidetes	Bacteroidia	Bacteroidales	Rikenellaceae
HCR8_bin_112	1790	1729	1416	Bacteroides	1522	Bacteroides sp. CAG:770 OX=1262751	1239	93.87	Bacteria		Bacteroidetes	Bacteroidia	Bacteroidales	Bacteroidaceae	Bacteroides
HCR16_bin_153	1889	1705	1576	Prevotella	1480	Prevotella sp. CAG:5226 OX=1262930	1127	75.54	Bacteria		Bacteroidetes	Bacteroidia	Bacteroidales	Prevotellaceae	Prevotella
HCR18_bin_25	1677	1644	1377	Lactobacillus	1616	Lactobacillus agilis OX=1601	959	96.36	Bacteria		Firmicutes	Bacilli	Lactobacillales	Lactobacillaceae	Lactobacillus
N11345_bin_89	1784	1698	1604	Oscillibacter	1214	Oscillibacter sp. OX=1945593	1154	80.94	Bacteria		Firmicutes	Clostridia	Clostridiales	Oscillospiraceae	Oscillibacter
HCR4_bin_179	1813	1678	1358	Gemmiger	327	Faecalibacterium prausnitzii OX=853	167	66.48	Bacteria		Firmicutes	Clostridia	Clostridiales	Ruminococcaceae	Gemmiger
HCR5_bin_107	1832	1632	1551	Bacteroidetes	442	Bacteroidetes bacterium ADurb.Bin057 OX=1852802	263	62.77	Bacteria		Bacteroidetes
HCR11_bin_91	1788	1566	1483	bioreactor	725	bioreactor metagenome OX=1076179	725	59.12
N11345_bin_129	1716	1658	1588	Rikenellaceae	771	Rikenellaceae bacterium OX=2049048	771	86.01	Bacteria		Bacteroidetes	Bacteroidia	Bacteroidales	Rikenellaceae
N11170_bin_80	1809	1673	1358	Ruminococcaceae	1063	Ruminococcaceae bacterium OX=1898205	1055	63.07	Bacteria		Firmicutes	Clostridia	Clostridiales	Ruminococcaceae
HCR17_bin_68	1746	1703	1436	Bacteroides	1512	Bacteroides sp. CAG:545 OX=1262742	1269	93.52	Bacteria		Bacteroidetes	Bacteroidia	Bacteroidales	Bacteroidaceae	Bacteroides
co_bins_asymptomatic_2_441	1811	1686	1513	Erysipelotrichaceae	946	Erysipelotrichaceae bacterium OX=2049044	941	67.4	Bacteria		Firmicutes	Erysipelotrichia	Erysipelotrichales	Erysipelotrichaceae
N11170_bin_157	1721	1645	1585	Ruminococcaceae	778	Ruminococcaceae bacterium OX=1898205	774	72.99	Bacteria		Firmicutes	Clostridia	Clostridiales	Ruminococcaceae
N11283_bin_137	1765	1589	1484	Clostridiales	742	Clostridiales bacterium OX=1898207	732	57.3	Bacteria		Firmicutes	Clostridia	Clostridiales
N10476_bin_80	1710	1578	1469	Dechloromonas	178	Rhodocyclaceae bacterium OX=1898103	131	57.09	Bacteria		Proteobacteria	Betaproteobacteria	Rhodocyclales	Azonexaceae	Dechloromonas
HCR8_bin_25	1825	1742	1331	Helicobacter	1695	Helicobacter sp. MIT 01-3238 OX=398627	962	94.38	Bacteria		Proteobacteria	Epsilonproteobacteria	Campylobacterales	Helicobacteraceae	Helicobacter
HCR11_bin_7	1703	1619	1523	Clostridiales	675	Clostridiales bacterium OX=1898207	671	69	Bacteria		Firmicutes	Clostridia	Clostridiales
N00119_bin_98	1759	1704	1569	Firmicutes	1349	Firmicutes bacterium CAG:83 OX=1262992	1312	93.94	Bacteria		Firmicutes
HCR8_bin_82	1737	1693	1490	Prevotella	690	Porphyromonadaceae bacterium OX=2049046	669	95.46	Bacteria		Bacteroidetes	Bacteroidia	Bacteroidales	Prevotellaceae	Prevotella
HCR4_bin_79	1795	1714	1340	Firmicutes	1217	Firmicutes bacterium CAG:129 OX=1263003	1129	84.35	Bacteria		Firmicutes
N6536_bin_117	1683	1635	1552	Olsenella	703	Coriobacteriia bacterium OX=2052159	514	74.65	Bacteria		Actinobacteria	Coriobacteriia	Coriobacteriales	Atopobiaceae	Olsenella
HCR5_bin_47	1750	1583	1435	Candidatus	784	Clostridium sp. CAG:306 OX=1262794	277	55.31
N11283_bin_37	1722	1697	1609	Lactobacillus	1683	Lactobacillus reuteri OX=1598	666	98.78	Bacteria		Firmicutes	Bacilli	Lactobacillales	Lactobacillaceae	Lactobacillus
NCR9_bin_164	1795	1658	1520	Prevotella	1569	Prevotella sp. OX=59823	466	78.53	Bacteria		Bacteroidetes	Bacteroidia	Bacteroidales	Prevotellaceae	Prevotella
NCR11_bin_38	1784	1704	1562	Firmicutes	1006	Firmicutes bacterium CAG:176_59_8 OX=1897030	411	88.26	Bacteria		Firmicutes
NCR10_bin_22	1690	1624	1585	Eubacterium	696	Ruminococcaceae bacterium OX=1898205	654	76.52	Bacteria		Firmicutes	Clostridia	Clostridiales	Eubacteriaceae	Eubacterium
NCR9_bin_121	1686	1658	1612	Ruminococcaceae	842	Ruminococcaceae bacterium OX=1898205	841	96.26	Bacteria		Firmicutes	Clostridia	Clostridiales	Ruminococcaceae
HCR11_bin_74	1755	1693	1368	Prevotella	1670	Prevotella sp. CAG:1092 OX=1262919	1212	93.94	Bacteria		Bacteroidetes	Bacteroidia	Bacteroidales	Prevotellaceae	Prevotella
N11283_bin_154	1786	1674	1421	Sutterella	1497	Sutterella sp. OX=1981025	838	70.14	Bacteria		Proteobacteria	Betaproteobacteria	Burkholderiales	Sutterellaceae	Sutterella
HCR11_bin_57	1751	1718	1435	Clostridia	858	Clostridia bacterium OX=2044939	857	96.38	Bacteria		Firmicutes	Clostridia
NCR9_bin_97	1714	1626	1415	Clostridium	268	Lachnospiraceae bacterium OX=1898203	79	62.1	Bacteria		Firmicutes	Clostridia	Clostridiales	Clostridiaceae	Clostridium
N11085_bin_75	1648	1598	1538	Lachnospiraceae	472	Lachnospiraceae bacterium OX=1898203	175	64.41	Bacteria		Firmicutes	Clostridia	Clostridiales	Lachnospiraceae
N11283_bin_96	1728	1584	1466	Acidiphilium	564	Acidiphilium sp. CAG:727 OX=1262689	564	62.36	Bacteria		Proteobacteria	Alphaproteobacteria	Rhodospirillales	Acetobacteraceae	Acidiphilium
HCR9_bin_100	1684	1646	1519	Lactobacillus	1626	Lactobacillus mucosae OX=97478	584	91.62	Bacteria		Firmicutes	Bacilli	Lactobacillales	Lactobacillaceae	Lactobacillus
co_bins_diarrheal_574	1797	1561	1374	Verrucomicrobia	1133	Verrucomicrobia bacterium OX=2026799	1063	62.36	Bacteria		Verrucomicrobia
N11085_bin_98	1656	1594	1514	Coriobacteriia	1257	Coriobacteriia bacterium OX=2052159	1257	93.36	Bacteria		Actinobacteria	Coriobacteriia
HCR3_bin_55	1769	1659	1351	Succinivibrio	974	Succinivibrio sp. OX=2053619	534	69.3	Bacteria		Proteobacteria	Gammaproteobacteria	Aeromonadales	Succinivibrionaceae	Succinivibrio
HCR12_bin_81	1717	1663	1370	Bacteroides	1509	Bacteroides sp. CAG:545 OX=1262742	1253	94.01	Bacteria		Bacteroidetes	Bacteroidia	Bacteroidales	Bacteroidaceae	Bacteroides
N11438_bin_40	1677	1613	1545	Rikenellaceae	756	Rikenellaceae bacterium OX=2049048	756	85.8	Bacteria		Bacteroidetes	Bacteroidia	Bacteroidales	Rikenellaceae
co_bins_asymptomatic_2_127	1690	1664	1492	Clostridium	1459	Clostridium sp. CAG:167 OX=1262777	1221	93.15	Bacteria		Firmicutes	Clostridia	Clostridiales	Clostridiaceae	Clostridium
HCR3_bin_13	1767	1663	1393	Sutterella	1499	Sutterella sp. OX=1981025	831	70.4	Bacteria		Proteobacteria	Betaproteobacteria	Burkholderiales	Sutterellaceae	Sutterella
co_bins_asymptomatic_1_661	1745	1602	1361	Ruminococcaceae	487	Ruminococcaceae bacterium OX=1898205	471	60.62	Bacteria		Firmicutes	Clostridia	Clostridiales	Ruminococcaceae
N11283_bin_145	1756	1564	1404	Bacteroidales	751	Bacteroidales bacterium OX=2030927	722	60.97	Bacteria		Bacteroidetes	Bacteroidia	Bacteroidales
HCR9_bin_124	1657	1640	1447	Streptococcus	1621	Streptococcus equinus ATCC 9812 OX=525379	755	98.11	Bacteria		Firmicutes	Bacilli	Lactobacillales	Streptococcaceae	Streptococcus
co_bins_asymptomatic_1_327	1818	1591	1388	Selenomonadales	293	Selenomonadales bacterium OX=2137878	293	56.22	Bacteria		Firmicutes	Negativicutes	Selenomonadales
HCR4_bin_29	1736	1535	1360	bioreactor	678	bioreactor metagenome OX=1076179	678	59.23
HCR12_bin_29	1781	1686	1324	Helicobacter	1618	Helicobacter sp. MIT 01-3238 OX=398627	939	92.43	Bacteria		Proteobacteria	Epsilonproteobacteria	Campylobacterales	Helicobacteraceae	Helicobacter
HCR12_bin_82	1804	1620	1268	Helicobacter	1435	Helicobacter sp. MIT 14-3879 OX=2040649	751	66.1	Bacteria		Proteobacteria	Epsilonproteobacteria	Campylobacterales	Helicobacteraceae	Helicobacter
NCR10_bin_103	1768	1651	1365	Sutterella	1484	Sutterella sp. OX=1981025	837	70.04	Bacteria		Proteobacteria	Betaproteobacteria	Burkholderiales	Sutterellaceae	Sutterella
HCR17_bin_21	1740	1514	1407	bioreactor	702	bioreactor metagenome OX=1076179	702	58.59
HCR3_bin_145	1768	1608	1356	Helicobacter	1459	Helicobacter sp. MIT 14-3879 OX=2040649	817	66.23	Bacteria		Proteobacteria	Epsilonproteobacteria	Campylobacterales	Helicobacteraceae	Helicobacter
HCR17_bin_194	1640	1631	1494	Lactobacillus	1631	Lactobacillus amylovorus CAG:719 OX=1263084	379	98.99	Bacteria		Firmicutes	Bacilli	Lactobacillales	Lactobacillaceae	Lactobacillus
HCR11_bin_19	1695	1612	1442	Clostridiales	688	Clostridiales bacterium OX=1898207	681	70.65	Bacteria		Firmicutes	Clostridia	Clostridiales
HCR17_bin_114	1640	1627	1465	Lactobacillus	1612	Lactobacillus johnsonii OX=33959	781	98.4	Bacteria		Firmicutes	Bacilli	Lactobacillales	Lactobacillaceae	Lactobacillus
co_bins_diarrheal_34	1698	1677	1529	Clostridia	827	Clostridia bacterium OX=2044939	827	96.52	Bacteria		Firmicutes	Clostridia
NCR11_bin_36	1662	1612	1537	Firmicutes	874	Firmicutes bacterium CAG:176_63_11 OX=1897031	631	84.99	Bacteria		Firmicutes
HCR11_bin_97	1750	1583	1360	Clostridiales	667	Clostridiales bacterium OX=1898207	656	59.76	Bacteria		Firmicutes	Clostridia	Clostridiales
HCR4_bin_91	1731	1641	1264	Helicobacter	1582	Helicobacter sp. MIT 01-3238 OX=398627	860	91.84	Bacteria		Proteobacteria	Epsilonproteobacteria	Campylobacterales	Helicobacteraceae	Helicobacter
HCR5_bin_133	1685	1547	1460	Bacteroidetes	563	Bacteroidetes bacterium ADurb.Bin057 OX=1852802	401	60.84	Bacteria		Bacteroidetes
HCR8_bin_50	1699	1601	1414	Clostridiales	620	Clostridiales bacterium OX=1898207	611	70.11	Bacteria		Firmicutes	Clostridia	Clostridiales
HCR4_bin_164	1712	1601	1353	Bacteroides	483	Bacteroidales bacterium WCE2008 OX=1945891	417	65.7	Bacteria		Bacteroidetes	Bacteroidia	Bacteroidales	Bacteroidaceae	Bacteroides
HCR8_bin_54	1626	1608	1257	Lactobacillus	1583	Lactobacillus reuteri OX=1598	513	98.81	Bacteria		Firmicutes	Bacilli	Lactobacillales	Lactobacillaceae	Lactobacillus
co_bins_asymptomatic_1_192	1704	1537	1343	Sphaerochaeta	735	Sphaerochaeta sp. OX=1972642	266	56.63	Bacteria		Spirochaetes	Spirochaetia	Spirochaetales	Spirochaetaceae	Sphaerochaeta
NCR9_bin_90	1678	1601	1448	Ruminococcaceae	1016	Ruminococcaceae bacterium OX=1898205	1011	70.07	Bacteria		Firmicutes	Clostridia	Clostridiales	Ruminococcaceae
HCR6_bin_12	1685	1600	1468	Bacteroides	642	Bacteroidales bacterium WCE2004 OX=1945890	331	70.11	Bacteria		Bacteroidetes	Bacteroidia	Bacteroidales	Bacteroidaceae	Bacteroides
N10476_bin_77	1660	1624	1412	Firmicutes	1273	Firmicutes bacterium CAG:129 OX=1263003	1201	92.13	Bacteria		Firmicutes
HCR2_bin_32	1667	1635	1414	Megasphaera	1625	Megasphaera elsdenii DSM 20460 OX=1064535	659	99.16	Bacteria		Firmicutes	Negativicutes	Veillonellales	Veillonellaceae	Megasphaera
N11085_bin_68	1704	1591	1498	Clostridiales	693	Clostridiales bacterium OX=1898207	679	81.99	Bacteria		Firmicutes	Clostridia	Clostridiales
co_bins_diarrheal_108	1707	1525	1362	Clostridiales	230	Clostridiales bacterium OX=1898207	214	56.08	Bacteria		Firmicutes	Clostridia	Clostridiales
HCR8_bin_17	1659	1585	1291	Anaerovibrio	1020	Anaerovibrio sp. JC8 OX=1240085	428	70.25	Bacteria		Firmicutes	Negativicutes	Selenomonadales	Selenomonadaceae	Anaerovibrio
HCR15_bin_6	1697	1636	1429	Sutterella	1538	Sutterella sp. KLE1602 OX=1574262	862	84.63	Bacteria		Proteobacteria	Betaproteobacteria	Burkholderiales	Sutterellaceae	Sutterella
co_bins_asymptomatic_1_223	1658	1580	1451	Prevotella	1482	Prevotella sp. OX=59823	389	76.08	Bacteria		Bacteroidetes	Bacteroidia	Bacteroidales	Prevotellaceae	Prevotella
N11085_bin_100	1653	1555	1444	Mogibacterium	699	Mogibacterium diversum OX=114527	274	64.4	Bacteria		Firmicutes	Clostridia	Clostridiales	Clostridiales Family XIII. Incertae Sedis	Mogibacterium
NCR11_bin_109	1645	1608	1412	Oscillibacter	998	Oscillibacter sp. OX=1945593	987	89.04	Bacteria		Firmicutes	Clostridia	Clostridiales	Oscillospiraceae	Oscillibacter
N11283_bin_170	1663	1602	1461	Ruminococcaceae	1203	Ruminococcaceae bacterium OX=1898205	1199	73.35	Bacteria		Firmicutes	Clostridia	Clostridiales	Ruminococcaceae
HCR8_bin_98	1744	1522	1325	bioreactor	704	bioreactor metagenome OX=1076179	704	59.51
HCR1_bin_54	1734	1604	1348	Bacteroides	622	Rikenellaceae bacterium OX=2049048	289	64.79	Bacteria		Bacteroidetes	Bacteroidia	Bacteroidales	Bacteroidaceae	Bacteroides
HCR11_bin_175	1659	1491	1368	Lentisphaerae	899	Lentisphaerae bacterium ADurb.Bin082 OX=1852899	694	52.39	Bacteria		Lentisphaerae
HCR4_bin_168	1604	1555	1499	Methanobrevibacter	1512	Methanobrevibacter gottschalkii OX=190974	421	85.39	Archaea		Euryarchaeota	Methanobacteria	Methanobacteriales	Methanobacteriaceae	Methanobrevibacter
N11085_bin_31	1685	1664	1392	Oscillibacter	1556	Oscillibacter sp. OX=1945593	948	96.87	Bacteria		Firmicutes	Clostridia	Clostridiales	Oscillospiraceae	Oscillibacter
NCR11_bin_33	1567	1530	1461	Oribacterium	1185	Oribacterium sp. OX=1969407	986	82.16	Bacteria		Firmicutes	Clostridia	Clostridiales	Lachnospiraceae	Oribacterium
HCR16_bin_196	1692	1628	1339	Firmicutes	662	Tyzzerella sp. OX=2053632	469	86.61	Bacteria		Firmicutes
HCR7_bin_108	1724	1502	1306	bioreactor	693	bioreactor metagenome OX=1076179	693	59.6
N11283_bin_125	1659	1580	1539	Clostridium	627	Fusobacterium sp. CAG:439 OX=1262899	300	76.87	Bacteria		Firmicutes	Clostridia	Clostridiales	Clostridiaceae	Clostridium
N00119_bin_56	1635	1582	1522	Oscillibacter	1228	Oscillibacter sp. OX=1945593	1178	84.71	Bacteria		Firmicutes	Clostridia	Clostridiales	Oscillospiraceae	Oscillibacter
co_bins_asymptomatic_2_205	1719	1537	1323	Sphaerochaeta	626	Sphaerochaeta sp. OX=1972642	265	55.84	Bacteria		Spirochaetes	Spirochaetia	Spirochaetales	Spirochaetaceae	Sphaerochaeta
N11345_bin_6	1788	1529	1335	Anaeroplasma	371	Anaeroplasma bactoclasticum OX=2088	371	56.62	Bacteria		Tenericutes	Mollicutes	Anaeroplasmatales	Anaeroplasmataceae	Anaeroplasma
N11170_bin_151	1652	1573	1277	Eubacterium	1262	Eubacterium coprostanoligenes OX=290054	1237	89.73	Bacteria		Firmicutes	Clostridia	Clostridiales	Eubacteriaceae	Eubacterium
co_bins_diarrheal_720	1657	1538	1378	Coriobacteriia	771	Coriobacteriia bacterium OX=2052159	771	65.59	Bacteria		Actinobacteria	Coriobacteriia
HCR12_bin_122	1707	1486	1319	bioreactor	724	bioreactor metagenome OX=1076179	724	59.24
HCR2_bin_102	1635	1496	1421	Bacteroidetes	543	Bacteroidetes bacterium ADurb.Bin057 OX=1852802	401	60.69	Bacteria		Bacteroidetes
N11085_bin_77	1640	1603	1376	Ruminococcaceae	1185	Ruminococcaceae bacterium OX=1898205	1184	94.96	Bacteria		Firmicutes	Clostridia	Clostridiales	Ruminococcaceae
N00119_bin_50	1638	1557	1332	Senegalimassilia	934	Senegalimassilia anaerobia OX=1473216	872	93.44	Bacteria		Actinobacteria	Coriobacteriia	Coriobacteriales	Coriobacteriaceae	Senegalimassilia
co_bins_diarrheal_468	1643	1550	1503	Oxalobacter	1446	Oxalobacter formigenes OXCC13 OX=556269	1247	89.73	Bacteria		Proteobacteria	Betaproteobacteria	Burkholderiales	Oxalobacteraceae	Oxalobacter
HCR10_bin_42	1657	1559	1248	Gemella	1126	Gemella sanguinis OX=84135	228	76.98	Bacteria		Firmicutes	Bacilli	Bacillales		Gemella
N10476_bin_21	1641	1609	1488	Oscillibacter	1460	Oscillibacter sp. OX=1945593	819	96.1	Bacteria		Firmicutes	Clostridia	Clostridiales	Oscillospiraceae	Oscillibacter
co_bins_asymptomatic_1_308	1597	1507	1417	Lachnospiraceae	885	Lachnospiraceae bacterium OX=1898203	552	63.4	Bacteria		Firmicutes	Clostridia	Clostridiales	Lachnospiraceae
HCR4_bin_109	1575	1464	1362	Bacteroidales	707	Bacteroidales bacterium OX=2030927	675	60.1	Bacteria		Bacteroidetes	Bacteroidia	Bacteroidales
co_bins_diarrheal_710	1616	1556	1441	Ruminococcus	833	Ruminococcus sp. 37_24 OX=1897019	631	75.18	Bacteria		Firmicutes	Clostridia	Clostridiales	Ruminococcaceae	Ruminococcus
HCR5_bin_53	1675	1513	1415	Bacteroidetes	444	Bacteroidetes bacterium ADurb.Bin057 OX=1852802	248	60.59	Bacteria		Bacteroidetes
HCR5_bin_33	1637	1577	1345	Rikenellaceae	767	Rikenellaceae bacterium OX=2049048	767	87.48	Bacteria		Bacteroidetes	Bacteroidia	Bacteroidales	Rikenellaceae
co_bins_asymptomatic_1_727	1646	1512	1330	Clostridiales	307	Clostridiales bacterium OX=1898207	294	55.75	Bacteria		Firmicutes	Clostridia	Clostridiales
N6536_bin_45	1661	1528	1419	Erysipelotrichaceae	625	Erysipelotrichaceae bacterium OX=2049044	613	62.18	Bacteria		Firmicutes	Erysipelotrichia	Erysipelotrichales	Erysipelotrichaceae
HCR4_bin_47	1621	1547	1254	Bacteroides	428	Rikenellaceae bacterium OX=2049048	277	62.66	Bacteria		Bacteroidetes	Bacteroidia	Bacteroidales	Bacteroidaceae	Bacteroides
HCR3_bin_121	1616	1522	1309	Campylobacter	1340	Campylobacter iguaniorum OX=1244531	203	62.34	Bacteria		Proteobacteria	Epsilonproteobacteria	Campylobacterales	Campylobacteraceae	Campylobacter
co_bins_asymptomatic_2_54	1587	1507	1364	Methanobrevibacter	1418	Methanobrevibacter gottschalkii OX=190974	352	82.2	Archaea		Euryarchaeota	Methanobacteria	Methanobacteriales	Methanobacteriaceae	Methanobrevibacter
HCR6_bin_49	1615	1509	1387	Campylobacter	1325	Campylobacter iguaniorum OX=1244531	193	62.2	Bacteria		Proteobacteria	Epsilonproteobacteria	Campylobacterales	Campylobacteraceae	Campylobacter
HCR12_bin_24	1542	1479	1396	Bacteroidetes	322	Rikenellaceae bacterium OX=2049048	146	60.2	Bacteria		Bacteroidetes
N11170_bin_154	1658	1563	1224	Sutterella	1395	Sutterella sp. OX=1981025	798	70.5	Bacteria		Proteobacteria	Betaproteobacteria	Burkholderiales	Sutterellaceae	Sutterella
co_bins_asymptomatic_2_132	1610	1528	1399	Treponema	1424	Treponema porcinum OX=261392	1005	66.88	Bacteria		Spirochaetes	Spirochaetia	Spirochaetales	Spirochaetaceae	Treponema
co_bins_asymptomatic_1_500	1558	1506	1295	Lachnospiraceae	688	Lachnospiraceae bacterium OX=1898203	572	64.02	Bacteria		Firmicutes	Clostridia	Clostridiales	Lachnospiraceae
HCR8_bin_89	1602	1565	1258	Bacteroides	1439	Bacteroides sp. CAG:545 OX=1262742	1213	95.12	Bacteria		Bacteroidetes	Bacteroidia	Bacteroidales	Bacteroidaceae	Bacteroides
N11438_bin_14	1579	1483	1412	Rikenellaceae	919	Rikenellaceae bacterium OX=2049048	919	71.77	Bacteria		Bacteroidetes	Bacteroidia	Bacteroidales	Rikenellaceae
HCR9_bin_11	1597	1508	1257	Anaerovibrio	904	Anaerovibrio sp. JC8 OX=1240085	387	69.41	Bacteria		Firmicutes	Negativicutes	Selenomonadales	Selenomonadaceae	Anaerovibrio
HCR3_bin_52	1580	1507	1218	Anaerovibrio	993	Anaerovibrio sp. JC8 OX=1240085	419	70.25	Bacteria		Firmicutes	Negativicutes	Selenomonadales	Selenomonadaceae	Anaerovibrio
N11345_bin_29	1560	1474	1387	Mogibacterium	702	Mogibacterium diversum OX=114527	279	65.04	Bacteria		Firmicutes	Clostridia	Clostridiales	Clostridiales Family XIII. Incertae Sedis	Mogibacterium
N11438_bin_100	1573	1464	1344	Mogibacterium	670	Mogibacterium diversum OX=114527	257	63.94	Bacteria		Firmicutes	Clostridia	Clostridiales	Clostridiales Family XIII. Incertae Sedis	Mogibacterium
N11283_bin_101	1601	1547	1295	Firmicutes	1193	Firmicutes bacterium CAG:129 OX=1263003	1105	90.92	Bacteria		Firmicutes
HCR4_bin_114	1588	1503	1182	Alistipes	621	Rikenellaceae bacterium OX=2049048	418	68.33	Bacteria		Bacteroidetes	Bacteroidia	Bacteroidales	Rikenellaceae	Alistipes
HCR12_bin_93	1550	1532	1417	Megasphaera	1493	Megasphaera elsdenii OX=907	593	97.87	Bacteria		Firmicutes	Negativicutes	Veillonellales	Veillonellaceae	Megasphaera
co_bins_diarrheal_559	1583	1515	1467	Clostridium	585	Clostridium sp. CAG:678 OX=1262831	543	73.4	Bacteria		Firmicutes	Clostridia	Clostridiales	Clostridiaceae	Clostridium
HCR13_bin_159	1572	1494	1390	Helicobacter	1351	Helicobacter fennelliae OX=215	372	63.76	Bacteria		Proteobacteria	Epsilonproteobacteria	Campylobacterales	Helicobacteraceae	Helicobacter
HCR13_bin_112	1552	1473	1199	Anaerovibrio	977	Anaerovibrio sp. JC8 OX=1240085	419	70.83	Bacteria		Firmicutes	Negativicutes	Selenomonadales	Selenomonadaceae	Anaerovibrio
HCR7_bin_165	1605	1473	1268	Dialister	1367	Dialister sp. OX=1955814	1085	86.42	Bacteria		Firmicutes	Negativicutes	Veillonellales	Veillonellaceae	Dialister
NCR11_bin_55	1631	1542	1259	Ruminococcaceae	966	Ruminococcaceae bacterium OX=1898205	964	69.85	Bacteria		Firmicutes	Clostridia	Clostridiales	Ruminococcaceae
NCR9_bin_61	1545	1484	1448	Subdoligranulum	933	Gemmiger formicilis OX=745368	337	79.55	Bacteria		Firmicutes	Clostridia	Clostridiales	Ruminococcaceae	Subdoligranulum
co_bins_asymptomatic_2_276	1597	1455	1191	Clostridiales	267	Clostridiales bacterium OX=1898207	257	56.36	Bacteria		Firmicutes	Clostridia	Clostridiales
N10476_bin_96	1484	1391	1303	Betaproteobacteria	199	Rhodocyclaceae bacterium OX=1898103	122	55.39	Bacteria		Proteobacteria	Betaproteobacteria
N11283_bin_196	1643	1451	1352	Ruminococcaceae	274	Ruminococcaceae bacterium OX=1898205	257	59.08	Bacteria		Firmicutes	Clostridia	Clostridiales	Ruminococcaceae
HCR11_bin_147	1561	1511	1333	Clostridia	1048	Clostridia bacterium OX=2044939	1048	85.4	Bacteria		Firmicutes	Clostridia
HCR14_bin_57	1555	1431	1230	Dialister	1324	Dialister sp. OX=1955814	1053	86.28	Bacteria		Firmicutes	Negativicutes	Veillonellales	Veillonellaceae	Dialister
N11283_bin_46	1537	1455	1401	Rikenellaceae	895	Rikenellaceae bacterium OX=2049048	895	71.63	Bacteria		Bacteroidetes	Bacteroidia	Bacteroidales	Rikenellaceae
N11170_bin_64	1560	1500	1279	Ruminococcus	1448	Ruminococcus sp. CAG:254 OX=1262953	786	95.4	Bacteria		Firmicutes	Clostridia	Clostridiales	Ruminococcaceae	Ruminococcus
HCR9_bin_86	1567	1528	1242	Bacteroides	1396	Bacteroides sp. CAG:545 OX=1262742	1241	95.21	Bacteria		Bacteroidetes	Bacteroidia	Bacteroidales	Bacteroidaceae	Bacteroides
HCR10_bin_9	1566	1502	1250	Rikenellaceae	712	Rikenellaceae bacterium OX=2049048	712	87.47	Bacteria		Bacteroidetes	Bacteroidia	Bacteroidales	Rikenellaceae
N11283_bin_198	1614	1531	1437	Dialister	1456	Dialister sp. OX=1955814	870	95.36	Bacteria		Firmicutes	Negativicutes	Veillonellales	Veillonellaceae	Dialister
co_bins_asymptomatic_1_32	1537	1505	1310	Ruminococcaceae	1339	Ruminococcaceae bacterium OX=1898205	1339	95.44	Bacteria		Firmicutes	Clostridia	Clostridiales	Ruminococcaceae
HCR5_bin_92	1551	1436	1231	Dialister	1343	Dialister sp. OX=1955814	1074	86.93	Bacteria		Firmicutes	Negativicutes	Veillonellales	Veillonellaceae	Dialister
HCR17_bin_133	1512	1488	1230	Lactobacillus	1480	Lactobacillus reuteri OX=1598	511	98.87	Bacteria		Firmicutes	Bacilli	Lactobacillales	Lactobacillaceae	Lactobacillus
N10476_bin_91	1563	1526	1283	Ruminococcaceae	1397	Ruminococcaceae bacterium OX=1898205	1396	90.85	Bacteria		Firmicutes	Clostridia	Clostridiales	Ruminococcaceae
NCR9_bin_11	1627	1465	1220	Erysipelotrichaceae	257	Erysipelotrichaceae bacterium OX=2049044	126	58.96	Bacteria		Firmicutes	Erysipelotrichia	Erysipelotrichales	Erysipelotrichaceae
HCR7_bin_83	1669	1467	1219	Campylobacter	1263	Campylobacter iguaniorum OX=1244531	213	61.89	Bacteria		Proteobacteria	Epsilonproteobacteria	Campylobacterales	Campylobacteraceae	Campylobacter
co_bins_asymptomatic_1_291	1549	1531	1191	Helicobacter	1517	Helicobacter cinaedi OX=213	951	96.78	Bacteria		Proteobacteria	Epsilonproteobacteria	Campylobacterales	Helicobacteraceae	Helicobacter
N11170_bin_127	1499	1413	1361	Eubacterium	612	Ruminococcaceae bacterium OX=1898205	592	75.85	Bacteria		Firmicutes	Clostridia	Clostridiales	Eubacteriaceae	Eubacterium
HCR10_bin_86	1513	1448	1185	Anaerovibrio	959	Anaerovibrio sp. JC8 OX=1240085	391	70.35	Bacteria		Firmicutes	Negativicutes	Selenomonadales	Selenomonadaceae	Anaerovibrio
HCR16_bin_167	1464	1434	1353	Lactobacillus	1399	Lactobacillus pontis OX=35787	1099	86.32	Bacteria		Firmicutes	Bacilli	Lactobacillales	Lactobacillaceae	Lactobacillus
HCR12_bin_170	1505	1438	1207	Anaerovibrio	949	Anaerovibrio sp. JC8 OX=1240085	402	70.23	Bacteria		Firmicutes	Negativicutes	Selenomonadales	Selenomonadaceae	Anaerovibrio
co_bins_asymptomatic_2_138	1546	1500	1336	Firmicutes	661	Clostridiales bacterium OX=1898207	653	87.83	Bacteria		Firmicutes
HCR12_bin_134	1432	1404	1242	Streptococcus	1346	Streptococcus gallolyticus OX=315405	363	84.99	Bacteria		Firmicutes	Bacilli	Lactobacillales	Streptococcaceae	Streptococcus
HCR16_bin_59	1468	1403	1189	Anaerovibrio	895	Anaerovibrio sp. JC8 OX=1240085	370	69.43	Bacteria		Firmicutes	Negativicutes	Selenomonadales	Selenomonadaceae	Anaerovibrio
HCR14_bin_83	1493	1424	1264	Campylobacter	1268	Campylobacter iguaniorum OX=1244531	192	62.81	Bacteria		Proteobacteria	Epsilonproteobacteria	Campylobacterales	Campylobacteraceae	Campylobacter
HCR18_bin_151	1488	1426	1200	Anaerovibrio	952	Anaerovibrio sp. JC8 OX=1240085	396	71.2	Bacteria		Firmicutes	Negativicutes	Selenomonadales	Selenomonadaceae	Anaerovibrio
HCR4_bin_55	1553	1400	1315	Bacteroidetes	487	Bacteroidetes bacterium ADurb.Bin057 OX=1852802	344	62.03	Bacteria		Bacteroidetes
HCR16_bin_55	1526	1441	1222	uncultured	401	uncultured Eubacterium sp. OX=165185	367	69.81
N6536_bin_25	1471	1431	1263	Firmicutes	963	Firmicutes bacterium CAG:129 OX=1263003	893	84.33	Bacteria		Firmicutes
N00119_bin_43	1489	1449	1380	Clostridia	993	Clostridia bacterium OX=2044939	993	84.96	Bacteria		Firmicutes	Clostridia
HCR6_bin_146	1527	1401	1283	Campylobacter	1223	Campylobacter iguaniorum OX=1244531	218	61.7	Bacteria		Proteobacteria	Epsilonproteobacteria	Campylobacterales	Campylobacteraceae	Campylobacter
HCR6_bin_46	1496	1480	1204	Lactobacillus	1446	Lactobacillus reuteri OX=1598	633	98.74	Bacteria		Firmicutes	Bacilli	Lactobacillales	Lactobacillaceae	Lactobacillus
N6536_bin_128	1621	1423	1153	Clostridiales	600	Clostridiales bacterium OX=1898207	586	60.18	Bacteria		Firmicutes	Clostridia	Clostridiales
co_bins_asymptomatic_1_750	1608	1437	1304	Anaeroplasma	665	Anaeroplasma bactoclasticum OX=2088	665	61.97	Bacteria		Tenericutes	Mollicutes	Anaeroplasmatales	Anaeroplasmataceae	Anaeroplasma
co_bins_asymptomatic_1_77	1520	1446	1337	Firmicutes	675	Clostridiales bacterium OX=1898207	541	69.81	Bacteria		Firmicutes
HCR1_bin_14	1551	1432	1289	Clostridiales	607	Clostridiales bacterium OX=1898207	583	60.54	Bacteria		Firmicutes	Clostridia	Clostridiales
N11283_bin_113	1677	1328	1230	Firmicutes	508	Firmicutes bacterium OX=1879010	381	51.98	Bacteria		Firmicutes
HCR1_bin_8	1514	1435	1139	Ruminococcaceae	910	Ruminococcaceae bacterium OX=1898205	908	70.97	Bacteria		Firmicutes	Clostridia	Clostridiales	Ruminococcaceae
N11345_bin_158	1562	1390	1145	Campylobacter	1196	Campylobacter iguaniorum OX=1244531	200	61.33	Bacteria		Proteobacteria	Epsilonproteobacteria	Campylobacterales	Campylobacteraceae	Campylobacter
co_bins_diarrheal_668	1584	1534	1427	Firmicutes	705	Firmicutes bacterium OX=1879010	670	94.69	Bacteria		Firmicutes
N11345_bin_81	1537	1378	1185	Erysipelotrichaceae	265	Erysipelotrichaceae bacterium OX=2049044	134	58.67	Bacteria		Firmicutes	Erysipelotrichia	Erysipelotrichales	Erysipelotrichaceae
HCR17_bin_122	1548	1392	1156	Erysipelotrichaceae	289	Erysipelotrichaceae bacterium OX=2049044	140	58.25	Bacteria		Firmicutes	Erysipelotrichia	Erysipelotrichales	Erysipelotrichaceae
N11283_bin_182	1455	1313	1225	Thermoplasmatales	549	Thermoplasmatales archaeon (strain BRNA1) OX=1054217	548	63.99	Archaea		Euryarchaeota	Thermoplasmata	Thermoplasmatales
NCR11_bin_23	1594	1323	1223	Opitutae	358	Opitutae bacterium OX=2026771	266	52.13	Bacteria		Verrucomicrobia	Opitutae
HCR7_bin_77	1460	1391	1188	Campylobacter	1230	Campylobacter iguaniorum OX=1244531	183	62.54	Bacteria		Proteobacteria	Epsilonproteobacteria	Campylobacterales	Campylobacteraceae	Campylobacter
HCR1_bin_131	1508	1377	1120	Erysipelotrichaceae	283	Erysipelotrichaceae bacterium OX=2049044	129	58.6	Bacteria		Firmicutes	Erysipelotrichia	Erysipelotrichales	Erysipelotrichaceae
co_bins_diarrheal_337	1426	1401	1338	Methanoculleus	508	Methanoculleus sp. CAG:1088 OX=1262903	508	98.03	Archaea		Euryarchaeota	Methanomicrobia	Methanomicrobiales	Methanomicrobiaceae	Methanoculleus
N00119_bin_9	1507	1444	1327	Dialister	1389	Dialister sp. OX=1955814	832	96.21	Bacteria		Firmicutes	Negativicutes	Veillonellales	Veillonellaceae	Dialister
HCR4_bin_48	1533	1410	1223	Dialister	1323	Dialister sp. OX=1955814	1055	86.48	Bacteria		Firmicutes	Negativicutes	Veillonellales	Veillonellaceae	Dialister
N11438_bin_69	1425	1360	1334	Ruminococcaceae	873	Ruminococcaceae bacterium OX=1898205	868	70.57	Bacteria		Firmicutes	Clostridia	Clostridiales	Ruminococcaceae
co_bins_asymptomatic_2_19	1425	1371	1177	Alistipes	554	Rikenellaceae bacterium OX=2049048	417	68.15	Bacteria		Bacteroidetes	Bacteroidia	Bacteroidales	Rikenellaceae	Alistipes
HCR12_bin_99	1479	1361	1144	Erysipelotrichaceae	269	Erysipelotrichaceae bacterium OX=2049044	128	58	Bacteria		Firmicutes	Erysipelotrichia	Erysipelotrichales	Erysipelotrichaceae
HCR5_bin_100	1521	1391	1140	Sphaerochaeta	792	Sphaerochaeta sp. OX=1972642	634	63.22	Bacteria		Spirochaetes	Spirochaetia	Spirochaetales	Spirochaetaceae	Sphaerochaeta
NCR10_bin_137	1671	1320	1120	Firmicutes	506	Firmicutes bacterium OX=1879010	387	52.36	Bacteria		Firmicutes
co_bins_diarrheal_45	1477	1425	1252	Eubacterium	1174	Eubacterium sp. CAG:841 OX=1262894	1172	79.75	Bacteria		Firmicutes	Clostridia	Clostridiales	Eubacteriaceae	Eubacterium
HCR5_bin_116	1441	1376	1247	Rikenellaceae	922	Rikenellaceae bacterium OX=2049048	922	73.03	Bacteria		Bacteroidetes	Bacteroidia	Bacteroidales	Rikenellaceae
co_bins_asymptomatic_2_473	1486	1449	1266	Clostridium	725	Clostridium sp. CAG:138 OX=1262775	717	97.44	Bacteria		Firmicutes	Clostridia	Clostridiales	Clostridiaceae	Clostridium
N11283_bin_138	1636	1393	1305	Firmicutes	818	Firmicutes bacterium OX=1879010	755	56.09	Bacteria		Firmicutes
N11283_bin_192	1451	1324	1258	methanogenic	381	Methanomassiliicoccales archaeon RumEn M2 OX=1713725	325	60.35
NCR10_bin_55	1435	1351	1106	Ruminococcaceae	883	Ruminococcaceae bacterium OX=1898205	879	70.59	Bacteria		Firmicutes	Clostridia	Clostridiales	Ruminococcaceae
HCR4_bin_167	1460	1417	1237	Firmicutes	909	Oscillibacter sp. OX=1945593	387	87.18	Bacteria		Firmicutes
HCR7_bin_59	1494	1352	1131	Erysipelotrichaceae	274	Erysipelotrichaceae bacterium OX=2049044	130	58.67	Bacteria		Firmicutes	Erysipelotrichia	Erysipelotrichales	Erysipelotrichaceae
co_bins_diarrheal_99	1420	1389	1192	Lactobacillus	1291	Lactobacillus johnsonii OX=33959	588	97.73	Bacteria		Firmicutes	Bacilli	Lactobacillales	Lactobacillaceae	Lactobacillus
co_bins_asymptomatic_1_614	1407	1384	1223	Lactobacillus	1378	Lactobacillus ruminis OX=1623	796	97.16	Bacteria		Firmicutes	Bacilli	Lactobacillales	Lactobacillaceae	Lactobacillus
N10476_bin_2	1489	1354	1131	Erysipelotrichaceae	266	Erysipelotrichaceae bacterium OX=2049044	131	59.34	Bacteria		Firmicutes	Erysipelotrichia	Erysipelotrichales	Erysipelotrichaceae
HCR4_bin_10	1446	1339	1120	Bacteroidetes	527	Bacteroidetes bacterium ADurb.Bin057 OX=1852802	376	61.32	Bacteria		Bacteroidetes
co_bins_asymptomatic_2_641	1428	1365	1226	Clostridia	626	Clostridia bacterium OX=2044939	625	74.95	Bacteria		Firmicutes	Clostridia
HCR15_bin_115	1448	1331	1148	Dialister	1248	Dialister sp. OX=1955814	992	87.41	Bacteria		Firmicutes	Negativicutes	Veillonellales	Veillonellaceae	Dialister
N11085_bin_2	1474	1335	1109	Erysipelotrichaceae	266	Erysipelotrichaceae bacterium OX=2049044	131	59.05	Bacteria		Firmicutes	Erysipelotrichia	Erysipelotrichales	Erysipelotrichaceae
HCR10_bin_79	1461	1329	1085	Erysipelotrichaceae	277	Erysipelotrichaceae bacterium OX=2049044	134	58.34	Bacteria		Firmicutes	Erysipelotrichia	Erysipelotrichales	Erysipelotrichaceae
HCR9_bin_93	1665	1398	1220	Mycoplasma	677	Mycoplasma sp. CAG:877 OX=1262907	635	59.98	Bacteria		Tenericutes	Mollicutes	Mycoplasmatales	Mycoplasmataceae	Mycoplasma
HCR3_bin_37	1416	1372	1273	Bacteroides	1100	Bacteroides sp. CAG:1060 OX=1262734	1038	94.62	Bacteria		Bacteroidetes	Bacteroidia	Bacteroidales	Bacteroidaceae	Bacteroides
HCR11_bin_182	1475	1386	1201	Ruminococcaceae	944	Ruminococcaceae bacterium OX=1898205	932	78.75	Bacteria		Firmicutes	Clostridia	Clostridiales	Ruminococcaceae
NCR11_bin_51	1422	1351	1304	Elusimicrobium	951	Elusimicrobium sp. An273 OX=1965617	922	78.19	Bacteria		Elusimicrobia	Elusimicrobia	Elusimicrobiales	Elusimicrobiaceae	Elusimicrobium
NCR10_bin_44	1443	1306	1183	Campylobacter	1144	Campylobacter iguaniorum OX=1244531	203	61.84	Bacteria		Proteobacteria	Epsilonproteobacteria	Campylobacterales	Campylobacteraceae	Campylobacter
HCR17_bin_97	1374	1301	1188	Mogibacterium	590	Mogibacterium diversum OX=114527	248	62.46	Bacteria		Firmicutes	Clostridia	Clostridiales	Clostridiales Family XIII. Incertae Sedis	Mogibacterium
HCR8_bin_52	1443	1325	1106	Erysipelotrichaceae	266	Erysipelotrichaceae bacterium OX=2049044	123	58.36	Bacteria		Firmicutes	Erysipelotrichia	Erysipelotrichales	Erysipelotrichaceae
HCR18_bin_84	1459	1396	1194	Dialister	1354	Dialister sp. OX=1955814	835	96.99	Bacteria		Firmicutes	Negativicutes	Veillonellales	Veillonellaceae	Dialister
N11438_bin_116	1442	1376	1246	Dialister	1329	Dialister sp. OX=1955814	827	96.74	Bacteria		Firmicutes	Negativicutes	Veillonellales	Veillonellaceae	Dialister
NCR10_bin_50	1666	1520	1291	Mycoplasma	1172	Mycoplasma sp. CAG:956 OX=1262908	1155	78.95	Bacteria		Tenericutes	Mollicutes	Mycoplasmatales	Mycoplasmataceae	Mycoplasma
HCR5_bin_58	1808	1492	1302	Clostridium	1116	Clostridium sp. CAG:609 OX=1262827	1019	85.46	Bacteria		Firmicutes	Clostridia	Clostridiales	Clostridiaceae	Clostridium
HCR2_bin_136	1528	1396	1319	Alphaproteobacteria	1029	Alphaproteobacteria bacterium OX=1913988	1027	82.14	Bacteria		Proteobacteria	Alphaproteobacteria
NCR9_bin_10	1427	1360	1268	Allisonella	776	Allisonella histaminiformans OX=209880	776	95.39	Bacteria		Firmicutes	Negativicutes	Veillonellales	Veillonellaceae	Allisonella
HCR18_bin_30	1655	1380	1110	Mycoplasma	595	Mycoplasma sp. CAG:877 OX=1262907	563	61.91	Bacteria		Tenericutes	Mollicutes	Mycoplasmatales	Mycoplasmataceae	Mycoplasma
HCR17_bin_155	1365	1298	1222	Rikenellaceae	882	Rikenellaceae bacterium OX=2049048	882	72.97	Bacteria		Bacteroidetes	Bacteroidia	Bacteroidales	Rikenellaceae
N11283_bin_47	1350	1208	1115	Clostridiales	621	Clostridiales bacterium OX=1898207	620	56.64	Bacteria		Firmicutes	Clostridia	Clostridiales
HCR16_bin_202	1345	1280	1192	Mogibacterium	579	Mogibacterium diversum OX=114527	233	62.14	Bacteria		Firmicutes	Clostridia	Clostridiales	Clostridiales Family XIII. Incertae Sedis	Mogibacterium
HCR14_bin_131	1459	1366	1170	Dialister	1321	Dialister sp. OX=1955814	799	96.64	Bacteria		Firmicutes	Negativicutes	Veillonellales	Veillonellaceae	Dialister
N11085_bin_23	1526	1429	1353	Mycoplasma	1164	Mycoplasma sp. CAG:877 OX=1262907	1146	86.6	Bacteria		Tenericutes	Mollicutes	Mycoplasmatales	Mycoplasmataceae	Mycoplasma
HCR3_bin_24	1408	1309	1276	Clostridiales	614	Clostridiales bacterium OX=1898207	613	75.29	Bacteria		Firmicutes	Clostridia	Clostridiales
HCR14_bin_40	1358	1302	1146	Rikenellaceae	874	Rikenellaceae bacterium OX=2049048	874	72.25	Bacteria		Bacteroidetes	Bacteroidia	Bacteroidales	Rikenellaceae
HCR11_bin_151	1403	1281	1066	Erysipelotrichaceae	269	Erysipelotrichaceae bacterium OX=2049044	122	58.25	Bacteria		Firmicutes	Erysipelotrichia	Erysipelotrichales	Erysipelotrichaceae
HCR14_bin_164	1383	1271	1063	Campylobacter	1118	Campylobacter iguaniorum OX=1244531	198	62.64	Bacteria		Proteobacteria	Epsilonproteobacteria	Campylobacterales	Campylobacteraceae	Campylobacter
co_bins_asymptomatic_1_44	1318	1279	1180	Bacteroidales	462	Bacteroidales bacterium WCE2008 OX=1945891	428	66.97	Bacteria		Bacteroidetes	Bacteroidia	Bacteroidales
N6536_bin_109	1407	1264	1087	Campylobacter	1113	Campylobacter iguaniorum OX=1244531	199	61.81	Bacteria		Proteobacteria	Epsilonproteobacteria	Campylobacterales	Campylobacteraceae	Campylobacter
N11085_bin_1	1568	1355	1228	Mycoplasma	697	Mycoplasma sp. CAG:877 OX=1262907	646	60.99	Bacteria		Tenericutes	Mollicutes	Mycoplasmatales	Mycoplasmataceae	Mycoplasma
HCR6_bin_99	1392	1319	1078	Helicobacter	1252	Helicobacter sp. MIT 99-10781 OX=1332285	398	67.34	Bacteria		Proteobacteria	Epsilonproteobacteria	Campylobacterales	Helicobacteraceae	Helicobacter
HCR9_bin_49	1413	1275	1062	Campylobacter	1131	Campylobacter iguaniorum OX=1244531	212	62.4	Bacteria		Proteobacteria	Epsilonproteobacteria	Campylobacterales	Campylobacteraceae	Campylobacter
HCR10_bin_56	1331	1290	1115	Alloscardovia	1218	Alloscardovia macacae OX=1160091	1104	91.46	Bacteria		Actinobacteria	Actinobacteria	Bifidobacteriales	Bifidobacteriaceae	Alloscardovia
co_bins_asymptomatic_2_533	1524	1356	1220	Azospirillum	987	Azospirillum sp. 51_20 OX=1896972	821	67.3	Bacteria		Proteobacteria	Alphaproteobacteria	Rhodospirillales	Rhodospirillaceae	Azospirillum
N11283_bin_171	1391	1309	1282	Firmicutes	1109	Firmicutes bacterium OX=1879010	1075	80.72	Bacteria		Firmicutes
co_bins_asymptomatic_2_538	1375	1344	1108	Ruminococcaceae	549	Ruminococcaceae bacterium OX=1898205	548	97	Bacteria		Firmicutes	Clostridia	Clostridiales	Ruminococcaceae
HCR17_bin_101	1356	1251	1193	Elusimicrobium	667	Elusimicrobium sp. An273 OX=1965617	627	68.18	Bacteria		Elusimicrobia	Elusimicrobia	Elusimicrobiales	Elusimicrobiaceae	Elusimicrobium
N10476_bin_33	1519	1346	1228	Alphaproteobacteria	856	Alphaproteobacteria bacterium OX=1913988	855	73.97	Bacteria		Proteobacteria	Alphaproteobacteria
HCR15_bin_113	1350	1285	1097	Rikenellaceae	868	Rikenellaceae bacterium OX=2049048	868	73.35	Bacteria		Bacteroidetes	Bacteroidia	Bacteroidales	Rikenellaceae
N00119_bin_31	1353	1254	1079	Erysipelotrichaceae	240	Erysipelotrichaceae bacterium OX=2049044	119	58.5	Bacteria		Firmicutes	Erysipelotrichia	Erysipelotrichales	Erysipelotrichaceae
HCR12_bin_143	1302	1247	1079	Rikenellaceae	843	Rikenellaceae bacterium OX=2049048	843	73.32	Bacteria		Bacteroidetes	Bacteroidia	Bacteroidales	Rikenellaceae
HCR6_bin_82	1517	1445	1285	Clostridium	1213	Clostridium sp. CAG:609 OX=1262827	1073	88.92	Bacteria		Firmicutes	Clostridia	Clostridiales	Clostridiaceae	Clostridium
co_bins_asymptomatic_2_116	1292	1256	1143	Lactobacillus	1243	Lactobacillus coleohominis 101-4-CHN OX=575594	739	82.16	Bacteria		Firmicutes	Bacilli	Lactobacillales	Lactobacillaceae	Lactobacillus
co_bins_asymptomatic_2_450	1337	1255	1052	Ruminococcaceae	868	Ruminococcaceae bacterium OX=1898205	864	63.53	Bacteria		Firmicutes	Clostridia	Clostridiales	Ruminococcaceae
N11283_bin_43	1324	1239	1215	Firmicutes	561	Clostridiales bacterium OX=1898207	555	75.47	Bacteria		Firmicutes
N11170_bin_72	1504	1319	1135	Firmicutes	409	Acholeplasma sp. CAG:878 OX=1262686	240	58.45	Bacteria		Firmicutes
HCR13_bin_135	1390	1253	991	Erysipelotrichaceae	264	Erysipelotrichaceae bacterium OX=2049044	121	58.32	Bacteria		Firmicutes	Erysipelotrichia	Erysipelotrichales	Erysipelotrichaceae
HCR10_bin_5	1330	1263	1065	Rikenellaceae	865	Rikenellaceae bacterium OX=2049048	865	73.27	Bacteria		Bacteroidetes	Bacteroidia	Bacteroidales	Rikenellaceae
co_bins_asymptomatic_2_375	1364	1244	1117	Clostridia	389	Clostridia bacterium OX=2044939	389	59.98	Bacteria		Firmicutes	Clostridia
co_bins_diarrheal_366	1392	1265	1057	Acidiphilium	506	Acidiphilium sp. CAG:727 OX=1262689	506	62.34	Bacteria		Proteobacteria	Alphaproteobacteria	Rhodospirillales	Acetobacteraceae	Acidiphilium
HCR17_bin_22	1454	1361	1280	Mycoplasma	1060	Mycoplasma sp. CAG:877 OX=1262907	1043	77.02	Bacteria		Tenericutes	Mollicutes	Mycoplasmatales	Mycoplasmataceae	Mycoplasma
HCR9_bin_129	1396	1323	1120	Dialister	1297	Dialister sp. OX=1955814	783	97.34	Bacteria		Firmicutes	Negativicutes	Veillonellales	Veillonellaceae	Dialister
co_bins_diarrheal_112	1298	1247	1175	Sutterella	1112	Sutterella sp. OX=1981025	875	75.18	Bacteria		Proteobacteria	Betaproteobacteria	Burkholderiales	Sutterellaceae	Sutterella
co_bins_asymptomatic_1_574	1352	1197	1050	methanogenic	704	methanogenic archaeon mixed culture ISO4-G1 OX=1452364	641	64.65
co_bins_diarrheal_845	1257	1221	1117	Ruminococcus	970	Ruminococcus flavefaciens OX=1265	687	74.62	Bacteria		Firmicutes	Clostridia	Clostridiales	Ruminococcaceae	Ruminococcus
HCR3_bin_165	1627	1331	1171	Mycoplasma	728	Mycoplasma sp. CAG:877 OX=1262907	711	66.03	Bacteria		Tenericutes	Mollicutes	Mycoplasmatales	Mycoplasmataceae	Mycoplasma
HCR16_bin_237	1313	1245	1060	Rikenellaceae	866	Rikenellaceae bacterium OX=2049048	866	73.54	Bacteria		Bacteroidetes	Bacteroidia	Bacteroidales	Rikenellaceae
HCR7_bin_160	1281	1233	1013	Rikenellaceae	837	Rikenellaceae bacterium OX=2049048	837	73.16	Bacteria		Bacteroidetes	Bacteroidia	Bacteroidales	Rikenellaceae
HCR14_bin_148	1565	1300	1194	Firmicutes	793	Firmicutes bacterium OX=1879010	709	59.55	Bacteria		Firmicutes
HCR1_bin_6	1314	1282	1115	Clostridiales	673	Clostridiales bacterium OX=1898207	673	96.14	Bacteria		Firmicutes	Clostridia	Clostridiales
HCR6_bin_17	1418	1258	1137	Alphaproteobacteria	819	Alphaproteobacteria bacterium OX=1913988	818	71.54	Bacteria		Proteobacteria	Alphaproteobacteria
N11438_bin_53	1363	1192	1098	Firmicutes	616	Firmicutes bacterium OX=1879010	506	54.14	Bacteria		Firmicutes
HCR13_bin_15	1251	1199	1006	Rikenellaceae	824	Rikenellaceae bacterium OX=2049048	824	73.5	Bacteria		Bacteroidetes	Bacteroidia	Bacteroidales	Rikenellaceae
NCR10_bin_102	1358	1135	1063	Firmicutes	490	Firmicutes bacterium OX=1879010	383	52.04	Bacteria		Firmicutes
HCR16_bin_181	1242	1172	953	uncultured	369	uncultured Eubacterium sp. OX=165185	350	70.08
N6536_bin_22	1282	1215	1183	Dialister	1142	Dialister sp. OX=1955814	689	95.33	Bacteria		Firmicutes	Negativicutes	Veillonellales	Veillonellaceae	Dialister
N11438_bin_26	1341	1240	1165	Clostridium	1039	Clostridium sp. CAG:524 OX=1262817	660	67.49	Bacteria		Firmicutes	Clostridia	Clostridiales	Clostridiaceae	Clostridium
HCR3_bin_106	1245	1197	1033	Rikenellaceae	850	Rikenellaceae bacterium OX=2049048	850	73.99	Bacteria		Bacteroidetes	Bacteroidia	Bacteroidales	Rikenellaceae
HCR8_bin_141	1247	1190	1021	Rikenellaceae	819	Rikenellaceae bacterium OX=2049048	819	73.81	Bacteria		Bacteroidetes	Bacteroidia	Bacteroidales	Rikenellaceae
HCR15_bin_68	1243	1134	878	Erysipelotrichaceae	228	Erysipelotrichaceae bacterium OH741_COT-311 OX=2491058	107	58.59	Bacteria		Firmicutes	Erysipelotrichia	Erysipelotrichales	Erysipelotrichaceae
HCR17_bin_156	1297	1228	1005	Elusimicrobia	806	Elusimicrobia bacterium OX=2030800	799	86.16	Bacteria		Elusimicrobia
HCR11_bin_192	1251	1227	1075	Clostridiales	657	Clostridiales bacterium OX=1898207	657	96.35	Bacteria		Firmicutes	Clostridia	Clostridiales
HCR7_bin_46	1245	1234	1055	Faecalibacterium	969	Faecalibacterium sp. CAG:1138 OX=1262896	969	96.75	Bacteria		Firmicutes	Clostridia	Clostridiales	Ruminococcaceae	Faecalibacterium
HCR11_bin_107	1200	1154	1013	Rikenellaceae	788	Rikenellaceae bacterium OX=2049048	788	73.01	Bacteria		Bacteroidetes	Bacteroidia	Bacteroidales	Rikenellaceae
co_bins_asymptomatic_1_534	1259	1147	991	Ruminococcaceae	565	Ruminococcaceae bacterium OX=1898205	556	60.38	Bacteria		Firmicutes	Clostridia	Clostridiales	Ruminococcaceae
HCR5_bin_71	1316	1175	1079	Proteobacteria	743	Proteobacteria bacterium CAG:495 OX=1262987	743	64.04	Bacteria		Proteobacteria
HCR9_bin_66	1368	1229	1065	Alphaproteobacteria	844	Alphaproteobacteria bacterium OX=1913988	843	74.71	Bacteria		Proteobacteria	Alphaproteobacteria
NCR9_bin_108	1416	1338	1262	Mycoplasma	1145	Mycoplasma sp. CAG:956 OX=1262908	1131	90.71	Bacteria		Tenericutes	Mollicutes	Mycoplasmatales	Mycoplasmataceae	Mycoplasma
N6536_bin_5	1221	1112	1057	Erysipelotrichaceae	277	Erysipelotrichaceae bacterium OX=2049044	128	57.02	Bacteria		Firmicutes	Erysipelotrichia	Erysipelotrichales	Erysipelotrichaceae
HCR8_bin_135	1329	1165	1030	Firmicutes	716	Firmicutes bacterium OX=1879010	673	57.01	Bacteria		Firmicutes
HCR8_bin_124	1336	1213	1099	Clostridium	1028	Clostridium sp. CAG:524 OX=1262817	691	69.03	Bacteria		Firmicutes	Clostridia	Clostridiales	Clostridiaceae	Clostridium
HCR11_bin_62	1232	1154	995	Elusimicrobium	587	Elusimicrobium sp. An273 OX=1965617	558	77.54	Bacteria		Elusimicrobia	Elusimicrobia	Elusimicrobiales	Elusimicrobiaceae	Elusimicrobium
co_bins_asymptomatic_1_202	1335	1121	970	Firmicutes	476	Firmicutes bacterium OX=1879010	302	52.62	Bacteria		Firmicutes
NCR9_bin_147	1279	1202	1107	Clostridium	655	Clostridium sp. CAG:433 OX=1262806	546	83.07	Bacteria		Firmicutes	Clostridia	Clostridiales	Clostridiaceae	Clostridium
HCR5_bin_24	1164	1138	1083	Firmicutes	1065	Firmicutes bacterium CAG:552 OX=1263029	683	97.22	Bacteria		Firmicutes
HCR6_bin_18	1176	1120	948	Rikenellaceae	779	Rikenellaceae bacterium OX=2049048	779	73.52	Bacteria		Bacteroidetes	Bacteroidia	Bacteroidales	Rikenellaceae
HCR5_bin_89	1159	1148	1030	Faecalibacterium	908	Faecalibacterium sp. CAG:1138 OX=1262896	908	97.16	Bacteria		Firmicutes	Clostridia	Clostridiales	Ruminococcaceae	Faecalibacterium
HCR15_bin_55	1298	1159	1063	Alphaproteobacteria	809	Alphaproteobacteria bacterium OX=1913988	808	77.16	Bacteria		Proteobacteria	Alphaproteobacteria
co_bins_diarrheal_573	1196	1159	953	Clostridiales	598	Clostridiales bacterium OX=1898207	597	96.25	Bacteria		Firmicutes	Clostridia	Clostridiales
NCR11_bin_54	1209	1141	1044	Dialister	1080	Dialister sp. OX=1955814	649	95.38	Bacteria		Firmicutes	Negativicutes	Veillonellales	Veillonellaceae	Dialister
N00119_bin_48	1261	1206	1131	Clostridium	1070	Clostridium sp. CAG:1000 OX=1262768	962	81.38	Bacteria		Firmicutes	Clostridia	Clostridiales	Clostridiaceae	Clostridium
N11170_bin_169	1375	1145	1002	Clostridium	504	Clostridium sp. CAG:533 OX=1262818	333	59.19	Bacteria		Firmicutes	Clostridia	Clostridiales	Clostridiaceae	Clostridium
N11085_bin_72	1274	1177	1035	Mycoplasma	908	Mycoplasma sp. CAG:877 OX=1262907	899	72.8	Bacteria		Tenericutes	Mollicutes	Mycoplasmatales	Mycoplasmataceae	Mycoplasma
N11085_bin_84	1226	1204	1129	Firmicutes	614	Firmicutes bacterium OX=1879010	604	93.65	Bacteria		Firmicutes
HCR7_bin_54	1168	1134	903	Elusimicrobia	766	Elusimicrobia bacterium OX=2030800	764	87.5	Bacteria		Elusimicrobia
co_bins_asymptomatic_1_301	1108	1041	880	Clostridiales	743	Clostridiales bacterium OX=1898207	743	62.68	Bacteria		Firmicutes	Clostridia	Clostridiales
N10476_bin_45	1171	1029	918	Firmicutes	363	Acholeplasma sp. CAG:878 OX=1262686	205	59.7	Bacteria		Firmicutes
co_bins_asymptomatic_1_672	1070	939	862	Sphaerochaeta	277	Sphaerochaeta sp. OX=1972642	121	52.41	Bacteria		Spirochaetes	Spirochaetia	Spirochaetales	Spirochaetaceae	Sphaerochaeta
NCR11_bin_86	1127	1012	906	Firmicutes	363	Firmicutes bacterium CAG:822 OX=1263032	219	60.14	Bacteria		Firmicutes
co_bins_asymptomatic_1_464	1085	1015	841	Elusimicrobium	548	Elusimicrobium sp. An273 OX=1965617	520	70.69	Bacteria		Elusimicrobia	Elusimicrobia	Elusimicrobiales	Elusimicrobiaceae	Elusimicrobium
HCR11_bin_12	1109	1006	962	Proteobacteria	766	Proteobacteria bacterium CAG:495 OX=1262987	766	68.72	Bacteria		Proteobacteria
N11438_bin_32	1133	1108	1057	Clostridium	645	Clostridium sp. CAG:533 OX=1262818	545	90.25	Bacteria		Firmicutes	Clostridia	Clostridiales	Clostridiaceae	Clostridium
N10476_bin_159	1081	1030	990	Clostridiales	920	Clostridiales bacterium OX=1898207	917	73.27	Bacteria		Firmicutes	Clostridia	Clostridiales
N11438_bin_127	1050	894	784	Alphaproteobacteria	326	Alphaproteobacteria bacterium RIFCSPLOWO2_01_FULL_40_26 OX=1797226	125	49.32	Bacteria		Proteobacteria	Alphaproteobacteria
N11438_bin_152	1058	951	866	Firmicutes	317	Acholeplasma sp. CAG:878 OX=1262686	212	59.22	Bacteria		Firmicutes
N6536_bin_66	1099	1056	929	Clostridium	908	Clostridium sp. CAG:594 OX=1262826	836	89.37	Bacteria		Firmicutes	Clostridia	Clostridiales	Clostridiaceae	Clostridium
co_bins_asymptomatic_1_462	1063	918	791	Azospirillum	611	Azospirillum sp. CAG:239 OX=1262705	324	61.31	Bacteria		Proteobacteria	Alphaproteobacteria	Rhodospirillales	Rhodospirillaceae	Azospirillum
co_bins_diarrheal_569	1073	857	745	Clostridiales	542	Clostridiales bacterium OX=1898207	541	52.03	Bacteria		Firmicutes	Clostridia	Clostridiales
N11085_bin_81	1031	997	922	Mycoplasma	793	Mycoplasma sp. CAG:611 OX=1262905	691	89.32	Bacteria		Tenericutes	Mollicutes	Mycoplasmatales	Mycoplasmataceae	Mycoplasma
N00119_bin_81	1048	917	826	Mycoplasma	308	Mycoplasma sp. CAG:776 OX=1262906	208	55.87	Bacteria		Tenericutes	Mollicutes	Mycoplasmatales	Mycoplasmataceae	Mycoplasma
co_bins_diarrheal_816	1077	984	883	Mycoplasma	842	Mycoplasma sp. CAG:956 OX=1262908	820	73.11	Bacteria		Tenericutes	Mollicutes	Mycoplasmatales	Mycoplasmataceae	Mycoplasma
co_bins_asymptomatic_1_570	925	757	701	Clostridiales	337	Clostridiales bacterium OX=1898207	336	49.19	Bacteria		Firmicutes	Clostridia	Clostridiales
N11283_bin_6	884	871	855	Faecalibacterium	681	Faecalibacterium sp. CAG:1138 OX=1262896	680	96.16	Bacteria		Firmicutes	Clostridia	Clostridiales	Ruminococcaceae	Faecalibacterium
N11438_bin_118	812	690	617	Clostridiales	432	Clostridiales bacterium OX=1898207	431	51.67	Bacteria		Firmicutes	Clostridia	Clostridiales
co_bins_diarrheal_567	931	877	797	Clostridiales	818	Clostridiales bacterium OX=1898207	818	74.94	Bacteria		Firmicutes	Clostridia	Clostridiales
co_bins_diarrheal_717	919	826	730	Clostridium	602	Clostridium sp. CAG:451 OX=1262809	533	63.57	Bacteria		Firmicutes	Clostridia	Clostridiales	Clostridiaceae	Clostridium
HCR5_bin_122	904	721	660	Clostridiales	369	Clostridiales bacterium OX=1898207	367	48.43	Bacteria		Firmicutes	Clostridia	Clostridiales
co_bins_diarrheal_836	808	674	617	Firmicutes	290	Firmicutes bacterium OX=1879010	192	49.23	Bacteria		Firmicutes
HCR3_bin_114	791	719	675	Alphaproteobacteria	647	Alphaproteobacteria bacterium OX=1913988	645	77.09	Bacteria		Proteobacteria	Alphaproteobacteria
co_bins_diarrheal_546	720	611	559	Clostridiales	413	Clostridiales bacterium OX=1898207	413	52.71	Bacteria		Firmicutes	Clostridia	Clostridiales
HCR11_bin_185	756	685	653	Alphaproteobacteria	606	Alphaproteobacteria bacterium OX=1913988	605	76.52	Bacteria		Proteobacteria	Alphaproteobacteria

## Sheet: Table S4
Table S4 The main ARG family in MAGs
Gene type	trimethoprim resistant dihydrofolate reductase dfr	major facilitator superfamily (MFS) antibiotic efflux pump	resistance-nodulation-cell division (RND) antibiotic efflux pump	APH(6)	ABC-F ATP-binding cassette ribosomal protection protein	defensin resistant mprF	streptogramin vat acetyltransferase	ATP-binding cassette (ABC) antibiotic efflux pump; major facilitator superfamily (MFS) antibiotic efflux pump; resistance-nodulation-cell division (RND) antibiotic efflux pump	Bc beta-lactamase	glycopeptide resistance gene cluster; vanXY	macrolide phosphotransferase (MPH)	rifamycin-resistant beta-subunit of RNA polymerase (rpoB)	non-erm 23S ribosomal RNA methyltransferase (G748)	ampC-type beta-lactamase	undecaprenyl pyrophosphate related proteins	ATP-binding cassette (ABC) antibiotic efflux pump	pmr phosphoethanolamine transferase	small multidrug resistance (SMR) antibiotic efflux pump	kdpDE	resistance-nodulation-cell division (RND) antibiotic efflux pump; General Bacterial Porin with reduced permeability to beta-lactams	major facilitator superfamily (MFS) antibiotic efflux pump; resistance-nodulation-cell division (RND) antibiotic efflux pump	glycopeptide resistance gene cluster; van ligase	vanJ membrane protein	IDC beta-lactamase	OXA beta-lactamase	Llm 23S ribosomal RNA methyltransferase	APH(3')	viomycin phosphotransferase	glycopeptide resistance gene cluster; vanR	tunicamycin resistance protein	tetracycline-resistant ribosomal protection protein	vanH; glycopeptide resistance gene cluster	Erm 23S ribosomal RNA methyltransferase	SHV beta-lactamase	LAP beta-lactamase	APH(2'')	class C LRA beta-lactamase; class D LRA beta-lactamase	RSA beta-lactamase	lincosamide nucleotidyltransferase (LNU)	tetracycline inactivation enzyme	chloramphenicol acetyltransferase (CAT)	AAC(2')	vanS; glycopeptide resistance gene cluster	antibiotic-resistant isoleucyl-tRNA synthetase (ileS)	subclass B3 LRA beta-lactamase	GES beta-lactamase	fusidic acid inactivation enzyme	BlaB beta-lactamase	GOB beta-lactamase
HCR4_bin_60	1	15	19	0	0	0	0	2	0	0	1	0	0	3	1	2	2	0	1	0	4	0	0	0	0	0	0	0	0	0	0	0	0	0	0	0	0	0	0	0	0	0	0	0	0	0	0	0	0
N11345_bin_112	1	9	20	0	0	0	0	2	0	0	0	0	0	3	1	2	2	0	1	1	2	0	0	0	0	0	0	0	0	0	0	0	0	0	0	0	0	0	0	0	0	0	0	0	0	0	0	0	0
co_bins_asymptomatic_2_446	0	10	11	0	0	0	0	1	0	0	0	0	0	3	1	3	3	1	1	1	1	0	0	0	0	0	0	0	0	0	0	0	0	0	0	0	0	0	0	0	0	0	0	0	0	0	0	0	0
N11283_bin_153	1	0	0	0	0	0	0	0	0	0	0	0	0	0	0	0	0	0	0	0	0	0	0	0	0	0	0	0	0	0	0	0	0	0	0	0	0	0	0	0	0	0	0	0	0	0	0	0	0
NCR9_bin_131	1	0	0	1	0	0	0	0	0	0	0	0	1	0	0	0	0	0	0	0	0	0	0	0	1	0	0	0	0	0	0	0	0	0	0	0	0	0	0	0	0	0	0	1	0	0	0	0	0
HCR11_bin_59	2	0	0	0	0	0	0	0	0	0	0	0	0	0	0	0	0	0	0	0	0	0	0	0	1	0	0	0	0	0	0	1	0	0	0	0	0	0	0	0	0	0	0	0	0	0	0	0	0
HCR11_bin_7	2	0	0	0	0	0	0	0	0	0	0	0	1	0	0	0	0	0	0	0	0	0	0	0	1	0	0	0	0	0	0	0	0	0	0	0	0	0	0	0	0	0	0	0	0	0	0	0	0
HCR3_bin_113	1	1	0	1	0	0	0	0	0	0	0	0	0	0	0	0	0	0	0	0	0	1	0	0	0	0	0	0	0	0	0	0	0	0	0	0	0	0	0	0	0	0	0	0	0	0	0	0	0
HCR5_bin_97	1	1	0	1	0	0	0	0	0	0	0	0	0	0	0	0	0	0	0	0	0	0	0	0	0	0	0	0	0	0	0	0	0	0	0	0	0	0	0	0	0	0	0	0	0	0	0	0	0
HCR6_bin_146	0	0	0	0	0	0	0	0	0	0	0	0	0	0	0	0	0	0	0	0	0	0	0	0	2	0	0	0	0	0	0	0	0	0	0	1	0	0	0	0	0	0	0	0	0	0	0	0	0
HCR7_bin_81	1	0	2	0	0	0	0	0	0	0	0	0	0	1	0	0	0	0	0	0	0	0	0	0	0	0	0	0	0	0	0	0	0	0	0	0	0	0	0	0	0	0	0	0	0	0	0	0	0
N11283_bin_137	1	0	1	0	0	0	0	0	0	0	0	0	0	0	0	0	0	0	0	0	0	0	0	0	0	0	1	0	0	0	0	0	0	0	0	0	0	0	0	0	0	0	0	0	0	0	0	0	0
N11345_bin_50	1	0	0	0	0	0	0	0	0	0	0	0	0	0	0	0	0	0	0	0	0	0	0	0	0	0	1	0	0	0	0	0	0	0	0	0	0	0	0	0	0	0	0	0	0	0	0	0	0
N11438_bin_75	1	1	0	0	0	0	0	0	0	0	0	0	0	0	0	0	0	0	0	0	0	0	0	0	0	0	0	0	0	0	0	0	0	0	0	0	0	0	0	0	0	0	0	0	0	0	0	0	0
N6536_bin_86	1	1	1	0	0	0	0	0	0	0	0	0	0	0	0	0	0	0	0	0	0	0	0	0	0	0	0	0	0	0	0	0	0	0	0	0	0	0	0	0	0	0	0	0	0	0	0	0	0
NCR9_bin_15	1	1	0	0	0	0	0	0	0	0	0	0	0	0	0	0	0	0	0	0	0	0	0	0	0	0	0	0	0	0	0	0	0	0	0	0	0	0	0	0	0	0	0	0	0	0	0	0	0
co_bins_asymptomatic_2_50	2	0	0	0	0	0	0	0	0	0	0	0	1	0	0	0	0	0	0	0	0	0	0	0	0	0	0	0	0	0	0	0	0	0	0	0	0	0	0	0	0	0	0	0	0	0	0	0	0
co_bins_asymptomatic_2_533	1	0	1	0	0	0	0	0	0	0	0	0	0	0	0	0	0	0	0	0	0	1	0	0	0	0	0	0	0	0	0	0	0	0	0	0	0	0	0	0	0	0	0	0	0	0	0	0	0
co_bins_diarrheal_213	0	0	3	0	0	0	0	0	0	0	0	0	0	0	0	0	0	0	0	0	0	0	0	0	0	0	0	0	0	0	0	0	0	0	0	0	0	0	0	0	0	0	0	0	0	0	0	0	0
HCR10_bin_15	1	0	0	0	0	0	0	0	0	0	0	0	0	0	0	0	0	0	0	0	0	0	0	0	1	0	0	0	1	0	0	0	0	0	0	0	0	0	0	0	0	0	0	0	0	0	0	0	0
HCR11_bin_112	1	0	1	0	0	0	0	0	0	0	0	0	0	0	0	0	0	0	0	0	0	1	0	0	0	0	0	0	0	0	0	0	0	0	0	0	0	0	0	0	0	0	0	0	0	0	0	0	0
HCR14_bin_40	1	0	0	0	0	0	0	0	0	0	0	0	0	0	0	0	0	0	0	0	0	0	0	0	0	0	0	0	0	1	0	0	0	0	0	0	0	0	0	0	0	0	1	0	0	0	0	0	0
HCR15_bin_112	1	0	0	0	1	0	0	0	0	0	0	0	0	0	0	0	0	0	0	0	0	0	0	0	0	0	0	0	0	0	0	0	0	0	0	0	0	0	0	0	0	0	0	1	0	0	0	0	0
HCR17_bin_3	0	1	1	0	0	0	0	0	0	0	0	0	0	0	0	0	0	0	0	0	0	0	0	0	0	0	0	0	0	0	0	0	0	0	0	0	0	0	0	0	0	0	0	0	0	0	0	0	1
HCR17_bin_86	1	1	0	0	0	0	0	0	0	0	0	0	0	0	0	0	0	0	0	0	0	0	0	0	0	0	0	0	0	0	0	0	0	0	0	0	0	0	0	0	0	0	0	0	0	0	0	0	0
HCR1_bin_120	1	0	0	0	0	0	0	0	0	0	0	0	0	0	0	0	0	0	0	0	0	0	0	0	0	0	0	0	0	0	0	0	1	0	0	0	0	0	0	0	0	0	0	0	0	0	0	0	0
HCR3_bin_156	1	0	0	0	0	0	0	0	0	0	1	0	0	0	0	0	0	0	0	0	0	0	0	0	0	0	0	0	0	0	0	0	1	0	0	0	0	0	0	0	0	0	0	0	0	0	0	0	0
HCR5_bin_162	1	0	0	0	0	0	0	0	0	0	1	0	0	0	0	0	0	0	0	0	0	0	0	0	0	0	0	0	0	0	0	0	0	0	0	0	0	0	0	0	0	0	0	1	0	0	0	0	0
HCR5_bin_58	1	0	0	0	1	0	0	0	0	0	0	0	0	0	0	0	0	0	0	0	0	1	0	0	0	0	0	0	0	0	0	0	0	0	0	0	0	0	0	0	0	0	0	0	0	0	0	0	0
HCR5_bin_91	1	0	0	0	0	0	0	0	0	0	0	0	0	0	0	0	0	0	0	0	0	0	0	0	0	0	0	0	1	0	0	0	0	0	0	0	0	0	0	0	0	0	0	0	0	0	0	0	0
HCR6_bin_105	1	0	0	0	0	0	0	0	0	0	0	0	1	0	0	0	0	0	0	0	0	0	0	0	0	0	0	0	0	0	0	0	0	0	0	0	0	0	0	0	0	0	0	0	0	0	0	0	0
HCR6_bin_82	1	0	0	0	2	0	0	0	0	0	0	0	0	0	0	0	0	0	0	0	0	0	0	0	0	0	0	0	0	0	0	0	0	0	0	0	0	0	0	0	0	0	0	0	0	0	0	0	0
HCR7_bin_83	0	0	0	0	0	0	0	0	0	0	0	0	0	0	0	0	0	0	0	0	0	0	0	0	1	0	0	0	0	0	0	0	0	0	0	0	0	0	0	1	0	0	0	0	0	0	0	0	0
HCR8_bin_124	1	0	0	0	0	0	0	0	0	0	0	0	0	0	0	0	0	0	0	0	0	0	0	0	0	0	0	0	0	0	1	0	0	0	0	0	0	0	0	0	0	0	0	0	0	0	0	0	0
HCR9_bin_93	1	0	0	0	0	0	0	0	0	0	0	0	0	0	0	0	0	0	0	0	0	0	0	0	0	0	0	0	0	0	1	0	0	0	0	0	0	0	0	0	0	0	0	0	0	0	0	0	0
N10476_bin_106	2	0	0	0	1	0	0	0	0	0	0	0	0	0	0	0	0	0	0	0	0	0	0	0	0	0	0	0	0	0	0	0	0	0	0	0	0	0	0	0	0	0	0	0	0	0	0	0	0
N10476_bin_147	1	0	1	0	0	0	0	0	0	0	0	0	0	0	0	0	0	0	0	0	0	0	0	0	0	0	0	0	0	0	0	0	0	0	0	0	0	0	0	0	0	0	0	0	0	0	0	0	0
N10476_bin_31	1	0	0	0	0	0	0	0	0	0	0	0	0	0	0	1	0	0	0	0	0	0	0	0	0	0	0	0	0	1	0	0	0	0	0	0	0	0	0	0	0	0	0	0	0	0	0	0	0
N10476_bin_33	1	0	2	0	0	0	0	0	0	0	0	0	0	0	0	0	0	0	0	0	0	0	0	0	0	0	0	0	0	0	0	0	0	0	0	0	0	0	0	0	0	0	0	0	0	0	0	0	0
N10476_bin_57	1	0	0	0	0	0	0	0	0	0	0	0	0	0	0	0	0	0	0	0	0	0	0	0	0	0	0	0	0	0	0	0	0	0	0	0	0	0	0	0	0	0	0	0	0	0	0	0	0
N11085_bin_31	1	1	0	1	0	0	0	0	0	0	0	0	0	0	0	0	0	0	0	0	0	0	0	0	0	0	0	0	0	0	0	0	0	0	0	0	0	0	0	0	0	0	0	0	0	0	0	0	0
N11170_bin_123	1	1	0	0	0	0	0	0	0	0	0	0	0	0	0	0	0	0	0	0	0	0	0	0	1	0	0	0	0	0	0	0	0	0	0	0	0	0	0	0	0	0	0	0	0	0	0	0	0
N11283_bin_171	1	0	0	0	0	0	0	0	0	0	0	0	1	0	0	0	0	0	0	0	0	0	0	0	0	0	0	0	0	0	1	0	0	0	0	0	0	0	0	0	0	0	0	0	0	0	0	0	0
N11345_bin_69	1	0	0	0	0	0	0	0	0	0	0	0	0	0	0	0	0	0	0	0	0	0	0	0	0	0	0	0	1	0	0	0	1	0	0	0	0	0	0	0	0	0	0	0	0	0	0	0	0
N11438_bin_107	2	0	0	0	0	0	0	0	0	0	0	0	0	0	0	0	0	0	0	0	0	0	0	0	1	0	0	0	0	0	0	0	0	0	0	0	0	0	0	0	0	0	0	0	0	0	0	0	0
N11438_bin_148	0	2	1	0	0	0	0	0	0	0	0	0	0	0	0	0	0	0	0	0	0	0	0	0	0	0	0	0	0	0	0	0	0	0	0	0	0	0	0	0	0	0	0	0	0	0	0	0	0
N11438_bin_32	2	0	0	0	1	0	0	0	0	0	0	0	0	0	0	0	0	0	0	0	0	0	0	0	0	0	0	0	0	0	0	0	0	0	0	0	0	0	0	0	0	0	0	0	0	0	0	0	0
N11438_bin_36	2	0	0	0	0	0	0	0	0	0	0	0	0	0	0	0	0	0	0	0	0	0	0	0	0	0	0	0	0	0	0	0	0	0	0	0	0	0	0	0	0	0	0	0	0	0	0	0	0
N6536_bin_15	1	0	0	1	0	0	0	0	0	0	0	0	0	0	0	0	0	0	0	0	0	0	0	0	0	0	0	0	0	0	1	0	0	0	0	0	0	0	0	0	0	0	0	0	0	0	0	0	0
N6536_bin_63	2	0	0	1	0	0	0	0	0	0	0	0	0	0	0	0	0	0	0	0	0	0	0	0	0	0	0	0	0	0	0	0	0	0	0	0	0	0	0	0	0	0	0	0	0	0	0	0	0
NCR11_bin_10	1	0	1	0	0	0	0	0	0	0	0	0	0	0	0	0	0	0	0	0	0	0	0	0	0	0	0	0	0	0	1	0	0	0	0	0	0	0	0	0	0	0	0	0	0	0	0	0	0
NCR11_bin_18	1	1	0	0	0	0	0	0	0	0	0	0	0	0	0	0	0	0	0	0	0	0	0	0	0	0	0	0	0	0	0	0	0	0	0	0	0	0	0	0	0	0	0	0	0	0	0	0	0
NCR9_bin_147	1	0	0	0	0	0	0	0	0	0	0	0	0	0	0	0	0	0	0	0	0	1	0	0	0	0	0	0	0	0	0	0	0	0	0	0	0	0	0	0	0	0	0	0	0	0	0	0	0
NCR9_bin_45	2	0	0	1	0	0	0	0	0	0	0	0	0	0	0	0	0	0	0	0	0	0	0	0	0	0	0	0	0	0	0	0	0	0	0	0	0	0	0	0	0	0	0	0	0	0	0	0	0
co_bins_asymptomatic_1_403	0	1	0	0	0	0	1	0	0	0	0	0	0	0	0	0	0	0	0	0	0	0	0	0	0	0	0	0	0	0	0	0	0	0	0	0	0	0	0	0	0	0	0	0	0	0	0	0	0
co_bins_asymptomatic_1_424	1	0	1	0	0	0	0	0	0	0	0	0	0	0	0	0	0	0	0	0	0	0	0	0	0	0	0	0	0	0	0	0	0	0	0	0	0	0	0	0	0	0	0	0	0	0	0	0	0
co_bins_asymptomatic_1_462	1	0	1	0	0	0	0	0	0	0	0	0	0	0	0	0	0	0	0	0	0	0	0	0	0	0	0	0	0	0	0	0	0	0	0	0	0	0	0	0	0	0	0	0	0	0	0	0	0
co_bins_asymptomatic_1_464	1	0	1	0	0	0	0	0	0	0	0	0	0	0	0	0	0	0	0	0	0	0	0	0	0	0	0	0	0	0	0	0	0	0	0	0	0	0	0	0	0	0	0	0	0	0	0	0	0
co_bins_asymptomatic_1_500	1	0	0	1	0	0	0	0	0	0	0	0	0	0	0	0	0	0	0	0	0	0	0	0	0	0	0	0	0	0	0	0	0	0	0	0	0	0	0	0	0	0	0	0	0	0	0	0	0
co_bins_asymptomatic_1_614	2	0	0	0	0	0	0	0	0	0	0	0	0	0	0	0	0	0	0	0	0	0	0	0	0	0	0	0	0	0	0	0	0	0	0	0	0	0	0	0	0	0	0	0	0	0	0	0	0
co_bins_asymptomatic_1_661	0	0	0	1	0	0	0	1	0	0	0	0	0	0	0	0	0	0	0	0	0	0	0	0	0	0	0	0	0	0	0	0	0	0	0	0	0	0	0	0	0	0	0	0	0	0	0	0	0
co_bins_asymptomatic_1_680	0	0	0	1	0	0	0	0	1	0	0	0	0	0	0	0	0	0	0	0	0	0	0	0	0	0	0	0	0	0	0	0	0	0	0	0	0	0	0	0	0	0	0	0	0	0	0	0	0
co_bins_asymptomatic_1_707	2	0	0	0	0	0	0	0	0	0	0	0	0	0	0	0	0	0	0	0	0	0	0	0	0	0	0	0	0	0	0	0	0	0	0	0	0	0	0	0	0	0	0	0	0	0	0	0	0
co_bins_asymptomatic_1_734	1	0	1	0	0	0	0	0	0	0	0	0	0	0	0	0	0	0	0	0	0	0	0	0	0	0	0	0	0	0	0	0	0	0	0	0	0	0	0	0	0	0	0	0	0	0	0	0	0
co_bins_asymptomatic_2_205	1	0	0	0	0	0	0	0	0	0	1	0	0	0	0	0	0	0	0	0	0	0	0	0	0	0	0	0	0	0	0	0	0	0	0	0	0	0	0	0	0	0	0	0	0	0	0	0	0
co_bins_asymptomatic_2_276	1	0	0	1	0	0	0	0	0	0	0	0	0	0	0	0	0	0	0	0	0	0	0	0	0	0	0	0	0	0	0	0	0	0	0	0	0	0	0	0	0	0	0	0	0	0	0	0	0
co_bins_asymptomatic_2_277	1	0	0	0	0	0	0	0	0	0	0	1	0	0	0	0	0	0	0	0	0	0	0	0	0	0	0	0	0	0	0	0	0	0	0	0	0	0	0	0	0	0	0	0	0	0	0	0	0
co_bins_asymptomatic_2_94	1	0	0	0	0	0	0	0	0	0	0	0	0	0	0	0	0	0	0	0	0	1	0	0	0	0	0	0	0	0	0	0	0	0	0	0	0	0	0	0	0	0	0	0	0	0	0	0	0
co_bins_diarrheal_292	1	0	0	0	0	0	0	0	0	0	0	0	0	0	0	0	0	0	0	0	0	1	0	0	0	0	0	0	0	0	0	0	0	0	0	0	0	0	0	0	0	0	0	0	0	0	0	0	0
co_bins_diarrheal_338	2	0	0	0	0	0	0	0	0	0	0	0	0	0	0	0	0	0	0	0	0	0	0	0	0	0	0	0	0	0	0	0	0	0	0	0	0	0	0	0	0	0	0	0	0	0	0	0	0
co_bins_diarrheal_598	1	0	0	0	0	0	0	0	0	0	0	0	0	0	0	0	0	0	0	0	0	0	0	0	0	0	1	0	0	0	0	0	0	0	0	0	0	0	0	0	0	0	0	0	0	0	0	0	0
co_bins_diarrheal_758	1	0	0	0	0	0	0	0	0	0	0	0	0	0	0	0	0	0	0	0	0	0	0	0	0	0	0	1	0	0	0	0	0	0	0	0	0	0	0	0	0	0	0	0	0	0	0	0	0
HCR10_bin_38	1	0	1	0	0	0	0	0	0	0	0	0	0	0	0	0	0	0	0	0	0	0	0	0	0	0	0	0	0	0	0	0	0	0	0	0	0	0	0	0	0	0	0	0	0	0	0	0	0
HCR10_bin_56	1	0	0	0	0	0	0	0	0	0	0	1	0	0	0	0	0	0	0	0	0	0	0	0	0	0	0	0	0	0	0	0	0	0	0	0	0	0	0	0	0	0	0	0	0	0	0	0	0
HCR10_bin_5	1	0	0	0	0	0	0	0	0	0	0	0	0	0	0	0	0	0	0	0	0	0	0	0	0	0	0	0	0	1	0	0	0	0	0	0	0	0	0	0	0	0	0	0	0	0	0	0	0
HCR11_bin_100	1	0	0	0	0	0	0	0	0	0	0	0	0	0	0	1	0	0	0	0	0	0	0	0	0	0	0	0	0	0	0	0	0	0	0	0	0	0	0	0	0	0	0	0	0	0	0	0	0
HCR11_bin_147	1	0	0	1	0	0	0	0	0	0	0	0	0	0	0	0	0	0	0	0	0	0	0	0	0	0	0	0	0	0	0	0	0	0	0	0	0	0	0	0	0	0	0	0	0	0	0	0	0
HCR11_bin_185	0	0	0	0	1	0	0	0	0	0	0	0	0	0	0	0	0	0	0	0	0	0	0	0	0	0	0	0	0	0	1	0	0	0	0	0	0	0	0	0	0	0	0	0	0	0	0	0	0
HCR11_bin_5	1	0	0	0	0	0	0	0	0	0	0	0	0	0	0	0	0	0	0	0	0	0	0	0	0	0	0	0	0	0	0	0	1	0	0	0	0	0	0	0	0	0	0	0	0	0	0	0	0
HCR11_bin_80	1	0	0	0	0	0	0	0	0	0	0	0	0	0	0	0	0	0	0	0	0	0	0	0	0	0	0	0	1	0	0	0	0	0	0	0	0	0	0	0	0	0	0	0	0	0	0	0	0
HCR12_bin_102	1	0	0	0	0	0	0	0	0	0	0	0	0	0	0	0	0	0	0	0	0	0	0	0	0	0	0	0	0	0	0	0	0	0	1	0	0	0	0	0	0	0	0	0	0	0	0	0	0
HCR12_bin_120	1	0	0	0	0	0	0	0	0	0	0	0	0	0	0	0	0	0	0	0	0	0	0	0	0	0	0	0	0	0	0	0	0	0	0	1	0	0	0	0	0	0	0	0	0	0	0	0	0
HCR12_bin_132	1	1	0	0	0	0	0	0	0	0	0	0	0	0	0	0	0	0	0	0	0	0	0	0	0	0	0	0	0	0	0	0	0	0	0	0	0	0	0	0	0	0	0	0	0	0	0	0	0
HCR12_bin_143	1	0	0	0	0	0	0	0	0	0	0	0	0	0	0	0	0	0	0	0	0	0	0	0	0	0	0	0	0	1	0	0	0	0	0	0	0	0	0	0	0	0	0	0	0	0	0	0	0
HCR12_bin_148	1	0	0	1	0	0	0	0	0	0	0	0	0	0	0	0	0	0	0	0	0	0	0	0	0	0	0	0	0	0	0	0	0	0	0	0	0	0	0	0	0	0	0	0	0	0	0	0	0
HCR12_bin_162	1	0	1	0	0	0	0	0	0	0	0	0	0	0	0	0	0	0	0	0	0	0	0	0	0	0	0	0	0	0	0	0	0	0	0	0	0	0	0	0	0	0	0	0	0	0	0	0	0
HCR12_bin_40	0	0	0	0	0	0	0	0	0	0	0	0	0	0	0	0	0	0	0	0	0	0	0	0	0	0	0	0	0	0	0	0	0	0	0	1	0	1	0	0	0	0	0	0	0	0	0	0	0
HCR12_bin_49	0	1	1	0	0	0	0	0	0	0	0	0	0	0	0	0	0	0	0	0	0	0	0	0	0	0	0	0	0	0	0	0	0	0	0	0	0	0	0	0	0	0	0	0	0	0	0	0	0
HCR12_bin_73	1	0	0	0	0	0	0	0	0	0	0	0	0	0	0	0	0	0	0	0	0	0	0	0	0	0	0	0	1	0	0	0	0	0	0	0	0	0	0	0	0	0	0	0	0	0	0	0	0
HCR12_bin_93	1	0	1	0	0	0	0	0	0	0	0	0	0	0	0	0	0	0	0	0	0	0	0	0	0	0	0	0	0	0	0	0	0	0	0	0	0	0	0	0	0	0	0	0	0	0	0	0	0
HCR12_bin_99	1	0	0	0	0	0	0	0	0	0	0	0	1	0	0	0	0	0	0	0	0	0	0	0	0	0	0	0	0	0	0	0	0	0	0	0	0	0	0	0	0	0	0	0	0	0	0	0	0
HCR13_bin_132	1	0	0	0	0	0	0	0	0	0	0	0	0	0	0	0	0	0	0	0	0	0	0	0	0	0	0	0	0	0	0	0	0	0	0	0	0	0	1	0	0	0	0	0	0	0	0	0	0
HCR13_bin_170	1	0	0	0	1	0	0	0	0	0	0	0	0	0	0	0	0	0	0	0	0	0	0	0	0	0	0	0	0	0	0	0	0	0	0	0	0	0	0	0	0	0	0	0	0	0	0	0	0
HCR13_bin_65	2	0	0	0	0	0	0	0	0	0	0	0	0	0	0	0	0	0	0	0	0	0	0	0	0	0	0	0	0	0	0	0	0	0	0	0	0	0	0	0	0	0	0	0	0	0	0	0	0
HCR14_bin_115	0	0	0	0	0	0	0	0	0	0	0	0	0	0	0	0	0	0	0	0	0	0	0	0	0	0	0	0	0	0	0	0	0	0	0	0	0	0	0	0	1	1	0	0	0	0	0	0	0
HCR14_bin_148	1	0	0	0	1	0	0	0	0	0	0	0	0	0	0	0	0	0	0	0	0	0	0	0	0	0	0	0	0	0	0	0	0	0	0	0	0	0	0	0	0	0	0	0	0	0	0	0	0
HCR14_bin_72	1	0	1	0	0	0	0	0	0	0	0	0	0	0	0	0	0	0	0	0	0	0	0	0	0	0	0	0	0	0	0	0	0	0	0	0	0	0	0	0	0	0	0	0	0	0	0	0	0
HCR14_bin_83	0	0	0	0	0	0	0	0	0	0	0	0	0	0	0	0	0	0	0	0	0	0	0	0	0	0	0	0	0	0	0	0	0	0	0	1	0	0	0	0	0	0	0	0	0	0	0	0	0
HCR14_bin_92	1	0	0	0	0	0	0	0	0	0	0	0	0	0	0	0	0	0	0	0	0	0	0	0	0	0	0	0	0	0	0	0	0	0	0	0	0	0	1	0	0	0	0	0	0	0	0	0	0
HCR15_bin_113	1	0	0	0	0	0	0	0	0	0	0	0	0	0	0	0	0	0	0	0	0	0	0	0	0	0	0	0	0	1	0	0	0	0	0	0	0	0	0	0	0	0	0	0	0	0	0	0	0
HCR15_bin_55	1	0	1	0	0	0	0	0	0	0	0	0	0	0	0	0	0	0	0	0	0	0	0	0	0	0	0	0	0	0	0	0	0	0	0	0	0	0	0	0	0	0	0	0	0	0	0	0	0
HCR15_bin_83	1	0	0	0	0	0	0	0	0	0	0	0	0	0	0	0	0	0	0	0	0	0	0	0	0	0	0	0	0	0	0	0	0	0	0	0	0	0	0	0	0	0	0	0	1	0	0	0	0
HCR16_bin_196	1	0	0	0	1	0	0	0	0	0	0	0	0	0	0	0	0	0	0	0	0	0	0	0	0	0	0	0	0	0	0	0	0	0	0	0	0	0	0	0	0	0	0	0	0	0	0	0	0
HCR16_bin_237	1	0	0	0	0	0	0	0	0	0	0	0	0	0	0	0	0	0	0	0	0	0	0	0	0	0	0	0	0	1	0	0	0	0	0	0	0	0	0	0	0	0	0	0	0	0	0	0	0
HCR16_bin_2	2	0	0	0	0	0	0	0	0	0	0	0	0	0	0	0	0	0	0	0	0	0	0	0	0	0	0	0	0	0	0	0	0	0	0	0	0	0	0	0	0	0	0	0	0	0	0	0	0
HCR17_bin_101	1	0	1	0	0	0	0	0	0	0	0	0	0	0	0	0	0	0	0	0	0	0	0	0	0	0	0	0	0	0	0	0	0	0	0	0	0	0	0	0	0	0	0	0	0	0	0	0	0
HCR17_bin_114	1	0	0	0	1	0	0	0	0	0	0	0	0	0	0	0	0	0	0	0	0	0	0	0	0	0	0	0	0	0	0	0	0	0	0	0	0	0	0	0	0	0	0	0	0	0	0	0	0
HCR17_bin_141	1	0	0	0	0	0	0	0	0	0	0	0	0	0	0	0	0	0	0	0	0	0	0	0	0	0	0	0	0	0	0	0	0	0	0	0	0	0	0	0	0	0	0	0	0	0	1	0	0
HCR17_bin_146	0	0	0	0	0	0	0	0	0	0	0	0	0	0	0	0	0	0	0	0	0	0	0	0	0	0	0	0	1	0	0	0	0	0	0	0	0	0	0	0	0	0	0	0	0	0	0	1	0
HCR17_bin_155	1	0	0	0	0	0	0	0	0	0	0	0	0	0	0	0	0	0	0	0	0	0	0	0	0	0	0	0	0	1	0	0	0	0	0	0	0	0	0	0	0	0	0	0	0	0	0	0	0
HCR17_bin_21	1	0	0	0	0	0	0	0	0	0	0	0	0	0	0	0	0	0	0	0	0	0	0	0	0	0	1	0	0	0	0	0	0	0	0	0	0	0	0	0	0	0	0	0	0	0	0	0	0
HCR17_bin_73	1	0	0	0	0	0	0	0	0	0	0	0	0	0	0	0	0	0	0	0	0	0	0	0	0	0	0	0	0	0	0	0	0	0	0	0	0	0	0	0	0	0	0	0	0	0	0	0	0
HCR18_bin_25	1	1	0	0	0	0	0	0	0	0	0	0	0	0	0	0	0	0	0	0	0	0	0	0	0	0	0	0	0	0	0	0	0	0	0	0	0	0	0	0	0	0	0	0	0	0	0	0	0
HCR18_bin_30	1	0	0	0	0	0	0	0	0	0	0	0	0	0	0	0	0	0	0	0	0	0	0	0	0	0	0	0	0	0	1	0	0	0	0	0	0	0	0	0	0	0	0	0	0	0	0	0	0
HCR18_bin_70	2	0	0	0	0	0	0	0	0	0	0	0	0	0	0	0	0	0	0	0	0	0	0	0	0	0	0	0	0	0	0	0	0	0	0	0	0	0	0	0	0	0	0	0	0	0	0	0	0
HCR1_bin_14	2	0	0	0	0	0	0	0	0	0	0	0	0	0	0	0	0	0	0	0	0	0	0	0	0	0	0	0	0	0	0	0	0	0	0	0	0	0	0	0	0	0	0	0	0	0	0	0	0
HCR2_bin_136	1	0	1	0	0	0	0	0	0	0	0	0	0	0	0	0	0	0	0	0	0	0	0	0	0	0	0	0	0	0	0	0	0	0	0	0	0	0	0	0	0	0	0	0	0	0	0	0	0
HCR2_bin_32	1	0	1	0	0	0	0	0	0	0	0	0	0	0	0	0	0	0	0	0	0	0	0	0	0	0	0	0	0	0	0	0	0	0	0	0	0	0	0	0	0	0	0	0	0	0	0	0	0
HCR3_bin_165	1	0	0	0	0	0	0	0	0	0	0	0	0	0	0	0	0	0	0	0	0	0	0	0	0	0	0	0	0	0	1	0	0	0	0	0	0	0	0	0	0	0	0	0	0	0	0	0	0
HCR3_bin_86	1	0	0	0	0	0	0	0	0	0	0	0	0	0	0	0	0	0	0	0	0	0	0	0	0	0	0	0	1	0	0	0	0	0	0	0	0	0	0	0	0	0	0	0	0	0	0	0	0
HCR4_bin_106	1	0	1	0	0	0	0	0	0	0	0	0	0	0	0	0	0	0	0	0	0	0	0	0	0	0	0	0	0	0	0	0	0	0	0	0	0	0	0	0	0	0	0	0	0	0	0	0	0
HCR4_bin_157	1	0	0	0	0	0	0	0	0	0	0	0	0	0	0	0	0	0	0	0	0	0	0	0	0	0	0	0	0	0	0	0	0	0	0	0	0	0	0	0	0	0	0	0	0	0	0	0	0
HCR4_bin_163	1	0	0	0	0	0	0	0	0	0	0	0	0	0	0	0	0	0	0	0	0	0	0	0	0	0	0	0	0	0	0	0	0	0	0	0	0	0	0	0	0	0	0	0	0	0	0	0	0
HCR4_bin_167	1	0	0	1	0	0	0	0	0	0	0	0	0	0	0	0	0	0	0	0	0	0	0	0	0	0	0	0	0	0	0	0	0	0	0	0	0	0	0	0	0	0	0	0	0	0	0	0	0
HCR4_bin_78	0	0	0	1	0	0	0	0	0	0	0	0	0	0	0	0	0	0	0	0	0	0	0	0	0	0	0	0	0	0	1	0	0	0	0	0	0	0	0	0	0	0	0	0	0	0	0	0	0
HCR5_bin_100	0	0	0	0	0	0	0	0	0	0	0	0	0	0	0	1	0	0	0	0	0	0	0	0	0	0	0	0	0	0	0	0	1	0	0	0	0	0	0	0	0	0	0	0	0	0	0	0	0
HCR5_bin_116	1	0	0	0	0	0	0	0	0	0	0	0	0	0	0	0	0	0	0	0	0	0	0	0	0	0	0	0	0	1	0	0	0	0	0	0	0	0	0	0	0	0	0	0	0	0	0	0	0
HCR5_bin_15	0	1	1	0	0	0	0	0	0	0	0	0	0	0	0	0	0	0	0	0	0	0	0	0	0	0	0	0	0	0	0	0	0	0	0	0	0	0	0	0	0	0	0	0	0	0	0	0	0
HCR5_bin_53	1	1	0	0	0	0	0	0	0	0	0	0	0	0	0	0	0	0	0	0	0	0	0	0	0	0	0	0	0	0	0	0	0	0	0	0	0	0	0	0	0	0	0	0	0	0	0	0	0
HCR6_bin_101	1	0	0	0	0	0	0	0	0	0	0	0	0	0	0	0	0	0	0	0	0	0	0	0	0	0	0	0	0	0	0	0	0	0	0	0	0	0	0	0	0	0	0	0	0	0	0	0	0
HCR6_bin_109	2	0	0	0	0	0	0	0	0	0	0	0	0	0	0	0	0	0	0	0	0	0	0	0	0	0	0	0	0	0	0	0	0	0	0	0	0	0	0	0	0	0	0	0	0	0	0	0	0
HCR6_bin_124	1	0	0	0	1	0	0	0	0	0	0	0	0	0	0	0	0	0	0	0	0	0	0	0	0	0	0	0	0	0	0	0	0	0	0	0	0	0	0	0	0	0	0	0	0	0	0	0	0
HCR6_bin_126	1	0	0	0	0	0	0	0	0	0	0	0	0	0	0	0	0	0	0	0	0	0	0	0	0	0	0	0	0	0	0	0	0	0	0	0	0	0	0	0	0	0	0	0	0	0	0	0	0
HCR6_bin_150	1	0	0	0	1	0	0	0	0	0	0	0	0	0	0	0	0	0	0	0	0	0	0	0	0	0	0	0	0	0	0	0	0	0	0	0	0	0	0	0	0	0	0	0	0	0	0	0	0
HCR6_bin_18	1	0	0	0	0	0	0	0	0	0	0	0	0	0	0	0	0	0	0	0	0	0	0	0	0	0	0	0	0	0	0	0	0	0	0	0	0	0	0	0	0	0	1	0	0	0	0	0	0
HCR6_bin_99	1	0	0	0	0	0	0	0	0	0	0	0	0	0	0	1	0	0	0	0	0	0	0	0	0	0	0	0	0	0	0	0	0	0	0	0	0	0	0	0	0	0	0	0	0	0	0	0	0
HCR7_bin_61	1	0	0	1	0	0	0	0	0	0	0	0	0	0	0	0	0	0	0	0	0	0	0	0	0	0	0	0	0	0	0	0	0	0	0	0	0	0	0	0	0	0	0	0	0	0	0	0	0
HCR8_bin_141	1	0	0	0	0	0	0	0	0	0	0	0	0	0	0	0	0	0	0	0	0	0	0	0	0	0	0	0	0	0	1	0	0	0	0	0	0	0	0	0	0	0	0	0	0	0	0	0	0
HCR8_bin_40	1	0	0	1	0	0	0	0	0	0	0	0	0	0	0	0	0	0	0	0	0	0	0	0	0	0	0	0	0	0	0	0	0	0	0	0	0	0	0	0	0	0	0	0	0	0	0	0	0
HCR8_bin_50	1	0	0	1	0	0	0	0	0	0	0	0	0	0	0	0	0	0	0	0	0	0	0	0	0	0	0	0	0	0	0	0	0	0	0	0	0	0	0	0	0	0	0	0	0	0	0	0	0
HCR8_bin_52	1	0	1	0	0	0	0	0	0	0	0	0	0	0	0	0	0	0	0	0	0	0	0	0	0	0	0	0	0	0	0	0	0	0	0	0	0	0	0	0	0	0	0	0	0	0	0	0	0
HCR8_bin_88	1	0	0	0	0	0	0	0	0	0	0	0	0	0	0	0	0	0	0	0	0	0	0	0	0	0	0	0	1	0	0	0	0	0	0	0	0	0	0	0	0	0	0	0	0	0	0	0	0
HCR9_bin_49	0	0	0	0	0	0	0	0	0	0	0	0	0	0	0	0	0	0	0	0	0	0	0	0	2	0	0	0	0	0	0	0	0	0	0	0	0	0	0	0	0	0	0	0	0	0	0	0	0
N00119_bin_43	1	0	0	1	0	0	0	0	0	0	0	0	0	0	0	0	0	0	0	0	0	0	0	0	0	0	0	0	0	0	0	0	0	0	0	0	0	0	0	0	0	0	0	0	0	0	0	0	0
N00119_bin_50	0	0	0	0	0	0	0	0	0	0	0	0	0	0	0	0	0	0	0	0	0	0	0	0	0	0	0	0	0	0	0	0	0	0	0	0	0	0	0	0	0	0	0	0	0	0	0	0	0
N00119_bin_52	1	0	0	0	0	0	0	0	0	0	0	0	0	0	0	0	0	0	0	0	0	0	0	0	0	0	0	0	0	0	0	0	0	0	0	0	0	0	0	0	0	0	0	0	0	0	0	0	0
N00119_bin_56	1	0	0	1	0	0	0	0	0	0	0	0	0	0	0	0	0	0	0	0	0	0	0	0	0	0	0	0	0	0	0	0	0	0	0	0	0	0	0	0	0	0	0	0	0	0	0	0	0
N00119_bin_98	1	0	0	0	0	0	0	0	0	0	0	0	0	0	0	0	0	0	0	0	0	0	0	0	0	0	0	0	0	0	0	0	0	0	0	0	0	0	0	0	0	0	0	0	0	0	0	0	0
N00119_bin_9	1	0	0	1	0	0	0	0	0	0	0	0	0	0	0	0	0	0	0	0	0	0	0	0	0	0	0	0	0	0	0	0	0	0	0	0	0	0	0	0	0	0	0	0	0	0	0	0	0
N10476_bin_111	2	0	0	0	0	0	0	0	0	0	0	0	0	0	0	0	0	0	0	0	0	0	0	0	0	0	0	0	0	0	0	0	0	0	0	0	0	0	0	0	0	0	0	0	0	0	0	0	0
N10476_bin_165	1	0	1	0	0	0	0	0	0	0	0	0	0	0	0	0	0	0	0	0	0	0	0	0	0	0	0	0	0	0	0	0	0	0	0	0	0	0	0	0	0	0	0	0	0	0	0	0	0
N10476_bin_19	1	0	0	0	0	0	0	0	0	0	0	0	0	0	0	0	0	0	0	0	0	0	0	0	1	0	0	0	0	0	0	0	0	0	0	0	0	0	0	0	0	0	0	0	0	0	0	0	0
N10476_bin_21	1	0	0	1	0	0	0	0	0	0	0	0	0	0	0	0	0	0	0	0	0	0	0	0	0	0	0	0	0	0	0	0	0	0	0	0	0	0	0	0	0	0	0	0	0	0	0	0	0
N10476_bin_2	1	0	1	0	0	0	0	0	0	0	0	0	0	0	0	0	0	0	0	0	0	0	0	0	0	0	0	0	0	0	0	0	0	0	0	0	0	0	0	0	0	0	0	0	0	0	0	0	0
N10476_bin_61	1	0	0	0	1	0	0	0	0	0	0	0	0	0	0	0	0	0	0	0	0	0	0	0	0	0	0	0	0	0	0	0	0	0	0	0	0	0	0	0	0	0	0	0	0	0	0	0	0
N10476_bin_64	1	0	0	0	0	0	0	0	0	0	0	0	0	0	0	1	0	0	0	0	0	0	0	0	0	0	0	0	0	0	0	0	0	0	0	0	0	0	0	0	0	0	0	0	0	0	0	0	0
N10476_bin_91	1	0	0	0	0	0	0	0	0	0	0	0	0	0	0	1	0	0	0	0	0	0	0	0	0	0	0	0	0	0	0	0	0	0	0	0	0	0	0	0	0	0	0	0	0	0	0	0	0
N10476_bin_96	1	0	1	0	0	0	0	0	0	0	0	0	0	0	0	0	0	0	0	0	0	0	0	0	0	0	0	0	0	0	0	0	0	0	0	0	0	0	0	0	0	0	0	0	0	0	0	0	0
N11085_bin_1	1	0	0	0	0	0	0	0	0	0	0	0	0	0	0	0	0	0	0	0	0	0	0	0	0	0	0	0	0	0	0	0	0	0	0	0	0	0	0	0	0	0	0	0	0	0	0	0	0
N11085_bin_2	1	0	1	0	0	0	0	0	0	0	0	0	0	0	0	0	0	0	0	0	0	0	0	0	0	0	0	0	0	0	0	0	0	0	0	0	0	0	0	0	0	0	0	0	0	0	0	0	0
N11085_bin_37	1	0	0	0	0	0	0	0	0	0	0	0	0	0	0	0	0	0	0	0	0	0	0	0	0	0	0	0	0	0	0	0	0	0	0	0	0	0	0	0	0	0	0	0	0	0	0	0	0
N11085_bin_5	1	0	1	0	0	0	0	0	0	0	0	0	0	0	0	0	0	0	0	0	0	0	0	0	0	0	0	0	0	0	0	0	0	0	0	0	0	0	0	0	0	0	0	0	0	0	0	0	0
N11085_bin_90	1	0	0	1	0	0	0	0	0	0	0	0	0	0	0	0	0	0	0	0	0	0	0	0	0	0	0	0	0	0	0	0	0	0	0	0	0	0	0	0	0	0	0	0	0	0	0	0	0
N11170_bin_102	1	0	0	0	1	0	0	0	0	0	0	0	0	0	0	0	0	0	0	0	0	0	0	0	0	0	0	0	0	0	0	0	0	0	0	0	0	0	0	0	0	0	0	0	0	0	0	0	0
N11170_bin_129	1	0	0	0	0	0	0	0	0	0	0	0	0	0	0	0	0	0	0	0	0	0	0	0	0	0	0	0	0	0	1	0	0	0	0	0	0	0	0	0	0	0	0	0	0	0	0	0	0
N11170_bin_151	1	0	0	1	0	0	0	0	0	0	0	0	0	0	0	0	0	0	0	0	0	0	0	0	0	0	0	0	0	0	0	0	0	0	0	0	0	0	0	0	0	0	0	0	0	0	0	0	0
N11170_bin_155	2	0	0	0	0	0	0	0	0	0	0	0	0	0	0	0	0	0	0	0	0	0	0	0	0	0	0	0	0	0	0	0	0	0	0	0	0	0	0	0	0	0	0	0	0	0	0	0	0
N11170_bin_157	1	0	0	1	0	0	0	0	0	0	0	0	0	0	0	0	0	0	0	0	0	0	0	0	0	0	0	0	0	0	0	0	0	0	0	0	0	0	0	0	0	0	0	0	0	0	0	0	0
N11170_bin_169	1	0	0	0	1	0	0	0	0	0	0	0	0	0	0	0	0	0	0	0	0	0	0	0	0	0	0	0	0	0	0	0	0	0	0	0	0	0	0	0	0	0	0	0	0	0	0	0	0
N11170_bin_24	1	0	0	0	0	0	0	0	0	0	0	0	0	0	0	0	0	0	0	0	0	0	0	0	0	0	0	0	0	0	0	0	0	0	0	0	0	0	0	0	0	0	0	0	0	0	0	0	0
N11170_bin_72	1	0	0	0	1	0	0	0	0	0	0	0	0	0	0	0	0	0	0	0	0	0	0	0	0	0	0	0	0	0	0	0	0	0	0	0	0	0	0	0	0	0	0	0	0	0	0	0	0
N11170_bin_92	1	0	0	0	0	0	0	0	0	0	0	0	0	0	0	0	0	0	0	0	0	0	0	0	0	0	0	0	0	0	0	0	1	0	0	0	0	0	0	0	0	0	0	0	0	0	0	0	0
N11283_bin_112	0	0	1	0	0	0	0	0	0	0	0	0	0	0	0	0	0	0	0	0	0	0	0	0	0	0	0	0	0	0	1	0	0	0	0	0	0	0	0	0	0	0	0	0	0	0	0	0	0
N11283_bin_125	0	0	1	0	0	0	0	0	0	0	0	0	0	0	0	0	0	0	0	0	0	0	0	0	1	0	0	0	0	0	0	0	0	0	0	0	0	0	0	0	0	0	0	0	0	0	0	0	0
N11283_bin_131	1	0	0	0	0	0	0	0	0	0	0	0	0	0	0	0	0	0	0	0	0	0	0	0	0	0	0	0	0	0	0	0	1	0	0	0	0	0	0	0	0	0	0	0	0	0	0	0	0
N11283_bin_149	1	0	1	0	0	0	0	0	0	0	0	0	0	0	0	0	0	0	0	0	0	0	0	0	0	0	0	0	0	0	0	0	0	0	0	0	0	0	0	0	0	0	0	0	0	0	0	0	0
N11283_bin_163	1	0	0	1	0	0	0	0	0	0	0	0	0	0	0	0	0	0	0	0	0	0	0	0	0	0	0	0	0	0	0	0	0	0	0	0	0	0	0	0	0	0	0	0	0	0	0	0	0
N11283_bin_197	1	0	1	0	0	0	0	0	0	0	0	0	0	0	0	0	0	0	0	0	0	0	0	0	0	0	0	0	0	0	0	0	0	0	0	0	0	0	0	0	0	0	0	0	0	0	0	0	0
N11283_bin_201	1	0	0	0	0	0	0	0	0	0	0	0	0	0	0	0	0	0	0	0	0	0	0	0	0	0	0	0	0	0	0	0	1	0	0	0	0	0	0	0	0	0	0	0	0	0	0	0	0
N11283_bin_46	1	0	0	0	0	0	0	0	0	0	0	0	0	0	0	0	0	0	0	0	0	0	0	0	0	0	0	0	0	1	0	0	0	0	0	0	0	0	0	0	0	0	0	0	0	0	0	0	0
N11283_bin_75	1	0	0	0	1	0	0	0	0	0	0	0	0	0	0	0	0	0	0	0	0	0	0	0	0	0	0	0	0	0	0	0	0	0	0	0	0	0	0	0	0	0	0	0	0	0	0	0	0
N11283_bin_78	0	0	0	0	0	0	0	0	0	0	0	0	0	0	0	0	0	0	0	0	0	0	0	0	0	0	0	0	0	0	0	0	0	0	0	0	0	0	1	0	0	0	0	0	0	0	0	0	0
N11283_bin_82	1	0	0	1	0	0	0	0	0	0	0	0	0	0	0	0	0	0	0	0	0	0	0	0	0	0	0	0	0	0	0	0	0	0	0	0	0	0	0	0	0	0	0	0	0	0	0	0	0
N11345_bin_100	1	0	0	1	0	0	0	0	0	0	0	0	0	0	0	0	0	0	0	0	0	0	0	0	0	0	0	0	0	0	0	0	0	0	0	0	0	0	0	0	0	0	0	0	0	0	0	0	0
N11345_bin_110	1	0	0	0	0	0	0	0	0	0	0	0	0	0	0	0	0	0	0	0	0	0	0	0	1	0	0	0	0	0	0	0	0	0	0	0	0	0	0	0	0	0	0	0	0	0	0	0	0
N11345_bin_144	1	1	0	0	0	0	0	0	0	0	0	0	0	0	0	0	0	0	0	0	0	0	0	0	0	0	0	0	0	0	0	0	0	0	0	0	0	0	0	0	0	0	0	0	0	0	0	0	0
N11345_bin_25	1	0	0	0	0	0	0	0	0	0	0	0	0	0	0	0	0	0	0	0	0	1	0	0	0	0	0	0	0	0	0	0	0	0	0	0	0	0	0	0	0	0	0	0	0	0	0	0	0
N11345_bin_38	1	0	0	0	0	0	0	0	0	0	0	0	0	0	0	0	0	0	0	0	0	0	0	0	0	0	0	0	0	0	0	0	0	0	0	0	0	0	0	0	0	0	0	0	0	0	0	0	0
N11345_bin_47	1	1	0	0	0	0	0	0	0	0	0	0	0	0	0	0	0	0	0	0	0	0	0	0	0	0	0	0	0	0	0	0	0	0	0	0	0	0	0	0	0	0	0	0	0	0	0	0	0
N11345_bin_6	0	0	0	0	0	0	0	0	0	0	0	0	0	0	0	0	0	0	0	0	0	0	0	0	0	0	0	0	0	0	0	0	0	0	0	0	0	0	0	0	0	1	0	0	0	0	0	0	0
N11345_bin_81	1	0	1	0	0	0	0	0	0	0	0	0	0	0	0	0	0	0	0	0	0	0	0	0	0	0	0	0	0	0	0	0	0	0	0	0	0	0	0	0	0	0	0	0	0	0	0	0	0
N11345_bin_88	1	1	0	0	0	0	0	0	0	0	0	0	0	0	0	0	0	0	0	0	0	0	0	0	0	0	0	0	0	0	0	0	0	0	0	0	0	0	0	0	0	0	0	0	0	0	0	0	0
N11345_bin_97	0	0	1	0	0	0	0	0	0	0	0	0	0	0	0	0	0	0	0	0	0	0	0	0	0	0	0	0	0	0	0	0	0	0	0	0	0	0	0	0	0	0	0	0	0	0	0	0	0
N11438_bin_116	1	1	0	0	0	0	0	0	0	0	0	0	0	0	0	0	0	0	0	0	0	0	0	0	0	0	0	0	0	0	0	0	0	0	0	0	0	0	0	0	0	0	0	0	0	0	0	0	0
N11438_bin_14	1	0	0	0	0	0	0	0	0	0	0	0	0	0	0	0	0	0	0	0	0	0	0	0	0	0	0	0	0	1	0	0	0	0	0	0	0	0	0	0	0	0	0	0	0	0	0	0	0
N11438_bin_174	1	0	1	0	0	0	0	0	0	0	0	0	0	0	0	0	0	0	0	0	0	0	0	0	0	0	0	0	0	0	0	0	0	0	0	0	0	0	0	0	0	0	0	0	0	0	0	0	0
N11438_bin_34	1	1	0	0	0	0	0	0	0	0	0	0	0	0	0	0	0	0	0	0	0	0	0	0	0	0	0	0	0	0	0	0	0	0	0	0	0	0	0	0	0	0	0	0	0	0	0	0	0
N11438_bin_56	1	0	0	0	0	0	0	0	0	0	0	0	0	0	0	0	0	0	0	0	0	0	0	0	0	0	0	0	1	0	0	0	0	0	0	0	0	0	0	0	0	0	0	0	0	0	0	0	0
N11438_bin_74	1	1	0	0	0	0	0	0	0	0	0	0	0	0	0	0	0	0	0	0	0	0	0	0	0	0	0	0	0	0	0	0	0	0	0	0	0	0	0	0	0	0	0	0	0	0	0	0	0
N6536_bin_109	0	0	0	0	0	0	0	0	0	0	0	0	0	0	0	0	0	0	0	0	0	0	0	0	2	0	0	0	0	0	0	0	0	0	0	0	0	0	0	0	0	0	0	0	0	0	0	0	0
N6536_bin_134	2	0	0	0	0	0	0	0	0	0	0	0	0	0	0	0	0	0	0	0	0	0	0	0	0	0	0	0	0	0	0	0	0	0	0	0	0	0	0	0	0	0	0	0	0	0	0	0	0
N6536_bin_36	1	0	1	0	0	0	0	0	0	0	0	0	0	0	0	0	0	0	0	0	0	0	0	0	0	0	0	0	0	0	0	0	0	0	0	0	0	0	0	0	0	0	0	0	0	0	0	0	0
N6536_bin_3	1	0	0	0	0	0	0	0	0	0	0	0	0	0	0	0	0	0	0	0	0	0	0	0	0	0	0	0	0	0	0	0	0	0	0	0	0	0	0	0	0	0	0	0	0	0	0	0	0
N6536_bin_40	0	0	1	0	0	0	0	0	0	0	0	0	1	0	0	0	0	0	0	0	0	0	0	0	0	0	0	0	0	0	0	0	0	0	0	0	0	0	0	0	0	0	0	0	0	0	0	0	0
N6536_bin_4	1	0	0	0	0	0	0	0	0	0	0	0	0	0	0	0	0	0	0	0	0	0	0	0	0	0	0	0	0	0	0	0	0	0	0	0	0	0	0	0	0	0	0	0	0	0	0	0	0
N6536_bin_51	1	0	1	0	0	0	0	0	0	0	0	0	0	0	0	0	0	0	0	0	0	0	0	0	0	0	0	0	0	0	0	0	0	0	0	0	0	0	0	0	0	0	0	0	0	0	0	0	0
NCR10_bin_35	1	0	0	0	0	0	0	0	0	0	0	0	0	0	0	0	0	0	0	0	0	1	0	0	0	0	0	0	0	0	0	0	0	0	0	0	0	0	0	0	0	0	0	0	0	0	0	0	0
NCR10_bin_39	0	1	0	0	0	0	0	0	0	0	0	0	0	0	0	0	0	0	0	0	0	0	0	0	0	0	0	0	0	0	0	0	1	0	0	0	0	0	0	0	0	0	0	0	0	0	0	0	0
NCR10_bin_44	0	0	0	0	0	0	0	0	0	0	0	0	0	0	0	0	0	0	0	0	0	0	0	0	2	0	0	0	0	0	0	0	0	0	0	0	0	0	0	0	0	0	0	0	0	0	0	0	0
NCR11_bin_108	1	0	0	0	0	0	0	0	0	0	0	0	0	0	0	0	0	0	0	0	0	0	0	0	0	0	0	0	0	0	0	0	0	0	0	0	0	0	0	0	0	0	0	0	0	0	0	0	0
NCR11_bin_109	1	0	0	1	0	0	0	0	0	0	0	0	0	0	0	0	0	0	0	0	0	0	0	0	0	0	0	0	0	0	0	0	0	0	0	0	0	0	0	0	0	0	0	0	0	0	0	0	0
NCR11_bin_115	1	0	1	0	0	0	0	0	0	0	0	0	0	0	0	0	0	0	0	0	0	0	0	0	0	0	0	0	0	0	0	0	0	0	0	0	0	0	0	0	0	0	0	0	0	0	0	0	0
NCR11_bin_121	1	0	0	1	0	0	0	0	0	0	0	0	0	0	0	0	0	0	0	0	0	0	0	0	0	0	0	0	0	0	0	0	0	0	0	0	0	0	0	0	0	0	0	0	0	0	0	0	0
NCR11_bin_133	1	1	0	0	0	0	0	0	0	0	0	0	0	0	0	0	0	0	0	0	0	0	0	0	0	0	0	0	0	0	0	0	0	0	0	0	0	0	0	0	0	0	0	0	0	0	0	0	0
NCR11_bin_25	1	0	0	0	0	0	0	0	0	0	0	0	0	0	0	0	0	0	0	0	0	0	0	0	0	0	0	0	0	0	1	0	0	0	0	0	0	0	0	0	0	0	0	0	0	0	0	0	0
NCR11_bin_36	1	0	0	0	0	0	0	0	0	0	0	0	0	0	0	0	0	0	0	0	0	1	0	0	0	0	0	0	0	0	0	0	0	0	0	0	0	0	0	0	0	0	0	0	0	0	0	0	0
NCR11_bin_40	1	0	0	0	0	0	0	0	0	0	0	0	0	0	0	0	0	0	0	0	0	0	0	0	0	0	0	0	0	0	0	0	0	0	0	0	0	0	0	0	0	0	0	0	0	0	0	0	0
NCR11_bin_46	1	0	0	1	0	0	0	0	0	0	0	0	0	0	0	0	0	0	0	0	0	0	0	0	0	0	0	0	0	0	0	0	0	0	0	0	0	0	0	0	0	0	0	0	0	0	0	0	0
NCR11_bin_50	1	0	0	0	0	0	0	0	0	0	0	0	0	0	0	0	0	0	0	0	0	0	0	0	0	0	0	0	0	0	0	0	0	0	0	0	0	0	0	0	0	0	0	0	0	0	0	0	0
NCR11_bin_54	0	0	0	1	0	0	0	0	0	0	0	0	0	0	0	0	0	0	0	0	0	0	0	0	0	0	0	0	0	0	0	0	0	0	0	0	0	0	0	0	0	0	0	0	0	0	0	0	0
NCR11_bin_63	1	0	0	0	1	0	0	0	0	0	0	0	0	0	0	0	0	0	0	0	0	0	0	0	0	0	0	0	0	0	0	0	0	0	0	0	0	0	0	0	0	0	0	0	0	0	0	0	0
NCR11_bin_72	1	0	1	0	0	0	0	0	0	0	0	0	0	0	0	0	0	0	0	0	0	0	0	0	0	0	0	0	0	0	0	0	0	0	0	0	0	0	0	0	0	0	0	0	0	0	0	0	0
NCR11_bin_81	1	0	0	0	0	0	0	0	0	0	0	0	0	0	0	0	0	0	0	0	0	1	0	0	0	0	0	0	0	0	0	0	0	0	0	0	0	0	0	0	0	0	0	0	0	0	0	0	0
NCR9_bin_109	1	0	0	1	0	0	0	0	0	0	0	0	0	0	0	0	0	0	0	0	0	0	0	0	0	0	0	0	0	0	0	0	0	0	0	0	0	0	0	0	0	0	0	0	0	0	0	0	0
NCR9_bin_10	1	0	1	0	0	0	0	0	0	0	0	0	0	0	0	0	0	0	0	0	0	0	0	0	0	0	0	0	0	0	0	0	0	0	0	0	0	0	0	0	0	0	0	0	0	0	0	0	0
NCR9_bin_11	1	0	1	0	0	0	0	0	0	0	0	0	0	0	0	0	0	0	0	0	0	0	0	0	0	0	0	0	0	0	0	0	0	0	0	0	0	0	0	0	0	0	0	0	0	0	0	0	0
NCR9_bin_154	1	1	0	0	0	0	0	0	0	0	0	0	0	0	0	0	0	0	0	0	0	0	0	0	0	0	0	0	0	0	0	0	0	0	0	0	0	0	0	0	0	0	0	0	0	0	0	0	0
NCR9_bin_63	1	0	0	0	1	0	0	0	0	0	0	0	0	0	0	0	0	0	0	0	0	0	0	0	0	0	0	0	0	0	0	0	0	0	0	0	0	0	0	0	0	0	0	0	0	0	0	0	0
NCR9_bin_78	1	0	0	0	0	0	0	0	0	0	0	0	0	0	0	0	0	0	0	0	0	0	0	0	0	0	0	0	0	0	1	0	0	0	0	0	0	0	0	0	0	0	0	0	0	0	0	0	0
co_bins_asymptomatic_1_223	1	0	0	0	0	0	0	0	0	0	0	0	0	0	0	0	0	0	0	0	0	0	0	0	0	0	0	0	0	0	0	0	0	0	0	0	0	0	0	0	0	0	0	0	0	0	0	0	0
co_bins_asymptomatic_1_250	1	0	0	0	0	0	0	0	0	0	0	0	0	0	0	0	0	0	0	0	0	0	0	0	0	0	0	0	0	0	0	0	0	0	0	0	0	0	0	0	0	0	0	0	0	0	0	0	0
co_bins_asymptomatic_1_280	1	0	0	0	0	0	0	0	0	0	0	0	0	0	0	0	0	0	0	0	0	0	0	0	0	0	0	0	0	0	0	0	0	0	0	0	0	0	0	0	0	0	0	0	0	0	0	0	0
co_bins_asymptomatic_1_301	1	0	0	0	0	0	0	0	0	0	0	0	0	0	0	0	0	0	0	0	0	0	0	0	0	0	0	0	0	0	0	0	0	0	0	0	0	0	0	0	0	0	0	0	0	0	0	0	0
co_bins_asymptomatic_1_308	1	0	0	0	0	0	0	0	0	0	0	0	0	0	0	0	0	0	0	0	0	0	0	0	0	0	0	0	0	0	0	0	0	0	0	0	0	0	0	0	0	0	0	0	0	0	0	0	0
co_bins_asymptomatic_1_370	0	0	0	0	0	1	0	0	0	0	0	0	0	0	0	0	0	0	0	0	0	0	0	0	0	0	0	0	0	0	0	0	0	0	0	0	0	0	0	0	0	0	0	0	0	0	0	0	0
co_bins_asymptomatic_1_492	1	0	0	0	0	0	0	0	0	0	0	0	0	0	0	0	0	0	0	0	0	0	0	0	0	0	0	0	0	0	0	0	0	0	0	0	0	0	0	0	0	0	0	0	0	0	0	0	0
co_bins_asymptomatic_1_570	1	0	0	0	0	0	0	0	0	0	0	0	0	0	0	0	0	0	0	0	0	0	0	0	0	0	0	0	0	0	0	0	0	0	0	0	0	0	0	0	0	0	0	0	0	0	0	0	0
co_bins_asymptomatic_1_633	1	0	0	0	0	0	0	0	0	0	0	0	0	0	0	0	0	0	0	0	0	0	0	0	0	0	0	0	0	0	0	0	0	0	0	0	0	0	0	0	0	0	0	0	0	0	0	0	0
co_bins_asymptomatic_1_727	1	0	0	0	0	0	0	0	0	0	0	0	0	0	0	0	0	0	0	0	0	0	0	0	0	0	0	0	0	0	0	0	0	0	0	0	0	0	0	0	0	0	0	0	0	0	0	0	0
co_bins_asymptomatic_1_750	0	0	0	0	1	0	0	0	0	0	0	0	0	0	0	0	0	0	0	0	0	0	0	0	0	0	0	0	0	0	0	0	0	0	0	0	0	0	0	0	0	0	0	0	0	0	0	0	0
co_bins_asymptomatic_1_77	1	0	0	0	0	0	0	0	0	0	0	0	0	0	0	0	0	0	0	0	0	0	0	0	0	0	0	0	0	0	0	0	0	0	0	0	0	0	0	0	0	0	0	0	0	0	0	0	0
co_bins_asymptomatic_2_116	0	0	0	0	1	0	0	0	0	0	0	0	0	0	0	0	0	0	0	0	0	0	0	0	0	0	0	0	0	0	0	0	0	0	0	0	0	0	0	0	0	0	0	0	0	0	0	0	0
co_bins_asymptomatic_2_127	0	0	0	0	0	0	0	0	0	1	0	0	0	0	0	0	0	0	0	0	0	0	0	0	0	0	0	0	0	0	0	0	0	0	0	0	0	0	0	0	0	0	0	0	0	0	0	0	0
co_bins_asymptomatic_2_19	1	0	0	0	0	0	0	0	0	0	0	0	0	0	0	0	0	0	0	0	0	0	0	0	0	0	0	0	0	0	0	0	0	0	0	0	0	0	0	0	0	0	0	0	0	0	0	0	0
co_bins_asymptomatic_2_375	1	0	0	0	0	0	0	0	0	0	0	0	0	0	0	0	0	0	0	0	0	0	0	0	0	0	0	0	0	0	0	0	0	0	0	0	0	0	0	0	0	0	0	0	0	0	0	0	0
co_bins_asymptomatic_2_403	1	0	0	0	0	0	0	0	0	0	0	0	0	0	0	0	0	0	0	0	0	0	0	0	0	0	0	0	0	0	0	0	0	0	0	0	0	0	0	0	0	0	0	0	0	0	0	0	0
co_bins_asymptomatic_2_441	0	0	0	0	0	0	0	0	0	0	0	0	1	0	0	0	0	0	0	0	0	0	0	0	0	0	0	0	0	0	0	0	0	0	0	0	0	0	0	0	0	0	0	0	0	0	0	0	0
co_bins_asymptomatic_2_450	0	0	0	1	0	0	0	0	0	0	0	0	0	0	0	0	0	0	0	0	0	0	0	0	0	0	0	0	0	0	0	0	0	0	0	0	0	0	0	0	0	0	0	0	0	0	0	0	0
co_bins_asymptomatic_2_538	0	0	0	0	0	0	0	0	0	0	0	0	0	0	0	0	0	0	0	0	0	0	1	0	0	0	0	0	0	0	0	0	0	0	0	0	0	0	0	0	0	0	0	0	0	0	0	0	0
co_bins_asymptomatic_2_54	0	0	0	0	0	0	0	0	0	0	0	0	0	0	0	0	0	0	0	0	0	0	0	1	0	0	0	0	0	0	0	0	0	0	0	0	0	0	0	0	0	0	0	0	0	0	0	0	0
co_bins_asymptomatic_2_562	1	0	0	0	0	0	0	0	0	0	0	0	0	0	0	0	0	0	0	0	0	0	0	0	0	0	0	0	0	0	0	0	0	0	0	0	0	0	0	0	0	0	0	0	0	0	0	0	0
co_bins_asymptomatic_2_592	1	0	0	0	0	0	0	0	0	0	0	0	0	0	0	0	0	0	0	0	0	0	0	0	0	0	0	0	0	0	0	0	0	0	0	0	0	0	0	0	0	0	0	0	0	0	0	0	0
co_bins_asymptomatic_2_681	1	0	0	0	0	0	0	0	0	0	0	0	0	0	0	0	0	0	0	0	0	0	0	0	0	0	0	0	0	0	0	0	0	0	0	0	0	0	0	0	0	0	0	0	0	0	0	0	0
co_bins_diarrheal_108	1	0	0	0	0	0	0	0	0	0	0	0	0	0	0	0	0	0	0	0	0	0	0	0	0	0	0	0	0	0	0	0	0	0	0	0	0	0	0	0	0	0	0	0	0	0	0	0	0
co_bins_diarrheal_238	1	0	0	0	0	0	0	0	0	0	0	0	0	0	0	0	0	0	0	0	0	0	0	0	0	0	0	0	0	0	0	0	0	0	0	0	0	0	0	0	0	0	0	0	0	0	0	0	0
co_bins_diarrheal_330	0	0	0	0	0	0	0	0	0	0	0	0	0	0	0	0	0	0	0	0	0	0	0	0	1	0	0	0	0	0	0	0	0	0	0	0	0	0	0	0	0	0	0	0	0	0	0	0	0
co_bins_diarrheal_34	0	0	0	0	0	0	0	0	0	0	0	0	0	0	0	0	1	0	0	0	0	0	0	0	0	0	0	0	0	0	0	0	0	0	0	0	0	0	0	0	0	0	0	0	0	0	0	0	0
co_bins_diarrheal_365	0	0	1	0	0	0	0	0	0	0	0	0	0	0	0	0	0	0	0	0	0	0	0	0	0	0	0	0	0	0	0	0	0	0	0	0	0	0	0	0	0	0	0	0	0	0	0	0	0
co_bins_diarrheal_45	0	0	0	0	0	0	0	0	0	0	0	0	0	0	0	0	0	0	0	0	0	0	0	0	0	1	0	0	0	0	0	0	0	0	0	0	0	0	0	0	0	0	0	0	0	0	0	0	0
co_bins_diarrheal_468	1	0	0	0	0	0	0	0	0	0	0	0	0	0	0	0	0	0	0	0	0	0	0	0	0	0	0	0	0	0	0	0	0	0	0	0	0	0	0	0	0	0	0	0	0	0	0	0	0
co_bins_diarrheal_479	1	0	0	0	0	0	0	0	0	0	0	0	0	0	0	0	0	0	0	0	0	0	0	0	0	0	0	0	0	0	0	0	0	0	0	0	0	0	0	0	0	0	0	0	0	0	0	0	0
co_bins_diarrheal_559	1	0	0	0	0	0	0	0	0	0	0	0	0	0	0	0	0	0	0	0	0	0	0	0	0	0	0	0	0	0	0	0	0	0	0	0	0	0	0	0	0	0	0	0	0	0	0	0	0
co_bins_diarrheal_573	1	0	0	0	0	0	0	0	0	0	0	0	0	0	0	0	0	0	0	0	0	0	0	0	0	0	0	0	0	0	0	0	0	0	0	0	0	0	0	0	0	0	0	0	0	0	0	0	0
co_bins_diarrheal_674	1	0	0	0	0	0	0	0	0	0	0	0	0	0	0	0	0	0	0	0	0	0	0	0	0	0	0	0	0	0	0	0	0	0	0	0	0	0	0	0	0	0	0	0	0	0	0	0	0
co_bins_diarrheal_710	1	0	0	0	0	0	0	0	0	0	0	0	0	0	0	0	0	0	0	0	0	0	0	0	0	0	0	0	0	0	0	0	0	0	0	0	0	0	0	0	0	0	0	0	0	0	0	0	0
co_bins_diarrheal_720	0	0	0	0	1	0	0	0	0	0	0	0	0	0	0	0	0	0	0	0	0	0	0	0	0	0	0	0	0	0	0	0	0	0	0	0	0	0	0	0	0	0	0	0	0	0	0	0	0
co_bins_diarrheal_743	1	0	0	0	0	0	0	0	0	0	0	0	0	0	0	0	0	0	0	0	0	0	0	0	0	0	0	0	0	0	0	0	0	0	0	0	0	0	0	0	0	0	0	0	0	0	0	0	0
co_bins_diarrheal_99	1	0	0	0	0	0	0	0	0	0	0	0	0	0	0	0	0	0	0	0	0	0	0	0	0	0	0	0	0	0	0	0	0	0	0	0	0	0	0	0	0	0	0	0	0	0	0	0	0
HCR10_bin_18	1	0	0	0	0	0	0	0	0	0	0	0	0	0	0	0	0	0	0	0	0	0	0	0	0	0	0	0	0	0	0	0	0	0	0	0	0	0	0	0	0	0	0	0	0	0	0	0	0
HCR10_bin_51	1	0	0	0	0	0	0	0	0	0	0	0	0	0	0	0	0	0	0	0	0	0	0	0	0	0	0	0	0	0	0	0	0	0	0	0	0	0	0	0	0	0	0	0	0	0	0	0	0
HCR10_bin_75	1	0	0	0	0	0	0	0	0	0	0	0	0	0	0	0	0	0	0	0	0	0	0	0	0	0	0	0	0	0	0	0	0	0	0	0	0	0	0	0	0	0	0	0	0	0	0	0	0
HCR10_bin_79	1	0	0	0	0	0	0	0	0	0	0	0	0	0	0	0	0	0	0	0	0	0	0	0	0	0	0	0	0	0	0	0	0	0	0	0	0	0	0	0	0	0	0	0	0	0	0	0	0
HCR10_bin_86	0	0	1	0	0	0	0	0	0	0	0	0	0	0	0	0	0	0	0	0	0	0	0	0	0	0	0	0	0	0	0	0	0	0	0	0	0	0	0	0	0	0	0	0	0	0	0	0	0
HCR11_bin_107	1	0	0	0	0	0	0	0	0	0	0	0	0	0	0	0	0	0	0	0	0	0	0	0	0	0	0	0	0	0	0	0	0	0	0	0	0	0	0	0	0	0	0	0	0	0	0	0	0
HCR11_bin_124	1	0	0	0	0	0	0	0	0	0	0	0	0	0	0	0	0	0	0	0	0	0	0	0	0	0	0	0	0	0	0	0	0	0	0	0	0	0	0	0	0	0	0	0	0	0	0	0	0
HCR11_bin_126	1	0	0	0	0	0	0	0	0	0	0	0	0	0	0	0	0	0	0	0	0	0	0	0	0	0	0	0	0	0	0	0	0	0	0	0	0	0	0	0	0	0	0	0	0	0	0	0	0
HCR11_bin_155	1	0	0	0	0	0	0	0	0	0	0	0	0	0	0	0	0	0	0	0	0	0	0	0	0	0	0	0	0	0	0	0	0	0	0	0	0	0	0	0	0	0	0	0	0	0	0	0	0
HCR11_bin_164	1	0	0	0	0	0	0	0	0	0	0	0	0	0	0	0	0	0	0	0	0	0	0	0	0	0	0	0	0	0	0	0	0	0	0	0	0	0	0	0	0	0	0	0	0	0	0	0	0
HCR11_bin_180	1	0	0	0	0	0	0	0	0	0	0	0	0	0	0	0	0	0	0	0	0	0	0	0	0	0	0	0	0	0	0	0	0	0	0	0	0	0	0	0	0	0	0	0	0	0	0	0	0
HCR11_bin_181	1	0	0	0	0	0	0	0	0	0	0	0	0	0	0	0	0	0	0	0	0	0	0	0	0	0	0	0	0	0	0	0	0	0	0	0	0	0	0	0	0	0	0	0	0	0	0	0	0
HCR11_bin_25	1	0	0	0	0	0	0	0	0	0	0	0	0	0	0	0	0	0	0	0	0	0	0	0	0	0	0	0	0	0	0	0	0	0	0	0	0	0	0	0	0	0	0	0	0	0	0	0	0
HCR11_bin_53	0	0	1	0	0	0	0	0	0	0	0	0	0	0	0	0	0	0	0	0	0	0	0	0	0	0	0	0	0	0	0	0	0	0	0	0	0	0	0	0	0	0	0	0	0	0	0	0	0
HCR11_bin_62	0	0	0	0	1	0	0	0	0	0	0	0	0	0	0	0	0	0	0	0	0	0	0	0	0	0	0	0	0	0	0	0	0	0	0	0	0	0	0	0	0	0	0	0	0	0	0	0	0
HCR11_bin_83	1	0	0	0	0	0	0	0	0	0	0	0	0	0	0	0	0	0	0	0	0	0	0	0	0	0	0	0	0	0	0	0	0	0	0	0	0	0	0	0	0	0	0	0	0	0	0	0	0
HCR11_bin_91	1	0	0	0	0	0	0	0	0	0	0	0	0	0	0	0	0	0	0	0	0	0	0	0	0	0	0	0	0	0	0	0	0	0	0	0	0	0	0	0	0	0	0	0	0	0	0	0	0
HCR11_bin_97	0	0	0	0	0	0	0	0	0	0	0	0	0	0	0	0	0	0	0	0	0	0	0	0	0	0	0	0	0	0	0	0	0	1	0	0	0	0	0	0	0	0	0	0	0	0	0	0	0
HCR12_bin_108	1	0	0	0	0	0	0	0	0	0	0	0	0	0	0	0	0	0	0	0	0	0	0	0	0	0	0	0	0	0	0	0	0	0	0	0	0	0	0	0	0	0	0	0	0	0	0	0	0
HCR12_bin_10	1	0	0	0	0	0	0	0	0	0	0	0	0	0	0	0	0	0	0	0	0	0	0	0	0	0	0	0	0	0	0	0	0	0	0	0	0	0	0	0	0	0	0	0	0	0	0	0	0
HCR12_bin_115	1	0	0	0	0	0	0	0	0	0	0	0	0	0	0	0	0	0	0	0	0	0	0	0	0	0	0	0	0	0	0	0	0	0	0	0	0	0	0	0	0	0	0	0	0	0	0	0	0
HCR12_bin_122	1	0	0	0	0	0	0	0	0	0	0	0	0	0	0	0	0	0	0	0	0	0	0	0	0	0	0	0	0	0	0	0	0	0	0	0	0	0	0	0	0	0	0	0	0	0	0	0	0
HCR12_bin_134	1	0	0	0	0	0	0	0	0	0	0	0	0	0	0	0	0	0	0	0	0	0	0	0	0	0	0	0	0	0	0	0	0	0	0	0	0	0	0	0	0	0	0	0	0	0	0	0	0
HCR12_bin_16	0	0	0	0	0	0	0	0	0	0	0	0	0	0	0	0	0	0	0	0	0	0	0	0	0	0	0	0	0	0	0	0	0	0	0	0	1	0	0	0	0	0	0	0	0	0	0	0	0
HCR12_bin_170	0	0	1	0	0	0	0	0	0	0	0	0	0	0	0	0	0	0	0	0	0	0	0	0	0	0	0	0	0	0	0	0	0	0	0	0	0	0	0	0	0	0	0	0	0	0	0	0	0
HCR12_bin_24	1	0	0	0	0	0	0	0	0	0	0	0	0	0	0	0	0	0	0	0	0	0	0	0	0	0	0	0	0	0	0	0	0	0	0	0	0	0	0	0	0	0	0	0	0	0	0	0	0
HCR12_bin_26	1	0	0	0	0	0	0	0	0	0	0	0	0	0	0	0	0	0	0	0	0	0	0	0	0	0	0	0	0	0	0	0	0	0	0	0	0	0	0	0	0	0	0	0	0	0	0	0	0
HCR12_bin_29	0	0	1	0	0	0	0	0	0	0	0	0	0	0	0	0	0	0	0	0	0	0	0	0	0	0	0	0	0	0	0	0	0	0	0	0	0	0	0	0	0	0	0	0	0	0	0	0	0
HCR12_bin_35	1	0	0	0	0	0	0	0	0	0	0	0	0	0	0	0	0	0	0	0	0	0	0	0	0	0	0	0	0	0	0	0	0	0	0	0	0	0	0	0	0	0	0	0	0	0	0	0	0
HCR12_bin_41	1	0	0	0	0	0	0	0	0	0	0	0	0	0	0	0	0	0	0	0	0	0	0	0	0	0	0	0	0	0	0	0	0	0	0	0	0	0	0	0	0	0	0	0	0	0	0	0	0
HCR12_bin_59	1	0	0	0	0	0	0	0	0	0	0	0	0	0	0	0	0	0	0	0	0	0	0	0	0	0	0	0	0	0	0	0	0	0	0	0	0	0	0	0	0	0	0	0	0	0	0	0	0
HCR12_bin_66	1	0	0	0	0	0	0	0	0	0	0	0	0	0	0	0	0	0	0	0	0	0	0	0	0	0	0	0	0	0	0	0	0	0	0	0	0	0	0	0	0	0	0	0	0	0	0	0	0
HCR12_bin_7	1	0	0	0	0	0	0	0	0	0	0	0	0	0	0	0	0	0	0	0	0	0	0	0	0	0	0	0	0	0	0	0	0	0	0	0	0	0	0	0	0	0	0	0	0	0	0	0	0
HCR12_bin_84	0	0	0	0	0	0	0	0	0	0	0	0	0	0	0	1	0	0	0	0	0	0	0	0	0	0	0	0	0	0	0	0	0	0	0	0	0	0	0	0	0	0	0	0	0	0	0	0	0
HCR13_bin_159	0	0	0	0	0	0	0	0	0	0	0	0	0	0	0	0	0	0	0	0	0	0	0	0	1	0	0	0	0	0	0	0	0	0	0	0	0	0	0	0	0	0	0	0	0	0	0	0	0
HCR13_bin_15	1	0	0	0	0	0	0	0	0	0	0	0	0	0	0	0	0	0	0	0	0	0	0	0	0	0	0	0	0	0	0	0	0	0	0	0	0	0	0	0	0	0	0	0	0	0	0	0	0
HCR13_bin_57	0	0	0	0	0	0	0	0	0	0	0	0	0	0	0	0	0	0	0	0	0	0	0	0	0	0	0	0	0	0	0	0	0	0	0	0	0	0	0	1	0	0	0	0	0	0	0	0	0
HCR14_bin_109	0	1	0	0	0	0	0	0	0	0	0	0	0	0	0	0	0	0	0	0	0	0	0	0	0	0	0	0	0	0	0	0	0	0	0	0	0	0	0	0	0	0	0	0	0	0	0	0	0
HCR14_bin_137	1	0	0	0	0	0	0	0	0	0	0	0	0	0	0	0	0	0	0	0	0	0	0	0	0	0	0	0	0	0	0	0	0	0	0	0	0	0	0	0	0	0	0	0	0	0	0	0	0
HCR14_bin_164	0	0	0	0	0	0	0	0	0	0	0	0	0	0	0	0	0	0	0	0	0	0	0	0	1	0	0	0	0	0	0	0	0	0	0	0	0	0	0	0	0	0	0	0	0	0	0	0	0
HCR14_bin_1	1	0	0	0	0	0	0	0	0	0	0	0	0	0	0	0	0	0	0	0	0	0	0	0	0	0	0	0	0	0	0	0	0	0	0	0	0	0	0	0	0	0	0	0	0	0	0	0	0
HCR14_bin_28	1	0	0	0	0	0	0	0	0	0	0	0	0	0	0	0	0	0	0	0	0	0	0	0	0	0	0	0	0	0	0	0	0	0	0	0	0	0	0	0	0	0	0	0	0	0	0	0	0
HCR14_bin_33	1	0	0	0	0	0	0	0	0	0	0	0	0	0	0	0	0	0	0	0	0	0	0	0	0	0	0	0	0	0	0	0	0	0	0	0	0	0	0	0	0	0	0	0	0	0	0	0	0
HCR14_bin_46	1	0	0	0	0	0	0	0	0	0	0	0	0	0	0	0	0	0	0	0	0	0	0	0	0	0	0	0	0	0	0	0	0	0	0	0	0	0	0	0	0	0	0	0	0	0	0	0	0
HCR14_bin_57	1	0	0	0	0	0	0	0	0	0	0	0	0	0	0	0	0	0	0	0	0	0	0	0	0	0	0	0	0	0	0	0	0	0	0	0	0	0	0	0	0	0	0	0	0	0	0	0	0
HCR14_bin_79	1	0	0	0	0	0	0	0	0	0	0	0	0	0	0	0	0	0	0	0	0	0	0	0	0	0	0	0	0	0	0	0	0	0	0	0	0	0	0	0	0	0	0	0	0	0	0	0	0
HCR14_bin_87	1	0	0	0	0	0	0	0	0	0	0	0	0	0	0	0	0	0	0	0	0	0	0	0	0	0	0	0	0	0	0	0	0	0	0	0	0	0	0	0	0	0	0	0	0	0	0	0	0
HCR14_bin_94	1	0	0	0	0	0	0	0	0	0	0	0	0	0	0	0	0	0	0	0	0	0	0	0	0	0	0	0	0	0	0	0	0	0	0	0	0	0	0	0	0	0	0	0	0	0	0	0	0
HCR15_bin_100	1	0	0	0	0	0	0	0	0	0	0	0	0	0	0	0	0	0	0	0	0	0	0	0	0	0	0	0	0	0	0	0	0	0	0	0	0	0	0	0	0	0	0	0	0	0	0	0	0
HCR15_bin_134	0	0	1	0	0	0	0	0	0	0	0	0	0	0	0	0	0	0	0	0	0	0	0	0	0	0	0	0	0	0	0	0	0	0	0	0	0	0	0	0	0	0	0	0	0	0	0	0	0
HCR15_bin_69	1	0	0	0	0	0	0	0	0	0	0	0	0	0	0	0	0	0	0	0	0	0	0	0	0	0	0	0	0	0	0	0	0	0	0	0	0	0	0	0	0	0	0	0	0	0	0	0	0
HCR15_bin_6	1	0	0	0	0	0	0	0	0	0	0	0	0	0	0	0	0	0	0	0	0	0	0	0	0	0	0	0	0	0	0	0	0	0	0	0	0	0	0	0	0	0	0	0	0	0	0	0	0
HCR15_bin_84	1	0	0	0	0	0	0	0	0	0	0	0	0	0	0	0	0	0	0	0	0	0	0	0	0	0	0	0	0	0	0	0	0	0	0	0	0	0	0	0	0	0	0	0	0	0	0	0	0
HCR16_bin_102	1	0	0	0	0	0	0	0	0	0	0	0	0	0	0	0	0	0	0	0	0	0	0	0	0	0	0	0	0	0	0	0	0	0	0	0	0	0	0	0	0	0	0	0	0	0	0	0	0
HCR16_bin_125	1	0	0	0	0	0	0	0	0	0	0	0	0	0	0	0	0	0	0	0	0	0	0	0	0	0	0	0	0	0	0	0	0	0	0	0	0	0	0	0	0	0	0	0	0	0	0	0	0
HCR16_bin_127	1	0	0	0	0	0	0	0	0	0	0	0	0	0	0	0	0	0	0	0	0	0	0	0	0	0	0	0	0	0	0	0	0	0	0	0	0	0	0	0	0	0	0	0	0	0	0	0	0
HCR16_bin_153	1	0	0	0	0	0	0	0	0	0	0	0	0	0	0	0	0	0	0	0	0	0	0	0	0	0	0	0	0	0	0	0	0	0	0	0	0	0	0	0	0	0	0	0	0	0	0	0	0
HCR16_bin_167	1	0	0	0	0	0	0	0	0	0	0	0	0	0	0	0	0	0	0	0	0	0	0	0	0	0	0	0	0	0	0	0	0	0	0	0	0	0	0	0	0	0	0	0	0	0	0	0	0
HCR16_bin_181	1	0	0	0	0	0	0	0	0	0	0	0	0	0	0	0	0	0	0	0	0	0	0	0	0	0	0	0	0	0	0	0	0	0	0	0	0	0	0	0	0	0	0	0	0	0	0	0	0
HCR16_bin_199	1	0	0	0	0	0	0	0	0	0	0	0	0	0	0	0	0	0	0	0	0	0	0	0	0	0	0	0	0	0	0	0	0	0	0	0	0	0	0	0	0	0	0	0	0	0	0	0	0
HCR16_bin_202	1	0	0	0	0	0	0	0	0	0	0	0	0	0	0	0	0	0	0	0	0	0	0	0	0	0	0	0	0	0	0	0	0	0	0	0	0	0	0	0	0	0	0	0	0	0	0	0	0
HCR16_bin_55	1	0	0	0	0	0	0	0	0	0	0	0	0	0	0	0	0	0	0	0	0	0	0	0	0	0	0	0	0	0	0	0	0	0	0	0	0	0	0	0	0	0	0	0	0	0	0	0	0
HCR16_bin_59	0	0	1	0	0	0	0	0	0	0	0	0	0	0	0	0	0	0	0	0	0	0	0	0	0	0	0	0	0	0	0	0	0	0	0	0	0	0	0	0	0	0	0	0	0	0	0	0	0
HCR16_bin_77	0	0	0	0	0	0	0	0	0	0	0	0	0	0	0	0	0	0	0	0	0	0	0	0	0	0	0	0	0	0	0	0	0	0	0	0	0	0	0	0	0	0	0	0	0	1	0	0	0
HCR17_bin_112	1	0	0	0	0	0	0	0	0	0	0	0	0	0	0	0	0	0	0	0	0	0	0	0	0	0	0	0	0	0	0	0	0	0	0	0	0	0	0	0	0	0	0	0	0	0	0	0	0
HCR17_bin_133	1	0	0	0	0	0	0	0	0	0	0	0	0	0	0	0	0	0	0	0	0	0	0	0	0	0	0	0	0	0	0	0	0	0	0	0	0	0	0	0	0	0	0	0	0	0	0	0	0
HCR17_bin_135	1	0	0	0	0	0	0	0	0	0	0	0	0	0	0	0	0	0	0	0	0	0	0	0	0	0	0	0	0	0	0	0	0	0	0	0	0	0	0	0	0	0	0	0	0	0	0	0	0
HCR17_bin_137	1	0	0	0	0	0	0	0	0	0	0	0	0	0	0	0	0	0	0	0	0	0	0	0	0	0	0	0	0	0	0	0	0	0	0	0	0	0	0	0	0	0	0	0	0	0	0	0	0
HCR17_bin_143	1	0	0	0	0	0	0	0	0	0	0	0	0	0	0	0	0	0	0	0	0	0	0	0	0	0	0	0	0	0	0	0	0	0	0	0	0	0	0	0	0	0	0	0	0	0	0	0	0
HCR17_bin_145	0	0	0	0	0	0	0	0	0	0	0	0	0	0	0	0	0	0	0	0	0	0	0	0	0	0	0	0	0	0	0	0	0	0	0	0	0	1	0	0	0	0	0	0	0	0	0	0	0
HCR17_bin_147	1	0	0	0	0	0	0	0	0	0	0	0	0	0	0	0	0	0	0	0	0	0	0	0	0	0	0	0	0	0	0	0	0	0	0	0	0	0	0	0	0	0	0	0	0	0	0	0	0
HCR17_bin_156	0	0	1	0	0	0	0	0	0	0	0	0	0	0	0	0	0	0	0	0	0	0	0	0	0	0	0	0	0	0	0	0	0	0	0	0	0	0	0	0	0	0	0	0	0	0	0	0	0
HCR17_bin_176	1	0	0	0	0	0	0	0	0	0	0	0	0	0	0	0	0	0	0	0	0	0	0	0	0	0	0	0	0	0	0	0	0	0	0	0	0	0	0	0	0	0	0	0	0	0	0	0	0
HCR17_bin_177	1	0	0	0	0	0	0	0	0	0	0	0	0	0	0	0	0	0	0	0	0	0	0	0	0	0	0	0	0	0	0	0	0	0	0	0	0	0	0	0	0	0	0	0	0	0	0	0	0
HCR17_bin_194	1	0	0	0	0	0	0	0	0	0	0	0	0	0	0	0	0	0	0	0	0	0	0	0	0	0	0	0	0	0	0	0	0	0	0	0	0	0	0	0	0	0	0	0	0	0	0	0	0
HCR17_bin_19	0	0	1	0	0	0	0	0	0	0	0	0	0	0	0	0	0	0	0	0	0	0	0	0	0	0	0	0	0	0	0	0	0	0	0	0	0	0	0	0	0	0	0	0	0	0	0	0	0
HCR17_bin_20	1	0	0	0	0	0	0	0	0	0	0	0	0	0	0	0	0	0	0	0	0	0	0	0	0	0	0	0	0	0	0	0	0	0	0	0	0	0	0	0	0	0	0	0	0	0	0	0	0
HCR17_bin_22	1	0	0	0	0	0	0	0	0	0	0	0	0	0	0	0	0	0	0	0	0	0	0	0	0	0	0	0	0	0	0	0	0	0	0	0	0	0	0	0	0	0	0	0	0	0	0	0	0
HCR17_bin_41	1	0	0	0	0	0	0	0	0	0	0	0	0	0	0	0	0	0	0	0	0	0	0	0	0	0	0	0	0	0	0	0	0	0	0	0	0	0	0	0	0	0	0	0	0	0	0	0	0
HCR17_bin_46	1	0	0	0	0	0	0	0	0	0	0	0	0	0	0	0	0	0	0	0	0	0	0	0	0	0	0	0	0	0	0	0	0	0	0	0	0	0	0	0	0	0	0	0	0	0	0	0	0
HCR17_bin_68	0	0	0	0	0	0	0	0	0	0	0	0	0	0	0	0	0	0	0	0	0	0	0	0	0	0	0	0	0	0	1	0	0	0	0	0	0	0	0	0	0	0	0	0	0	0	0	0	0
HCR17_bin_70	1	0	0	0	0	0	0	0	0	0	0	0	0	0	0	0	0	0	0	0	0	0	0	0	0	0	0	0	0	0	0	0	0	0	0	0	0	0	0	0	0	0	0	0	0	0	0	0	0
HCR17_bin_72	1	0	0	0	0	0	0	0	0	0	0	0	0	0	0	0	0	0	0	0	0	0	0	0	0	0	0	0	0	0	0	0	0	0	0	0	0	0	0	0	0	0	0	0	0	0	0	0	0
HCR17_bin_77	1	0	0	0	0	0	0	0	0	0	0	0	0	0	0	0	0	0	0	0	0	0	0	0	0	0	0	0	0	0	0	0	0	0	0	0	0	0	0	0	0	0	0	0	0	0	0	0	0
HCR17_bin_80	1	0	0	0	0	0	0	0	0	0	0	0	0	0	0	0	0	0	0	0	0	0	0	0	0	0	0	0	0	0	0	0	0	0	0	0	0	0	0	0	0	0	0	0	0	0	0	0	0
HCR17_bin_97	1	0	0	0	0	0	0	0	0	0	0	0	0	0	0	0	0	0	0	0	0	0	0	0	0	0	0	0	0	0	0	0	0	0	0	0	0	0	0	0	0	0	0	0	0	0	0	0	0
HCR18_bin_105	1	0	0	0	0	0	0	0	0	0	0	0	0	0	0	0	0	0	0	0	0	0	0	0	0	0	0	0	0	0	0	0	0	0	0	0	0	0	0	0	0	0	0	0	0	0	0	0	0
HCR18_bin_37	0	1	0	0	0	0	0	0	0	0	0	0	0	0	0	0	0	0	0	0	0	0	0	0	0	0	0	0	0	0	0	0	0	0	0	0	0	0	0	0	0	0	0	0	0	0	0	0	0
HCR18_bin_84	1	0	0	0	0	0	0	0	0	0	0	0	0	0	0	0	0	0	0	0	0	0	0	0	0	0	0	0	0	0	0	0	0	0	0	0	0	0	0	0	0	0	0	0	0	0	0	0	0
HCR18_bin_89	0	0	0	1	0	0	0	0	0	0	0	0	0	0	0	0	0	0	0	0	0	0	0	0	0	0	0	0	0	0	0	0	0	0	0	0	0	0	0	0	0	0	0	0	0	0	0	0	0
HCR1_bin_114	1	0	0	0	0	0	0	0	0	0	0	0	0	0	0	0	0	0	0	0	0	0	0	0	0	0	0	0	0	0	0	0	0	0	0	0	0	0	0	0	0	0	0	0	0	0	0	0	0
HCR1_bin_116	1	0	0	0	0	0	0	0	0	0	0	0	0	0	0	0	0	0	0	0	0	0	0	0	0	0	0	0	0	0	0	0	0	0	0	0	0	0	0	0	0	0	0	0	0	0	0	0	0
HCR1_bin_17	1	0	0	0	0	0	0	0	0	0	0	0	0	0	0	0	0	0	0	0	0	0	0	0	0	0	0	0	0	0	0	0	0	0	0	0	0	0	0	0	0	0	0	0	0	0	0	0	0
HCR1_bin_54	0	1	0	0	0	0	0	0	0	0	0	0	0	0	0	0	0	0	0	0	0	0	0	0	0	0	0	0	0	0	0	0	0	0	0	0	0	0	0	0	0	0	0	0	0	0	0	0	0
HCR1_bin_6	1	0	0	0	0	0	0	0	0	0	0	0	0	0	0	0	0	0	0	0	0	0	0	0	0	0	0	0	0	0	0	0	0	0	0	0	0	0	0	0	0	0	0	0	0	0	0	0	0
HCR1_bin_8	1	0	0	0	0	0	0	0	0	0	0	0	0	0	0	0	0	0	0	0	0	0	0	0	0	0	0	0	0	0	0	0	0	0	0	0	0	0	0	0	0	0	0	0	0	0	0	0	0
HCR1_bin_96	0	0	1	0	0	0	0	0	0	0	0	0	0	0	0	0	0	0	0	0	0	0	0	0	0	0	0	0	0	0	0	0	0	0	0	0	0	0	0	0	0	0	0	0	0	0	0	0	0
HCR2_bin_106	1	0	0	0	0	0	0	0	0	0	0	0	0	0	0	0	0	0	0	0	0	0	0	0	0	0	0	0	0	0	0	0	0	0	0	0	0	0	0	0	0	0	0	0	0	0	0	0	0
HCR2_bin_123	1	0	0	0	0	0	0	0	0	0	0	0	0	0	0	0	0	0	0	0	0	0	0	0	0	0	0	0	0	0	0	0	0	0	0	0	0	0	0	0	0	0	0	0	0	0	0	0	0
HCR2_bin_126	0	0	0	0	1	0	0	0	0	0	0	0	0	0	0	0	0	0	0	0	0	0	0	0	0	0	0	0	0	0	0	0	0	0	0	0	0	0	0	0	0	0	0	0	0	0	0	0	0
HCR2_bin_1	1	0	0	0	0	0	0	0	0	0	0	0	0	0	0	0	0	0	0	0	0	0	0	0	0	0	0	0	0	0	0	0	0	0	0	0	0	0	0	0	0	0	0	0	0	0	0	0	0
HCR2_bin_97	0	0	0	1	0	0	0	0	0	0	0	0	0	0	0	0	0	0	0	0	0	0	0	0	0	0	0	0	0	0	0	0	0	0	0	0	0	0	0	0	0	0	0	0	0	0	0	0	0
HCR3_bin_100	1	0	0	0	0	0	0	0	0	0	0	0	0	0	0	0	0	0	0	0	0	0	0	0	0	0	0	0	0	0	0	0	0	0	0	0	0	0	0	0	0	0	0	0	0	0	0	0	0
HCR3_bin_106	1	0	0	0	0	0	0	0	0	0	0	0	0	0	0	0	0	0	0	0	0	0	0	0	0	0	0	0	0	0	0	0	0	0	0	0	0	0	0	0	0	0	0	0	0	0	0	0	0
HCR3_bin_10	1	0	0	0	0	0	0	0	0	0	0	0	0	0	0	0	0	0	0	0	0	0	0	0	0	0	0	0	0	0	0	0	0	0	0	0	0	0	0	0	0	0	0	0	0	0	0	0	0
HCR3_bin_133	1	0	0	0	0	0	0	0	0	0	0	0	0	0	0	0	0	0	0	0	0	0	0	0	0	0	0	0	0	0	0	0	0	0	0	0	0	0	0	0	0	0	0	0	0	0	0	0	0
HCR3_bin_13	1	0	0	0	0	0	0	0	0	0	0	0	0	0	0	0	0	0	0	0	0	0	0	0	0	0	0	0	0	0	0	0	0	0	0	0	0	0	0	0	0	0	0	0	0	0	0	0	0
HCR3_bin_148	1	0	0	0	0	0	0	0	0	0	0	0	0	0	0	0	0	0	0	0	0	0	0	0	0	0	0	0	0	0	0	0	0	0	0	0	0	0	0	0	0	0	0	0	0	0	0	0	0
HCR3_bin_27	1	0	0	0	0	0	0	0	0	0	0	0	0	0	0	0	0	0	0	0	0	0	0	0	0	0	0	0	0	0	0	0	0	0	0	0	0	0	0	0	0	0	0	0	0	0	0	0	0
HCR3_bin_34	1	0	0	0	0	0	0	0	0	0	0	0	0	0	0	0	0	0	0	0	0	0	0	0	0	0	0	0	0	0	0	0	0	0	0	0	0	0	0	0	0	0	0	0	0	0	0	0	0
HCR3_bin_37	1	0	0	0	0	0	0	0	0	0	0	0	0	0	0	0	0	0	0	0	0	0	0	0	0	0	0	0	0	0	0	0	0	0	0	0	0	0	0	0	0	0	0	0	0	0	0	0	0
HCR3_bin_52	0	0	1	0	0	0	0	0	0	0	0	0	0	0	0	0	0	0	0	0	0	0	0	0	0	0	0	0	0	0	0	0	0	0	0	0	0	0	0	0	0	0	0	0	0	0	0	0	0
HCR3_bin_55	1	0	0	0	0	0	0	0	0	0	0	0	0	0	0	0	0	0	0	0	0	0	0	0	0	0	0	0	0	0	0	0	0	0	0	0	0	0	0	0	0	0	0	0	0	0	0	0	0
HCR3_bin_73	1	0	0	0	0	0	0	0	0	0	0	0	0	0	0	0	0	0	0	0	0	0	0	0	0	0	0	0	0	0	0	0	0	0	0	0	0	0	0	0	0	0	0	0	0	0	0	0	0
HCR3_bin_90	1	0	0	0	0	0	0	0	0	0	0	0	0	0	0	0	0	0	0	0	0	0	0	0	0	0	0	0	0	0	0	0	0	0	0	0	0	0	0	0	0	0	0	0	0	0	0	0	0
HCR4_bin_109	1	0	0	0	0	0	0	0	0	0	0	0	0	0	0	0	0	0	0	0	0	0	0	0	0	0	0	0	0	0	0	0	0	0	0	0	0	0	0	0	0	0	0	0	0	0	0	0	0
HCR4_bin_10	1	0	0	0	0	0	0	0	0	0	0	0	0	0	0	0	0	0	0	0	0	0	0	0	0	0	0	0	0	0	0	0	0	0	0	0	0	0	0	0	0	0	0	0	0	0	0	0	0
HCR4_bin_114	1	0	0	0	0	0	0	0	0	0	0	0	0	0	0	0	0	0	0	0	0	0	0	0	0	0	0	0	0	0	0	0	0	0	0	0	0	0	0	0	0	0	0	0	0	0	0	0	0
HCR4_bin_164	1	0	0	0	0	0	0	0	0	0	0	0	0	0	0	0	0	0	0	0	0	0	0	0	0	0	0	0	0	0	0	0	0	0	0	0	0	0	0	0	0	0	0	0	0	0	0	0	0
HCR4_bin_168	0	0	0	0	0	0	0	0	0	0	0	0	0	0	0	0	0	0	0	0	0	0	0	0	0	0	0	0	0	0	0	0	0	0	0	0	0	0	0	0	0	0	0	0	0	0	0	0	0
HCR4_bin_29	1	0	0	0	0	0	0	0	0	0	0	0	0	0	0	0	0	0	0	0	0	0	0	0	0	0	0	0	0	0	0	0	0	0	0	0	0	0	0	0	0	0	0	0	0	0	0	0	0
HCR4_bin_47	1	0	0	0	0	0	0	0	0	0	0	0	0	0	0	0	0	0	0	0	0	0	0	0	0	0	0	0	0	0	0	0	0	0	0	0	0	0	0	0	0	0	0	0	0	0	0	0	0
HCR4_bin_48	1	0	0	0	0	0	0	0	0	0	0	0	0	0	0	0	0	0	0	0	0	0	0	0	0	0	0	0	0	0	0	0	0	0	0	0	0	0	0	0	0	0	0	0	0	0	0	0	0
HCR4_bin_4	1	0	0	0	0	0	0	0	0	0	0	0	0	0	0	0	0	0	0	0	0	0	0	0	0	0	0	0	0	0	0	0	0	0	0	0	0	0	0	0	0	0	0	0	0	0	0	0	0
HCR4_bin_55	1	0	0	0	0	0	0	0	0	0	0	0	0	0	0	0	0	0	0	0	0	0	0	0	0	0	0	0	0	0	0	0	0	0	0	0	0	0	0	0	0	0	0	0	0	0	0	0	0
HCR4_bin_79	1	0	0	0	0	0	0	0	0	0	0	0	0	0	0	0	0	0	0	0	0	0	0	0	0	0	0	0	0	0	0	0	0	0	0	0	0	0	0	0	0	0	0	0	0	0	0	0	0
HCR4_bin_80	1	0	0	0	0	0	0	0	0	0	0	0	0	0	0	0	0	0	0	0	0	0	0	0	0	0	0	0	0	0	0	0	0	0	0	0	0	0	0	0	0	0	0	0	0	0	0	0	0
HCR5_bin_107	1	0	0	0	0	0	0	0	0	0	0	0	0	0	0	0	0	0	0	0	0	0	0	0	0	0	0	0	0	0	0	0	0	0	0	0	0	0	0	0	0	0	0	0	0	0	0	0	0
HCR5_bin_112	0	0	1	0	0	0	0	0	0	0	0	0	0	0	0	0	0	0	0	0	0	0	0	0	0	0	0	0	0	0	0	0	0	0	0	0	0	0	0	0	0	0	0	0	0	0	0	0	0
HCR5_bin_133	1	0	0	0	0	0	0	0	0	0	0	0	0	0	0	0	0	0	0	0	0	0	0	0	0	0	0	0	0	0	0	0	0	0	0	0	0	0	0	0	0	0	0	0	0	0	0	0	0
HCR5_bin_140	0	0	1	0	0	0	0	0	0	0	0	0	0	0	0	0	0	0	0	0	0	0	0	0	0	0	0	0	0	0	0	0	0	0	0	0	0	0	0	0	0	0	0	0	0	0	0	0	0
HCR5_bin_160	1	0	0	0	0	0	0	0	0	0	0	0	0	0	0	0	0	0	0	0	0	0	0	0	0	0	0	0	0	0	0	0	0	0	0	0	0	0	0	0	0	0	0	0	0	0	0	0	0
HCR5_bin_24	1	0	0	0	0	0	0	0	0	0	0	0	0	0	0	0	0	0	0	0	0	0	0	0	0	0	0	0	0	0	0	0	0	0	0	0	0	0	0	0	0	0	0	0	0	0	0	0	0
HCR5_bin_89	1	0	0	0	0	0	0	0	0	0	0	0	0	0	0	0	0	0	0	0	0	0	0	0	0	0	0	0	0	0	0	0	0	0	0	0	0	0	0	0	0	0	0	0	0	0	0	0	0
HCR5_bin_92	1	0	0	0	0	0	0	0	0	0	0	0	0	0	0	0	0	0	0	0	0	0	0	0	0	0	0	0	0	0	0	0	0	0	0	0	0	0	0	0	0	0	0	0	0	0	0	0	0
HCR6_bin_12	1	0	0	0	0	0	0	0	0	0	0	0	0	0	0	0	0	0	0	0	0	0	0	0	0	0	0	0	0	0	0	0	0	0	0	0	0	0	0	0	0	0	0	0	0	0	0	0	0
HCR6_bin_165	1	0	0	0	0	0	0	0	0	0	0	0	0	0	0	0	0	0	0	0	0	0	0	0	0	0	0	0	0	0	0	0	0	0	0	0	0	0	0	0	0	0	0	0	0	0	0	0	0
HCR6_bin_17	0	0	1	0	0	0	0	0	0	0	0	0	0	0	0	0	0	0	0	0	0	0	0	0	0	0	0	0	0	0	0	0	0	0	0	0	0	0	0	0	0	0	0	0	0	0	0	0	0
HCR6_bin_42	1	0	0	0	0	0	0	0	0	0	0	0	0	0	0	0	0	0	0	0	0	0	0	0	0	0	0	0	0	0	0	0	0	0	0	0	0	0	0	0	0	0	0	0	0	0	0	0	0
HCR6_bin_44	1	0	0	0	0	0	0	0	0	0	0	0	0	0	0	0	0	0	0	0	0	0	0	0	0	0	0	0	0	0	0	0	0	0	0	0	0	0	0	0	0	0	0	0	0	0	0	0	0
HCR6_bin_58	0	1	0	0	0	0	0	0	0	0	0	0	0	0	0	0	0	0	0	0	0	0	0	0	0	0	0	0	0	0	0	0	0	0	0	0	0	0	0	0	0	0	0	0	0	0	0	0	0
HCR6_bin_7	1	0	0	0	0	0	0	0	0	0	0	0	0	0	0	0	0	0	0	0	0	0	0	0	0	0	0	0	0	0	0	0	0	0	0	0	0	0	0	0	0	0	0	0	0	0	0	0	0
HCR7_bin_108	1	0	0	0	0	0	0	0	0	0	0	0	0	0	0	0	0	0	0	0	0	0	0	0	0	0	0	0	0	0	0	0	0	0	0	0	0	0	0	0	0	0	0	0	0	0	0	0	0
HCR7_bin_159	1	0	0	0	0	0	0	0	0	0	0	0	0	0	0	0	0	0	0	0	0	0	0	0	0	0	0	0	0	0	0	0	0	0	0	0	0	0	0	0	0	0	0	0	0	0	0	0	0
HCR7_bin_160	1	0	0	0	0	0	0	0	0	0	0	0	0	0	0	0	0	0	0	0	0	0	0	0	0	0	0	0	0	0	0	0	0	0	0	0	0	0	0	0	0	0	0	0	0	0	0	0	0
HCR7_bin_165	1	0	0	0	0	0	0	0	0	0	0	0	0	0	0	0	0	0	0	0	0	0	0	0	0	0	0	0	0	0	0	0	0	0	0	0	0	0	0	0	0	0	0	0	0	0	0	0	0
HCR7_bin_46	1	0	0	0	0	0	0	0	0	0	0	0	0	0	0	0	0	0	0	0	0	0	0	0	0	0	0	0	0	0	0	0	0	0	0	0	0	0	0	0	0	0	0	0	0	0	0	0	0
HCR7_bin_54	0	0	1	0	0	0	0	0	0	0	0	0	0	0	0	0	0	0	0	0	0	0	0	0	0	0	0	0	0	0	0	0	0	0	0	0	0	0	0	0	0	0	0	0	0	0	0	0	0
HCR7_bin_57	1	0	0	0	0	0	0	0	0	0	0	0	0	0	0	0	0	0	0	0	0	0	0	0	0	0	0	0	0	0	0	0	0	0	0	0	0	0	0	0	0	0	0	0	0	0	0	0	0
HCR8_bin_104	1	0	0	0	0	0	0	0	0	0	0	0	0	0	0	0	0	0	0	0	0	0	0	0	0	0	0	0	0	0	0	0	0	0	0	0	0	0	0	0	0	0	0	0	0	0	0	0	0
HCR8_bin_112	1	0	0	0	0	0	0	0	0	0	0	0	0	0	0	0	0	0	0	0	0	0	0	0	0	0	0	0	0	0	0	0	0	0	0	0	0	0	0	0	0	0	0	0	0	0	0	0	0
HCR8_bin_132	1	0	0	0	0	0	0	0	0	0	0	0	0	0	0	0	0	0	0	0	0	0	0	0	0	0	0	0	0	0	0	0	0	0	0	0	0	0	0	0	0	0	0	0	0	0	0	0	0
HCR8_bin_135	1	0	0	0	0	0	0	0	0	0	0	0	0	0	0	0	0	0	0	0	0	0	0	0	0	0	0	0	0	0	0	0	0	0	0	0	0	0	0	0	0	0	0	0	0	0	0	0	0
HCR8_bin_17	0	0	1	0	0	0	0	0	0	0	0	0	0	0	0	0	0	0	0	0	0	0	0	0	0	0	0	0	0	0	0	0	0	0	0	0	0	0	0	0	0	0	0	0	0	0	0	0	0
HCR8_bin_32	1	0	0	0	0	0	0	0	0	0	0	0	0	0	0	0	0	0	0	0	0	0	0	0	0	0	0	0	0	0	0	0	0	0	0	0	0	0	0	0	0	0	0	0	0	0	0	0	0
HCR8_bin_41	1	0	0	0	0	0	0	0	0	0	0	0	0	0	0	0	0	0	0	0	0	0	0	0	0	0	0	0	0	0	0	0	0	0	0	0	0	0	0	0	0	0	0	0	0	0	0	0	0
HCR8_bin_54	1	0	0	0	0	0	0	0	0	0	0	0	0	0	0	0	0	0	0	0	0	0	0	0	0	0	0	0	0	0	0	0	0	0	0	0	0	0	0	0	0	0	0	0	0	0	0	0	0
HCR8_bin_82	1	0	0	0	0	0	0	0	0	0	0	0	0	0	0	0	0	0	0	0	0	0	0	0	0	0	0	0	0	0	0	0	0	0	0	0	0	0	0	0	0	0	0	0	0	0	0	0	0
HCR9_bin_100	1	0	0	0	0	0	0	0	0	0	0	0	0	0	0	0	0	0	0	0	0	0	0	0	0	0	0	0	0	0	0	0	0	0	0	0	0	0	0	0	0	0	0	0	0	0	0	0	0
HCR9_bin_11	0	0	1	0	0	0	0	0	0	0	0	0	0	0	0	0	0	0	0	0	0	0	0	0	0	0	0	0	0	0	0	0	0	0	0	0	0	0	0	0	0	0	0	0	0	0	0	0	0
HCR9_bin_124	1	0	0	0	0	0	0	0	0	0	0	0	0	0	0	0	0	0	0	0	0	0	0	0	0	0	0	0	0	0	0	0	0	0	0	0	0	0	0	0	0	0	0	0	0	0	0	0	0
HCR9_bin_31	1	0	0	0	0	0	0	0	0	0	0	0	0	0	0	0	0	0	0	0	0	0	0	0	0	0	0	0	0	0	0	0	0	0	0	0	0	0	0	0	0	0	0	0	0	0	0	0	0
HCR9_bin_35	1	0	0	0	0	0	0	0	0	0	0	0	0	0	0	0	0	0	0	0	0	0	0	0	0	0	0	0	0	0	0	0	0	0	0	0	0	0	0	0	0	0	0	0	0	0	0	0	0
HCR9_bin_66	0	0	1	0	0	0	0	0	0	0	0	0	0	0	0	0	0	0	0	0	0	0	0	0	0	0	0	0	0	0	0	0	0	0	0	0	0	0	0	0	0	0	0	0	0	0	0	0	0
N00119_bin_22	1	0	0	0	0	0	0	0	0	0	0	0	0	0	0	0	0	0	0	0	0	0	0	0	0	0	0	0	0	0	0	0	0	0	0	0	0	0	0	0	0	0	0	0	0	0	0	0	0
N00119_bin_48	0	0	0	0	0	0	0	0	0	0	0	0	0	0	0	0	0	0	0	0	0	0	0	0	0	0	0	0	0	0	1	0	0	0	0	0	0	0	0	0	0	0	0	0	0	0	0	0	0
N00119_bin_57	0	0	0	0	0	0	0	0	0	0	0	0	0	1	0	0	0	0	0	0	0	0	0	0	0	0	0	0	0	0	0	0	0	0	0	0	0	0	0	0	0	0	0	0	0	0	0	0	0
N00119_bin_81	1	0	0	0	0	0	0	0	0	0	0	0	0	0	0	0	0	0	0	0	0	0	0	0	0	0	0	0	0	0	0	0	0	0	0	0	0	0	0	0	0	0	0	0	0	0	0	0	0
N00119_bin_94	0	0	0	0	0	0	0	0	0	0	0	0	0	0	0	0	0	0	0	0	0	0	0	0	0	0	0	0	0	0	0	0	0	0	0	0	0	0	0	0	0	0	0	0	0	0	0	0	0
N00119_bin_99	0	1	0	0	0	0	0	0	0	0	0	0	0	0	0	0	0	0	0	0	0	0	0	0	0	0	0	0	0	0	0	0	0	0	0	0	0	0	0	0	0	0	0	0	0	0	0	0	0
N10476_bin_100	1	0	0	0	0	0	0	0	0	0	0	0	0	0	0	0	0	0	0	0	0	0	0	0	0	0	0	0	0	0	0	0	0	0	0	0	0	0	0	0	0	0	0	0	0	0	0	0	0
N10476_bin_127	1	0	0	0	0	0	0	0	0	0	0	0	0	0	0	0	0	0	0	0	0	0	0	0	0	0	0	0	0	0	0	0	0	0	0	0	0	0	0	0	0	0	0	0	0	0	0	0	0
N10476_bin_130	1	0	0	0	0	0	0	0	0	0	0	0	0	0	0	0	0	0	0	0	0	0	0	0	0	0	0	0	0	0	0	0	0	0	0	0	0	0	0	0	0	0	0	0	0	0	0	0	0
N10476_bin_133	1	0	0	0	0	0	0	0	0	0	0	0	0	0	0	0	0	0	0	0	0	0	0	0	0	0	0	0	0	0	0	0	0	0	0	0	0	0	0	0	0	0	0	0	0	0	0	0	0
N10476_bin_41	1	0	0	0	0	0	0	0	0	0	0	0	0	0	0	0	0	0	0	0	0	0	0	0	0	0	0	0	0	0	0	0	0	0	0	0	0	0	0	0	0	0	0	0	0	0	0	0	0
N10476_bin_49	0	0	1	0	0	0	0	0	0	0	0	0	0	0	0	0	0	0	0	0	0	0	0	0	0	0	0	0	0	0	0	0	0	0	0	0	0	0	0	0	0	0	0	0	0	0	0	0	0
N10476_bin_54	1	0	0	0	0	0	0	0	0	0	0	0	0	0	0	0	0	0	0	0	0	0	0	0	0	0	0	0	0	0	0	0	0	0	0	0	0	0	0	0	0	0	0	0	0	0	0	0	0
N10476_bin_67	1	0	0	0	0	0	0	0	0	0	0	0	0	0	0	0	0	0	0	0	0	0	0	0	0	0	0	0	0	0	0	0	0	0	0	0	0	0	0	0	0	0	0	0	0	0	0	0	0
N10476_bin_73	1	0	0	0	0	0	0	0	0	0	0	0	0	0	0	0	0	0	0	0	0	0	0	0	0	0	0	0	0	0	0	0	0	0	0	0	0	0	0	0	0	0	0	0	0	0	0	0	0
N10476_bin_77	1	0	0	0	0	0	0	0	0	0	0	0	0	0	0	0	0	0	0	0	0	0	0	0	0	0	0	0	0	0	0	0	0	0	0	0	0	0	0	0	0	0	0	0	0	0	0	0	0
N10476_bin_80	0	0	1	0	0	0	0	0	0	0	0	0	0	0	0	0	0	0	0	0	0	0	0	0	0	0	0	0	0	0	0	0	0	0	0	0	0	0	0	0	0	0	0	0	0	0	0	0	0
N10476_bin_83	1	0	0	0	0	0	0	0	0	0	0	0	0	0	0	0	0	0	0	0	0	0	0	0	0	0	0	0	0	0	0	0	0	0	0	0	0	0	0	0	0	0	0	0	0	0	0	0	0
N10476_bin_88	1	0	0	0	0	0	0	0	0	0	0	0	0	0	0	0	0	0	0	0	0	0	0	0	0	0	0	0	0	0	0	0	0	0	0	0	0	0	0	0	0	0	0	0	0	0	0	0	0
N11085_bin_100	1	0	0	0	0	0	0	0	0	0	0	0	0	0	0	0	0	0	0	0	0	0	0	0	0	0	0	0	0	0	0	0	0	0	0	0	0	0	0	0	0	0	0	0	0	0	0	0	0
N11085_bin_19	1	0	0	0	0	0	0	0	0	0	0	0	0	0	0	0	0	0	0	0	0	0	0	0	0	0	0	0	0	0	0	0	0	0	0	0	0	0	0	0	0	0	0	0	0	0	0	0	0
N11085_bin_29	0	0	0	1	0	0	0	0	0	0	0	0	0	0	0	0	0	0	0	0	0	0	0	0	0	0	0	0	0	0	0	0	0	0	0	0	0	0	0	0	0	0	0	0	0	0	0	0	0
N11085_bin_30	1	0	0	0	0	0	0	0	0	0	0	0	0	0	0	0	0	0	0	0	0	0	0	0	0	0	0	0	0	0	0	0	0	0	0	0	0	0	0	0	0	0	0	0	0	0	0	0	0
N11085_bin_68	1	0	0	0	0	0	0	0	0	0	0	0	0	0	0	0	0	0	0	0	0	0	0	0	0	0	0	0	0	0	0	0	0	0	0	0	0	0	0	0	0	0	0	0	0	0	0	0	0
N11085_bin_72	1	0	0	0	0	0	0	0	0	0	0	0	0	0	0	0	0	0	0	0	0	0	0	0	0	0	0	0	0	0	0	0	0	0	0	0	0	0	0	0	0	0	0	0	0	0	0	0	0
N11085_bin_75	1	0	0	0	0	0	0	0	0	0	0	0	0	0	0	0	0	0	0	0	0	0	0	0	0	0	0	0	0	0	0	0	0	0	0	0	0	0	0	0	0	0	0	0	0	0	0	0	0
N11085_bin_81	1	0	0	0	0	0	0	0	0	0	0	0	0	0	0	0	0	0	0	0	0	0	0	0	0	0	0	0	0	0	0	0	0	0	0	0	0	0	0	0	0	0	0	0	0	0	0	0	0
N11085_bin_84	0	0	0	0	1	0	0	0	0	0	0	0	0	0	0	0	0	0	0	0	0	0	0	0	0	0	0	0	0	0	0	0	0	0	0	0	0	0	0	0	0	0	0	0	0	0	0	0	0
N11085_bin_92	1	0	0	0	0	0	0	0	0	0	0	0	0	0	0	0	0	0	0	0	0	0	0	0	0	0	0	0	0	0	0	0	0	0	0	0	0	0	0	0	0	0	0	0	0	0	0	0	0
N11170_bin_116	0	0	0	1	0	0	0	0	0	0	0	0	0	0	0	0	0	0	0	0	0	0	0	0	0	0	0	0	0	0	0	0	0	0	0	0	0	0	0	0	0	0	0	0	0	0	0	0	0
N11170_bin_126	1	0	0	0	0	0	0	0	0	0	0	0	0	0	0	0	0	0	0	0	0	0	0	0	0	0	0	0	0	0	0	0	0	0	0	0	0	0	0	0	0	0	0	0	0	0	0	0	0
N11170_bin_127	1	0	0	0	0	0	0	0	0	0	0	0	0	0	0	0	0	0	0	0	0	0	0	0	0	0	0	0	0	0	0	0	0	0	0	0	0	0	0	0	0	0	0	0	0	0	0	0	0
N11170_bin_153	1	0	0	0	0	0	0	0	0	0	0	0	0	0	0	0	0	0	0	0	0	0	0	0	0	0	0	0	0	0	0	0	0	0	0	0	0	0	0	0	0	0	0	0	0	0	0	0	0
N11170_bin_154	1	0	0	0	0	0	0	0	0	0	0	0	0	0	0	0	0	0	0	0	0	0	0	0	0	0	0	0	0	0	0	0	0	0	0	0	0	0	0	0	0	0	0	0	0	0	0	0	0
N11170_bin_66	1	0	0	0	0	0	0	0	0	0	0	0	0	0	0	0	0	0	0	0	0	0	0	0	0	0	0	0	0	0	0	0	0	0	0	0	0	0	0	0	0	0	0	0	0	0	0	0	0
N11170_bin_71	1	0	0	0	0	0	0	0	0	0	0	0	0	0	0	0	0	0	0	0	0	0	0	0	0	0	0	0	0	0	0	0	0	0	0	0	0	0	0	0	0	0	0	0	0	0	0	0	0
N11170_bin_81	1	0	0	0	0	0	0	0	0	0	0	0	0	0	0	0	0	0	0	0	0	0	0	0	0	0	0	0	0	0	0	0	0	0	0	0	0	0	0	0	0	0	0	0	0	0	0	0	0
N11283_bin_101	1	0	0	0	0	0	0	0	0	0	0	0	0	0	0	0	0	0	0	0	0	0	0	0	0	0	0	0	0	0	0	0	0	0	0	0	0	0	0	0	0	0	0	0	0	0	0	0	0
N11283_bin_113	1	0	0	0	0	0	0	0	0	0	0	0	0	0	0	0	0	0	0	0	0	0	0	0	0	0	0	0	0	0	0	0	0	0	0	0	0	0	0	0	0	0	0	0	0	0	0	0	0
N11283_bin_114	0	0	0	0	0	0	0	0	0	0	0	0	0	0	0	1	0	0	0	0	0	0	0	0	0	0	0	0	0	0	0	0	0	0	0	0	0	0	0	0	0	0	0	0	0	0	0	0	0
N11283_bin_138	1	0	0	0	0	0	0	0	0	0	0	0	0	0	0	0	0	0	0	0	0	0	0	0	0	0	0	0	0	0	0	0	0	0	0	0	0	0	0	0	0	0	0	0	0	0	0	0	0
N11283_bin_145	1	0	0	0	0	0	0	0	0	0	0	0	0	0	0	0	0	0	0	0	0	0	0	0	0	0	0	0	0	0	0	0	0	0	0	0	0	0	0	0	0	0	0	0	0	0	0	0	0
N11283_bin_154	1	0	0	0	0	0	0	0	0	0	0	0	0	0	0	0	0	0	0	0	0	0	0	0	0	0	0	0	0	0	0	0	0	0	0	0	0	0	0	0	0	0	0	0	0	0	0	0	0
N11283_bin_170	0	0	0	1	0	0	0	0	0	0	0	0	0	0	0	0	0	0	0	0	0	0	0	0	0	0	0	0	0	0	0	0	0	0	0	0	0	0	0	0	0	0	0	0	0	0	0	0	0
N11283_bin_183	1	0	0	0	0	0	0	0	0	0	0	0	0	0	0	0	0	0	0	0	0	0	0	0	0	0	0	0	0	0	0	0	0	0	0	0	0	0	0	0	0	0	0	0	0	0	0	0	0
N11283_bin_191	0	0	0	1	0	0	0	0	0	0	0	0	0	0	0	0	0	0	0	0	0	0	0	0	0	0	0	0	0	0	0	0	0	0	0	0	0	0	0	0	0	0	0	0	0	0	0	0	0
N11283_bin_196	0	0	0	0	0	0	0	0	0	0	0	0	0	0	0	0	0	0	0	0	0	0	0	0	0	0	0	0	0	0	0	0	0	0	0	0	0	0	0	0	0	0	0	1	0	0	0	0	0
N11283_bin_198	1	0	0	0	0	0	0	0	0	0	0	0	0	0	0	0	0	0	0	0	0	0	0	0	0	0	0	0	0	0	0	0	0	0	0	0	0	0	0	0	0	0	0	0	0	0	0	0	0
N11283_bin_37	1	0	0	0	0	0	0	0	0	0	0	0	0	0	0	0	0	0	0	0	0	0	0	0	0	0	0	0	0	0	0	0	0	0	0	0	0	0	0	0	0	0	0	0	0	0	0	0	0
N11283_bin_47	0	0	1	0	0	0	0	0	0	0	0	0	0	0	0	0	0	0	0	0	0	0	0	0	0	0	0	0	0	0	0	0	0	0	0	0	0	0	0	0	0	0	0	0	0	0	0	0	0
N11283_bin_57	0	0	0	0	0	0	0	0	0	0	0	0	0	0	0	0	0	0	0	0	0	0	0	0	0	0	0	0	0	1	0	0	0	0	0	0	0	0	0	0	0	0	0	0	0	0	0	0	0
N11283_bin_59	1	0	0	0	0	0	0	0	0	0	0	0	0	0	0	0	0	0	0	0	0	0	0	0	0	0	0	0	0	0	0	0	0	0	0	0	0	0	0	0	0	0	0	0	0	0	0	0	0
N11283_bin_6	1	0	0	0	0	0	0	0	0	0	0	0	0	0	0	0	0	0	0	0	0	0	0	0	0	0	0	0	0	0	0	0	0	0	0	0	0	0	0	0	0	0	0	0	0	0	0	0	0
N11283_bin_70	1	0	0	0	0	0	0	0	0	0	0	0	0	0	0	0	0	0	0	0	0	0	0	0	0	0	0	0	0	0	0	0	0	0	0	0	0	0	0	0	0	0	0	0	0	0	0	0	0
N11283_bin_79	1	0	0	0	0	0	0	0	0	0	0	0	0	0	0	0	0	0	0	0	0	0	0	0	0	0	0	0	0	0	0	0	0	0	0	0	0	0	0	0	0	0	0	0	0	0	0	0	0
N11283_bin_80	1	0	0	0	0	0	0	0	0	0	0	0	0	0	0	0	0	0	0	0	0	0	0	0	0	0	0	0	0	0	0	0	0	0	0	0	0	0	0	0	0	0	0	0	0	0	0	0	0
N11283_bin_89	0	0	0	1	0	0	0	0	0	0	0	0	0	0	0	0	0	0	0	0	0	0	0	0	0	0	0	0	0	0	0	0	0	0	0	0	0	0	0	0	0	0	0	0	0	0	0	0	0
N11283_bin_96	1	0	0	0	0	0	0	0	0	0	0	0	0	0	0	0	0	0	0	0	0	0	0	0	0	0	0	0	0	0	0	0	0	0	0	0	0	0	0	0	0	0	0	0	0	0	0	0	0
N11345_bin_107	0	0	0	0	0	0	0	0	0	0	0	0	0	0	0	0	0	0	0	0	0	0	0	0	0	0	0	0	0	0	0	0	0	0	0	0	0	0	0	0	0	0	0	0	0	0	0	0	0
N11345_bin_116	0	0	0	0	0	0	0	0	0	0	0	0	0	0	0	0	0	0	0	0	0	0	0	0	0	0	0	0	0	0	0	0	0	0	0	0	0	0	0	0	0	0	0	0	0	0	0	0	0
N11345_bin_11	1	0	0	0	0	0	0	0	0	0	0	0	0	0	0	0	0	0	0	0	0	0	0	0	0	0	0	0	0	0	0	0	0	0	0	0	0	0	0	0	0	0	0	0	0	0	0	0	0
N11345_bin_124	0	0	1	0	0	0	0	0	0	0	0	0	0	0	0	0	0	0	0	0	0	0	0	0	0	0	0	0	0	0	0	0	0	0	0	0	0	0	0	0	0	0	0	0	0	0	0	0	0
N11345_bin_136	1	0	0	0	0	0	0	0	0	0	0	0	0	0	0	0	0	0	0	0	0	0	0	0	0	0	0	0	0	0	0	0	0	0	0	0	0	0	0	0	0	0	0	0	0	0	0	0	0
N11345_bin_139	1	0	0	0	0	0	0	0	0	0	0	0	0	0	0	0	0	0	0	0	0	0	0	0	0	0	0	0	0	0	0	0	0	0	0	0	0	0	0	0	0	0	0	0	0	0	0	0	0
N11345_bin_151	1	0	0	0	0	0	0	0	0	0	0	0	0	0	0	0	0	0	0	0	0	0	0	0	0	0	0	0	0	0	0	0	0	0	0	0	0	0	0	0	0	0	0	0	0	0	0	0	0
N11345_bin_158	0	0	0	0	0	0	0	0	0	0	0	0	0	0	0	0	0	0	0	0	0	0	0	0	1	0	0	0	0	0	0	0	0	0	0	0	0	0	0	0	0	0	0	0	0	0	0	0	0
N11345_bin_29	1	0	0	0	0	0	0	0	0	0	0	0	0	0	0	0	0	0	0	0	0	0	0	0	0	0	0	0	0	0	0	0	0	0	0	0	0	0	0	0	0	0	0	0	0	0	0	0	0
N11345_bin_30	1	0	0	0	0	0	0	0	0	0	0	0	0	0	0	0	0	0	0	0	0	0	0	0	0	0	0	0	0	0	0	0	0	0	0	0	0	0	0	0	0	0	0	0	0	0	0	0	0
N11345_bin_51	1	0	0	0	0	0	0	0	0	0	0	0	0	0	0	0	0	0	0	0	0	0	0	0	0	0	0	0	0	0	0	0	0	0	0	0	0	0	0	0	0	0	0	0	0	0	0	0	0
N11345_bin_58	0	0	0	1	0	0	0	0	0	0	0	0	0	0	0	0	0	0	0	0	0	0	0	0	0	0	0	0	0	0	0	0	0	0	0	0	0	0	0	0	0	0	0	0	0	0	0	0	0
N11345_bin_89	1	0	0	0	0	0	0	0	0	0	0	0	0	0	0	0	0	0	0	0	0	0	0	0	0	0	0	0	0	0	0	0	0	0	0	0	0	0	0	0	0	0	0	0	0	0	0	0	0
N11345_bin_92	1	0	0	0	0	0	0	0	0	0	0	0	0	0	0	0	0	0	0	0	0	0	0	0	0	0	0	0	0	0	0	0	0	0	0	0	0	0	0	0	0	0	0	0	0	0	0	0	0
N11345_bin_93	1	0	0	0	0	0	0	0	0	0	0	0	0	0	0	0	0	0	0	0	0	0	0	0	0	0	0	0	0	0	0	0	0	0	0	0	0	0	0	0	0	0	0	0	0	0	0	0	0
N11345_bin_99	1	0	0	0	0	0	0	0	0	0	0	0	0	0	0	0	0	0	0	0	0	0	0	0	0	0	0	0	0	0	0	0	0	0	0	0	0	0	0	0	0	0	0	0	0	0	0	0	0
N11438_bin_100	0	0	0	0	0	0	0	0	0	0	0	0	0	0	0	0	0	0	0	0	0	0	0	0	0	0	0	0	0	0	0	0	0	0	0	0	0	0	0	0	0	0	0	0	0	0	0	0	0
N11438_bin_109	1	0	0	0	0	0	0	0	0	0	0	0	0	0	0	0	0	0	0	0	0	0	0	0	0	0	0	0	0	0	0	0	0	0	0	0	0	0	0	0	0	0	0	0	0	0	0	0	0
N11438_bin_127	0	0	0	0	0	0	0	0	0	0	0	0	0	0	0	0	0	0	0	0	0	0	0	0	0	0	0	0	0	0	0	0	0	0	0	0	0	0	0	0	0	0	0	0	0	0	0	0	0
N11438_bin_137	1	0	0	0	0	0	0	0	0	0	0	0	0	0	0	0	0	0	0	0	0	0	0	0	0	0	0	0	0	0	0	0	0	0	0	0	0	0	0	0	0	0	0	0	0	0	0	0	0
N11438_bin_150	1	0	0	0	0	0	0	0	0	0	0	0	0	0	0	0	0	0	0	0	0	0	0	0	0	0	0	0	0	0	0	0	0	0	0	0	0	0	0	0	0	0	0	0	0	0	0	0	0
N11438_bin_152	0	0	0	0	0	0	0	0	0	0	0	0	0	0	0	0	0	0	0	0	0	0	0	0	0	0	0	0	0	0	1	0	0	0	0	0	0	0	0	0	0	0	0	0	0	0	0	0	0
N11438_bin_26	1	0	0	0	0	0	0	0	0	0	0	0	0	0	0	0	0	0	0	0	0	0	0	0	0	0	0	0	0	0	0	0	0	0	0	0	0	0	0	0	0	0	0	0	0	0	0	0	0
N11438_bin_51	1	0	0	0	0	0	0	0	0	0	0	0	0	0	0	0	0	0	0	0	0	0	0	0	0	0	0	0	0	0	0	0	0	0	0	0	0	0	0	0	0	0	0	0	0	0	0	0	0
N11438_bin_53	0	0	1	0	0	0	0	0	0	0	0	0	0	0	0	0	0	0	0	0	0	0	0	0	0	0	0	0	0	0	0	0	0	0	0	0	0	0	0	0	0	0	0	0	0	0	0	0	0
N11438_bin_69	0	0	0	0	1	0	0	0	0	0	0	0	0	0	0	0	0	0	0	0	0	0	0	0	0	0	0	0	0	0	0	0	0	0	0	0	0	0	0	0	0	0	0	0	0	0	0	0	0
N11438_bin_77	0	0	0	1	0	0	0	0	0	0	0	0	0	0	0	0	0	0	0	0	0	0	0	0	0	0	0	0	0	0	0	0	0	0	0	0	0	0	0	0	0	0	0	0	0	0	0	0	0
N11438_bin_79	0	0	0	0	0	0	0	0	0	0	0	0	0	0	0	1	0	0	0	0	0	0	0	0	0	0	0	0	0	0	0	0	0	0	0	0	0	0	0	0	0	0	0	0	0	0	0	0	0
N6536_bin_101	1	0	0	0	0	0	0	0	0	0	0	0	0	0	0	0	0	0	0	0	0	0	0	0	0	0	0	0	0	0	0	0	0	0	0	0	0	0	0	0	0	0	0	0	0	0	0	0	0
N6536_bin_112	0	0	0	0	0	0	0	0	0	0	0	0	0	0	0	0	0	0	0	0	0	0	0	0	0	0	0	0	0	0	0	0	0	0	0	0	0	0	0	0	0	0	0	0	0	0	0	0	0
N6536_bin_117	1	0	0	0	0	0	0	0	0	0	0	0	0	0	0	0	0	0	0	0	0	0	0	0	0	0	0	0	0	0	0	0	0	0	0	0	0	0	0	0	0	0	0	0	0	0	0	0	0
N6536_bin_126	0	0	0	0	0	0	0	0	0	0	0	0	0	0	0	0	0	0	0	0	0	0	0	0	0	0	0	0	0	0	0	0	0	0	0	0	0	0	0	0	0	0	0	0	0	0	0	0	0
N6536_bin_25	1	0	0	0	0	0	0	0	0	0	0	0	0	0	0	0	0	0	0	0	0	0	0	0	0	0	0	0	0	0	0	0	0	0	0	0	0	0	0	0	0	0	0	0	0	0	0	0	0
N6536_bin_58	1	0	0	0	0	0	0	0	0	0	0	0	0	0	0	0	0	0	0	0	0	0	0	0	0	0	0	0	0	0	0	0	0	0	0	0	0	0	0	0	0	0	0	0	0	0	0	0	0
N6536_bin_5	1	0	0	0	0	0	0	0	0	0	0	0	0	0	0	0	0	0	0	0	0	0	0	0	0	0	0	0	0	0	0	0	0	0	0	0	0	0	0	0	0	0	0	0	0	0	0	0	0
N6536_bin_66	1	0	0	0	0	0	0	0	0	0	0	0	0	0	0	0	0	0	0	0	0	0	0	0	0	0	0	0	0	0	0	0	0	0	0	0	0	0	0	0	0	0	0	0	0	0	0	0	0
N6536_bin_72	1	0	0	0	0	0	0	0	0	0	0	0	0	0	0	0	0	0	0	0	0	0	0	0	0	0	0	0	0	0	0	0	0	0	0	0	0	0	0	0	0	0	0	0	0	0	0	0	0
N6536_bin_88	1	0	0	0	0	0	0	0	0	0	0	0	0	0	0	0	0	0	0	0	0	0	0	0	0	0	0	0	0	0	0	0	0	0	0	0	0	0	0	0	0	0	0	0	0	0	0	0	0
N6536_bin_98	0	0	0	0	0	0	0	0	0	0	0	0	0	0	0	0	0	0	0	0	0	0	0	0	0	0	0	0	0	0	0	0	0	0	0	0	0	0	0	1	0	0	0	0	0	0	0	0	0
NCR10_bin_102	1	0	0	0	0	0	0	0	0	0	0	0	0	0	0	0	0	0	0	0	0	0	0	0	0	0	0	0	0	0	0	0	0	0	0	0	0	0	0	0	0	0	0	0	0	0	0	0	0
NCR10_bin_103	1	0	0	0	0	0	0	0	0	0	0	0	0	0	0	0	0	0	0	0	0	0	0	0	0	0	0	0	0	0	0	0	0	0	0	0	0	0	0	0	0	0	0	0	0	0	0	0	0
NCR10_bin_114	1	0	0	0	0	0	0	0	0	0	0	0	0	0	0	0	0	0	0	0	0	0	0	0	0	0	0	0	0	0	0	0	0	0	0	0	0	0	0	0	0	0	0	0	0	0	0	0	0
NCR10_bin_124	1	0	0	0	0	0	0	0	0	0	0	0	0	0	0	0	0	0	0	0	0	0	0	0	0	0	0	0	0	0	0	0	0	0	0	0	0	0	0	0	0	0	0	0	0	0	0	0	0
NCR10_bin_12	1	0	0	0	0	0	0	0	0	0	0	0	0	0	0	0	0	0	0	0	0	0	0	0	0	0	0	0	0	0	0	0	0	0	0	0	0	0	0	0	0	0	0	0	0	0	0	0	0
NCR10_bin_130	0	0	0	0	0	0	0	0	0	0	0	0	0	0	0	0	0	0	0	0	0	0	0	0	0	0	0	0	0	0	0	0	0	0	0	0	0	0	0	0	0	0	0	0	0	0	0	0	0
NCR10_bin_132	1	0	0	0	0	0	0	0	0	0	0	0	0	0	0	0	0	0	0	0	0	0	0	0	0	0	0	0	0	0	0	0	0	0	0	0	0	0	0	0	0	0	0	0	0	0	0	0	0
NCR10_bin_135	1	0	0	0	0	0	0	0	0	0	0	0	0	0	0	0	0	0	0	0	0	0	0	0	0	0	0	0	0	0	0	0	0	0	0	0	0	0	0	0	0	0	0	0	0	0	0	0	0
NCR10_bin_137	1	0	0	0	0	0	0	0	0	0	0	0	0	0	0	0	0	0	0	0	0	0	0	0	0	0	0	0	0	0	0	0	0	0	0	0	0	0	0	0	0	0	0	0	0	0	0	0	0
NCR10_bin_142	1	0	0	0	0	0	0	0	0	0	0	0	0	0	0	0	0	0	0	0	0	0	0	0	0	0	0	0	0	0	0	0	0	0	0	0	0	0	0	0	0	0	0	0	0	0	0	0	0
NCR10_bin_22	1	0	0	0	0	0	0	0	0	0	0	0	0	0	0	0	0	0	0	0	0	0	0	0	0	0	0	0	0	0	0	0	0	0	0	0	0	0	0	0	0	0	0	0	0	0	0	0	0
NCR10_bin_41	1	0	0	0	0	0	0	0	0	0	0	0	0	0	0	0	0	0	0	0	0	0	0	0	0	0	0	0	0	0	0	0	0	0	0	0	0	0	0	0	0	0	0	0	0	0	0	0	0
NCR10_bin_47	1	0	0	0	0	0	0	0	0	0	0	0	0	0	0	0	0	0	0	0	0	0	0	0	0	0	0	0	0	0	0	0	0	0	0	0	0	0	0	0	0	0	0	0	0	0	0	0	0
NCR10_bin_4	1	0	0	0	0	0	0	0	0	0	0	0	0	0	0	0	0	0	0	0	0	0	0	0	0	0	0	0	0	0	0	0	0	0	0	0	0	0	0	0	0	0	0	0	0	0	0	0	0
NCR10_bin_55	1	0	0	0	0	0	0	0	0	0	0	0	0	0	0	0	0	0	0	0	0	0	0	0	0	0	0	0	0	0	0	0	0	0	0	0	0	0	0	0	0	0	0	0	0	0	0	0	0
NCR10_bin_84	1	0	0	0	0	0	0	0	0	0	0	0	0	0	0	0	0	0	0	0	0	0	0	0	0	0	0	0	0	0	0	0	0	0	0	0	0	0	0	0	0	0	0	0	0	0	0	0	0
NCR11_bin_101	1	0	0	0	0	0	0	0	0	0	0	0	0	0	0	0	0	0	0	0	0	0	0	0	0	0	0	0	0	0	0	0	0	0	0	0	0	0	0	0	0	0	0	0	0	0	0	0	0
NCR11_bin_23	1	0	0	0	0	0	0	0	0	0	0	0	0	0	0	0	0	0	0	0	0	0	0	0	0	0	0	0	0	0	0	0	0	0	0	0	0	0	0	0	0	0	0	0	0	0	0	0	0
NCR11_bin_24	0	0	1	0	0	0	0	0	0	0	0	0	0	0	0	0	0	0	0	0	0	0	0	0	0	0	0	0	0	0	0	0	0	0	0	0	0	0	0	0	0	0	0	0	0	0	0	0	0
NCR11_bin_30	0	0	0	0	0	0	0	0	0	0	0	0	0	0	0	0	0	0	0	0	0	0	0	0	0	0	0	0	0	0	0	0	0	0	0	0	0	0	0	0	0	0	0	0	0	0	0	0	0
NCR11_bin_38	1	0	0	0	0	0	0	0	0	0	0	0	0	0	0	0	0	0	0	0	0	0	0	0	0	0	0	0	0	0	0	0	0	0	0	0	0	0	0	0	0	0	0	0	0	0	0	0	0
NCR11_bin_39	1	0	0	0	0	0	0	0	0	0	0	0	0	0	0	0	0	0	0	0	0	0	0	0	0	0	0	0	0	0	0	0	0	0	0	0	0	0	0	0	0	0	0	0	0	0	0	0	0
NCR11_bin_42	0	0	0	0	0	0	0	0	0	0	0	0	0	0	0	0	0	0	0	0	0	0	0	0	0	0	0	0	0	0	0	0	0	0	0	0	0	0	0	0	0	0	0	0	0	0	0	0	0
NCR11_bin_47	1	0	0	0	0	0	0	0	0	0	0	0	0	0	0	0	0	0	0	0	0	0	0	0	0	0	0	0	0	0	0	0	0	0	0	0	0	0	0	0	0	0	0	0	0	0	0	0	0
NCR11_bin_51	0	0	1	0	0	0	0	0	0	0	0	0	0	0	0	0	0	0	0	0	0	0	0	0	0	0	0	0	0	0	0	0	0	0	0	0	0	0	0	0	0	0	0	0	0	0	0	0	0
NCR11_bin_55	1	0	0	0	0	0	0	0	0	0	0	0	0	0	0	0	0	0	0	0	0	0	0	0	0	0	0	0	0	0	0	0	0	0	0	0	0	0	0	0	0	0	0	0	0	0	0	0	0
NCR11_bin_65	1	0	0	0	0	0	0	0	0	0	0	0	0	0	0	0	0	0	0	0	0	0	0	0	0	0	0	0	0	0	0	0	0	0	0	0	0	0	0	0	0	0	0	0	0	0	0	0	0
NCR11_bin_87	1	0	0	0	0	0	0	0	0	0	0	0	0	0	0	0	0	0	0	0	0	0	0	0	0	0	0	0	0	0	0	0	0	0	0	0	0	0	0	0	0	0	0	0	0	0	0	0	0
NCR9_bin_106	1	0	0	0	0	0	0	0	0	0	0	0	0	0	0	0	0	0	0	0	0	0	0	0	0	0	0	0	0	0	0	0	0	0	0	0	0	0	0	0	0	0	0	0	0	0	0	0	0
NCR9_bin_108	0	0	0	0	1	0	0	0	0	0	0	0	0	0	0	0	0	0	0	0	0	0	0	0	0	0	0	0	0	0	0	0	0	0	0	0	0	0	0	0	0	0	0	0	0	0	0	0	0
NCR9_bin_121	1	0	0	0	0	0	0	0	0	0	0	0	0	0	0	0	0	0	0	0	0	0	0	0	0	0	0	0	0	0	0	0	0	0	0	0	0	0	0	0	0	0	0	0	0	0	0	0	0
NCR9_bin_126	1	0	0	0	0	0	0	0	0	0	0	0	0	0	0	0	0	0	0	0	0	0	0	0	0	0	0	0	0	0	0	0	0	0	0	0	0	0	0	0	0	0	0	0	0	0	0	0	0
NCR9_bin_13	1	0	0	0	0	0	0	0	0	0	0	0	0	0	0	0	0	0	0	0	0	0	0	0	0	0	0	0	0	0	0	0	0	0	0	0	0	0	0	0	0	0	0	0	0	0	0	0	0
NCR9_bin_153	0	0	0	0	0	0	0	0	0	0	0	0	0	0	0	0	0	0	0	0	0	0	0	0	0	0	0	0	0	0	0	0	0	0	0	0	0	0	0	0	1	0	0	0	0	0	0	0	0
NCR9_bin_164	1	0	0	0	0	0	0	0	0	0	0	0	0	0	0	0	0	0	0	0	0	0	0	0	0	0	0	0	0	0	0	0	0	0	0	0	0	0	0	0	0	0	0	0	0	0	0	0	0
NCR9_bin_22	1	0	0	0	0	0	0	0	0	0	0	0	0	0	0	0	0	0	0	0	0	0	0	0	0	0	0	0	0	0	0	0	0	0	0	0	0	0	0	0	0	0	0	0	0	0	0	0	0
NCR9_bin_27	1	0	0	0	0	0	0	0	0	0	0	0	0	0	0	0	0	0	0	0	0	0	0	0	0	0	0	0	0	0	0	0	0	0	0	0	0	0	0	0	0	0	0	0	0	0	0	0	0
NCR9_bin_40	1	0	0	0	0	0	0	0	0	0	0	0	0	0	0	0	0	0	0	0	0	0	0	0	0	0	0	0	0	0	0	0	0	0	0	0	0	0	0	0	0	0	0	0	0	0	0	0	0
NCR9_bin_47	1	0	0	0	0	0	0	0	0	0	0	0	0	0	0	0	0	0	0	0	0	0	0	0	0	0	0	0	0	0	0	0	0	0	0	0	0	0	0	0	0	0	0	0	0	0	0	0	0
NCR9_bin_53	1	0	0	0	0	0	0	0	0	0	0	0	0	0	0	0	0	0	0	0	0	0	0	0	0	0	0	0	0	0	0	0	0	0	0	0	0	0	0	0	0	0	0	0	0	0	0	0	0
NCR9_bin_80	0	0	0	0	0	0	0	0	0	0	0	0	0	0	0	0	0	0	0	0	0	0	0	0	1	0	0	0	0	0	0	0	0	0	0	0	0	0	0	0	0	0	0	0	0	0	0	0	0
NCR9_bin_90	1	0	0	0	0	0	0	0	0	0	0	0	0	0	0	0	0	0	0	0	0	0	0	0	0	0	0	0	0	0	0	0	0	0	0	0	0	0	0	0	0	0	0	0	0	0	0	0	0
NCR9_bin_97	0	1	0	0	0	0	0	0	0	0	0	0	0	0	0	0	0	0	0	0	0	0	0	0	0	0	0	0	0	0	0	0	0	0	0	0	0	0	0	0	0	0	0	0	0	0	0	0	0
HCR3_bin_121	0	0	0	0	0	0	0	0	0	0	0	0	0	0	0	0	0	0	0	0	0	0	0	0	0	0	0	0	0	0	0	0	0	0	0	0	0	0	0	0	0	0	0	0	0	0	0	0	0
HCR6_bin_49	0	0	0	0	0	0	0	0	0	0	0	0	0	0	0	0	0	0	0	0	0	0	0	0	0	0	0	0	0	0	0	0	0	0	0	0	0	0	0	0	0	0	0	0	0	0	0	0	0
[truncated: 40 more columns]

## Sheet: Table S5
Table S5 The MAGs with significant difference in RMs’ fecal metagenomes
MAGs	Kingdom	Phylum	Class	Order	Family	Genus	Species	Average abundance in diarrheal sample	Average abundance of asymptomatic samples	p-value	significance
N11085_bin_98	d__Bacteria	p__Actinobacteriota	c__Coriobacteriia	o__Coriobacteriales	f__Eggerthellaceae	g__UMGS1773	s__	11.6045	0.97143	0.00224033	**
HCR17_bin_72	d__Bacteria	p__Bacteroidota	c__Bacteroidia	o__Bacteroidales	f__Bacteroidaceae	g__Phocaeicola	s__Phocaeicola sp000434735	0.4593	4.81312	6.32749e-05	***
co_bins_asymptomatic_1_223	d__Bacteria	p__Bacteroidota	c__Bacteroidia	o__Bacteroidales	f__Bacteroidaceae	g__Prevotella	s__	7.12959	13.5948	0.0118355	*
HCR15_bin_112	d__Bacteria	p__Bacteroidota	c__Bacteroidia	o__Bacteroidales	f__Bacteroidaceae	g__Prevotella	s__	5.30268	21.0988	0.0019266	**
HCR17_bin_143	d__Bacteria	p__Bacteroidota	c__Bacteroidia	o__Bacteroidales	f__Bacteroidaceae	g__Prevotella	s__	7.40907	16.1401	0.00260024	**
N11345_bin_11	d__Bacteria	p__Bacteroidota	c__Bacteroidia	o__Bacteroidales	f__Bacteroidaceae	g__Prevotella	s__Prevotella sp000434975	40.3359	101.119	0.000880853	***
HCR14_bin_28	d__Bacteria	p__Bacteroidota	c__Bacteroidia	o__Bacteroidales	f__Bacteroidaceae	g__Prevotella	s__Prevotella sp002251295	33.654	40.2834	0.0172108	*
HCR6_bin_105	d__Bacteria	p__Bacteroidota	c__Bacteroidia	o__Bacteroidales	f__Bacteroidaceae	g__Prevotella	s__Prevotella sp002300055	16.0821	38.7244	0.0104083	*
NCR10_bin_47	d__Bacteria	p__Bacteroidota	c__Bacteroidia	o__Bacteroidales	f__Bacteroidaceae	g__Prevotella	s__Prevotella sp900543975	18.4445	35.8284	0.0309714	*
HCR8_bin_88	d__Bacteria	p__Bacteroidota	c__Bacteroidia	o__Bacteroidales	f__Bacteroidaceae	g__Prevotella	s__Prevotella sp900548195	1.78076	3.18406	0.0104083	*
HCR15_bin_83	d__Bacteria	p__Bacteroidota	c__Bacteroidia	o__Bacteroidales	f__Bacteroidaceae	g__Prevotella	s__Prevotella sp900548195	1.64378	3.02848	0.00611136	**
HCR10_bin_15	d__Bacteria	p__Bacteroidota	c__Bacteroidia	o__Bacteroidales	f__Bacteroidaceae	g__Prevotella	s__Prevotella sp900548195	2.96678	6.6822	0.0346442	*
HCR11_bin_80	d__Bacteria	p__Bacteroidota	c__Bacteroidia	o__Bacteroidales	f__Bacteroidaceae	g__Prevotella	s__Prevotella sp900548195	1.53094	4.98382	0.00402003	**
HCR17_bin_70	d__Bacteria	p__Bacteroidota	c__Bacteroidia	o__Bacteroidales	f__Bacteroidaceae	g__Prevotella	s__Prevotella sp900548195	0.722429	4.05986	0.00224033	**
HCR5_bin_91	d__Bacteria	p__Bacteroidota	c__Bacteroidia	o__Bacteroidales	f__Bacteroidaceae	g__Prevotella	s__Prevotella sp900548195	1.895	4.47664	0.00224033	**
NCR9_bin_164	d__Bacteria	p__Bacteroidota	c__Bacteroidia	o__Bacteroidales	f__Bacteroidaceae	g__Prevotella	s__Prevotella sp900548745	7.2012	7.50788	0.0194274	*
N11438_bin_150	d__Bacteria	p__Bacteroidota	c__Bacteroidia	o__Bacteroidales	f__Bacteroidaceae	g__Prevotellamassilia	s__Prevotellamassilia sp900539625	96.8859	14.7444	0.0479679	*
HCR6_bin_165	d__Bacteria	p__Bacteroidota	c__Bacteroidia	o__Bacteroidales	f__Bacteroidaceae	g__Prevotellamassilia	s__Prevotellamassilia sp900540885	1.7961	16.5793	0.00402003	**
HCR16_bin_153	d__Bacteria	p__Bacteroidota	c__Bacteroidia	o__Bacteroidales	f__Bacteroidaceae	g__Prevotellamassilia	s__Prevotellamassilia sp900540885	2.39014	13.1754	0.00611136	**
HCR7_bin_81	d__Bacteria	p__Bacteroidota	c__Bacteroidia	o__Bacteroidales	f__Bacteroidaceae	g__Prevotellamassilia	s__Prevotellamassilia sp900542795	0.215428	8.61929	0.000110902	***
HCR10_bin_51	d__Bacteria	p__Bacteroidota	c__Bacteroidia	o__Bacteroidales	f__Bacteroidaceae	g__Prevotellamassilia	s__Prevotellamassilia sp900542795	0.0515373	6.23894	0.00012157	***
HCR3_bin_34	d__Bacteria	p__Bacteroidota	c__Bacteroidia	o__Bacteroidales	f__Bacteroidaceae	g__Prevotellamassilia	s__Prevotellamassilia sp900542795	0.361655	10.7878	0.00045517	***
HCR12_bin_102	d__Bacteria	p__Bacteroidota	c__Bacteroidia	o__Bacteroidales	f__Bacteroidaceae	g__Prevotellamassilia	s__Prevotellamassilia sp900542795	0.0258144	6.81619	0.000384083	***
HCR3_bin_133	d__Bacteria	p__Bacteroidota	c__Bacteroidia	o__Bacteroidales	f__Bacteroidaceae	g__UBA4334	s__	0	2.33953	8.59827e-06	***
HCR1_bin_114	d__Bacteria	p__Bacteroidota	c__Bacteroidia	o__Bacteroidales	f__Bacteroidaceae	g__UBA4334	s__	1.4928	14.4604	0.000191045	***
HCR17_bin_41	d__Bacteria	p__Bacteroidota	c__Bacteroidia	o__Bacteroidales	f__Bacteroidaceae	g__UBA4334	s__	0.204744	4.56075	1.30166e-05	***
HCR14_bin_33	d__Bacteria	p__Bacteroidota	c__Bacteroidia	o__Bacteroidales	f__Bacteroidaceae	g__UBA4334	s__	0.166655	4.063	1.5969e-05	***
HCR11_bin_155	d__Bacteria	p__Bacteroidota	c__Bacteroidia	o__Bacteroidales	f__Bacteroidaceae	g__UBA4334	s__UBA4334 sp900316975	0.602999	5.24208	0.00301231	**
co_bins_asymptomatic_1_492	d__Bacteria	p__Bacteroidota	c__Bacteroidia	o__Bacteroidales	f__Bacteroidaceae	g__UBA4372	s__	0.147543	18.595	5.22787e-05	***
NCR10_bin_39	d__Bacteria	p__Bacteroidota	c__Bacteroidia	o__Bacteroidales	f__Bacteroidaceae	g__UBA4372	s__UBA4372 sp900543815	8.27704	18.3261	0.00611136	**
N11283_bin_201	d__Bacteria	p__Bacteroidota	c__Bacteroidia	o__Bacteroidales	f__Bacteroidaceae	g__UBA4372	s__UBA4372 sp900543815	40.9357	15.3572	0.0016537	**
N11438_bin_137	d__Bacteria	p__Bacteroidota	c__Bacteroidia	o__Bacteroidales	f__Bacteroidaceae	g__UBA4372	s__UBA4372 sp900543815	32.106	23.6866	0.0152192	*
HCR11_bin_5	d__Bacteria	p__Bacteroidota	c__Bacteroidia	o__Bacteroidales	f__Bacteroidaceae	g__UBA4372	s__UBA4372 sp900543815	7.85468	24.6336	0.00074896	***
N11170_bin_92	d__Bacteria	p__Bacteroidota	c__Bacteroidia	o__Bacteroidales	f__Bacteroidaceae	g__UBA4372	s__UBA4372 sp900543815	10.7161	21.8319	0.00700094	**
HCR11_bin_100	d__Bacteria	p__Bacteroidota	c__Bacteroidia	o__Bacteroidales	f__Bacteroidaceae	g__UBA6382	s__	0.426478	4.17973	0.0386827	*
HCR16_bin_179	d__Bacteria	p__Bacteroidota	c__Bacteroidia	o__Bacteroidales	f__Bacteroidaceae	g__UBA6398	s__UBA6398 sp003150315	8.7209	5.61555	0.0152192	*
HCR5_bin_160	d__Bacteria	p__Bacteroidota	c__Bacteroidia	o__Bacteroidales	f__F082	g__F082	s__F082 sp900542475	0.0508499	181.494	0.00074896	***
N11283_bin_70	d__Bacteria	p__Bacteroidota	c__Bacteroidia	o__Bacteroidales	f__Muribaculaceae	g__C941	s__C941 sp004557565	5.10942	3.40351	0.0309714	*
NCR9_bin_40	d__Bacteria	p__Bacteroidota	c__Bacteroidia	o__Bacteroidales	f__Muribaculaceae	g__C941	s__C941 sp004557565	11.8107	2.7955	0.00402003	**
N11438_bin_107	d__Bacteria	p__Bacteroidota	c__Bacteroidia	o__Bacteroidales	f__Muribaculaceae	g__C941	s__C941 sp004557565	13.1806	3.12106	0.0431144	*
HCR17_bin_141	d__Bacteria	p__Bacteroidota	c__Bacteroidia	o__Bacteroidales	f__Muribaculaceae	g__C941	s__C941 sp004557565	2.18973	3.58413	0.00260024	**
HCR8_bin_82	d__Bacteria	p__Bacteroidota	c__Bacteroidia	o__Bacteroidales	f__Muribaculaceae	g__CAG-279	s__CAG-279 sp000437795	0.42483	4.25997	9.2159e-05	***
N10476_bin_88	d__Bacteria	p__Bacteroidota	c__Bacteroidia	o__Bacteroidales	f__Muribaculaceae	g__CAG-279	s__CAG-279 sp000437795	16.1403	6.88924	0.0386827	*
HCR3_bin_73	d__Bacteria	p__Bacteroidota	c__Bacteroidia	o__Bacteroidales	f__Muribaculaceae	g__CAG-485	s__CAG-485 sp900321585	0.408627	3.53088	0.00027192	***
HCR11_bin_124	d__Bacteria	p__Bacteroidota	c__Bacteroidia	o__Bacteroidales	f__Muribaculaceae	g__CAG-873	s__CAG-873 sp001701165	10.4705	4.93487	0.0012115	**
HCR12_bin_66	d__Bacteria	p__Bacteroidota	c__Bacteroidia	o__Bacteroidales	f__Muribaculaceae	g__SFTJ01	s__	5.47602	20.5134	0.0019266	**
HCR4_bin_29	d__Bacteria	p__Bacteroidota	c__Bacteroidia	o__Bacteroidales	f__P3	g__UBA3388	s__UBA3388 sp900545215	0	11.0979	8.59827e-06	***
HCR8_bin_98	d__Bacteria	p__Bacteroidota	c__Bacteroidia	o__Bacteroidales	f__P3	g__UBA3388	s__UBA3388 sp900545215	0	7.37961	8.59827e-06	***
HCR7_bin_108	d__Bacteria	p__Bacteroidota	c__Bacteroidia	o__Bacteroidales	f__P3	g__UBA3388	s__UBA3388 sp900545215	0	8.93232	8.59827e-06	***
HCR11_bin_91	d__Bacteria	p__Bacteroidota	c__Bacteroidia	o__Bacteroidales	f__P3	g__UBA3388	s__UBA3388 sp900546465	0.00441336	5.91223	1.05895e-05	***
HCR12_bin_122	d__Bacteria	p__Bacteroidota	c__Bacteroidia	o__Bacteroidales	f__P3	g__UBA3388	s__UBA3388 sp900546465	0	2.11281	0.0479679	*
HCR17_bin_21	d__Bacteria	p__Bacteroidota	c__Bacteroidia	o__Bacteroidales	f__P3	g__UBA3388	s__UBA3388 sp900546465	0	13.5742	2.63969e-05	***
N11283_bin_183	d__Bacteria	p__Bacteroidota	c__Bacteroidia	o__Bacteroidales	f__Paludibacteraceae	g__RF16	s__	10.3991	3.2828	0.000538388	***
HCR12_bin_7	d__Bacteria	p__Bacteroidota	c__Bacteroidia	o__Bacteroidales	f__Paludibacteraceae	g__RF16	s__	0.210803	15.4885	5.22787e-05	***
HCR4_bin_109	d__Bacteria	p__Bacteroidota	c__Bacteroidia	o__Bacteroidales	f__Paludibacteraceae	g__RF16	s__	0.161542	5.8767	0.00700094	**
N11283_bin_145	d__Bacteria	p__Bacteroidota	c__Bacteroidia	o__Bacteroidales	f__Paludibacteraceae	g__RF16	s__	30.5355	10.3393	0.00045517	***
N10476_bin_61	d__Bacteria	p__Bacteroidota	c__Bacteroidia	o__Bacteroidales	f__Paludibacteraceae	g__RF16	s__RF16 sp900542355	11.7685	7.18192	0.00532489	**
HCR5_bin_53	d__Bacteria	p__Bacteroidota	c__Bacteroidia	o__Bacteroidales	f__Paludibacteraceae	g__SFVR01	s__	0.0566469	20.9169	8.59827e-06	***
HCR5_bin_107	d__Bacteria	p__Bacteroidota	c__Bacteroidia	o__Bacteroidales	f__Paludibacteraceae	g__SFVR01	s__	0.289532	11.6742	0.00141677	**
HCR4_bin_55	d__Bacteria	p__Bacteroidota	c__Bacteroidia	o__Bacteroidales	f__Paludibacteraceae	g__W0P28-013	s__	0.131355	15.9562	0.00402003	**
HCR5_bin_133	d__Bacteria	p__Bacteroidota	c__Bacteroidia	o__Bacteroidales	f__Paludibacteraceae	g__W0P28-013	s__	0.319425	11.2624	0.00045517	***
HCR4_bin_10	d__Bacteria	p__Bacteroidota	c__Bacteroidia	o__Bacteroidales	f__Paludibacteraceae	g__W0P28-013	s__	0	3.70914	0.00131043	**
HCR2_bin_102	d__Bacteria	p__Bacteroidota	c__Bacteroidia	o__Bacteroidales	f__Paludibacteraceae	g__W0P28-013	s__W0P28-013 sp004557405	0.068876	4.11337	0.000159675	***
N11283_bin_197	d__Bacteria	p__Bacteroidota	c__Bacteroidia	o__Bacteroidales	f__Tannerellaceae	g__Parabacteroides	s__	5.01385	10.8281	0.000635609	***
N10476_bin_147	d__Bacteria	p__Bacteroidota	c__Bacteroidia	o__Bacteroidales	f__Tannerellaceae	g__Parabacteroides	s__	14.9435	12.5077	0.0118355	*
HCR10_bin_38	d__Bacteria	p__Bacteroidota	c__Bacteroidia	o__Bacteroidales	f__Tannerellaceae	g__Parabacteroides	s__	0.386369	15.0695	1.5969e-05	***
co_bins_asymptomatic_1_734	d__Bacteria	p__Bacteroidota	c__Bacteroidia	o__Bacteroidales	f__Tannerellaceae	g__Parabacteroides	s__	0.162266	10.182	1.30166e-05	***
HCR12_bin_162	d__Bacteria	p__Bacteroidota	c__Bacteroidia	o__Bacteroidales	f__Tannerellaceae	g__Parabacteroides	s__Parabacteroides sp900549585	5.83968	6.86216	0.0309714	*
HCR4_bin_47	d__Bacteria	p__Bacteroidota	c__Bacteroidia	o__Bacteroidales	f__UBA932	g__RC9	s__	0	4.36779	8.59827e-06	***
co_bins_asymptomatic_1_44	d__Bacteria	p__Bacteroidota	c__Bacteroidia	o__Bacteroidales	f__UBA932	g__RC9	s__	0.0399932	7.24701	8.59827e-06	***
HCR4_bin_164	d__Bacteria	p__Bacteroidota	c__Bacteroidia	o__Bacteroidales	f__UBA932	g__RC9	s__	0.999063	5.18746	0.000191045	***
HCR9_bin_86	d__Bacteria	p__Bacteroidota	c__Bacteroidia	o__Bacteroidales	f__UBA932	g__RC9	s__RC9 sp000432515	0.467525	13.3037	1.95532e-05	***
co_bins_diarrheal_827	d__Bacteria	p__Bacteroidota	c__Bacteroidia	o__Bacteroidales	f__UBA932	g__RC9	s__RC9 sp000432515	80.5842	20.6951	0.00141677	**
HCR17_bin_68	d__Bacteria	p__Bacteroidota	c__Bacteroidia	o__Bacteroidales	f__UBA932	g__RC9	s__RC9 sp000432515	0.312587	14.2229	1.30166e-05	***
HCR8_bin_89	d__Bacteria	p__Bacteroidota	c__Bacteroidia	o__Bacteroidales	f__UBA932	g__RC9	s__RC9 sp000432515	0.276773	10.7048	1.30166e-05	***
HCR12_bin_81	d__Bacteria	p__Bacteroidota	c__Bacteroidia	o__Bacteroidales	f__UBA932	g__RC9	s__RC9 sp000432515	0.299067	11.46	1.5969e-05	***
HCR14_bin_46	d__Bacteria	p__Bacteroidota	c__Bacteroidia	o__Bacteroidales	f__UBA932	g__RC9	s__RC9 sp000432515	0.324737	12.1725	1.05895e-05	***
HCR3_bin_37	d__Bacteria	p__Bacteroidota	c__Bacteroidia	o__Bacteroidales	f__UBA932	g__RC9	s__RC9 sp000432655	9.12861	48.681	0.000228141	***
N11438_bin_52	d__Bacteria	p__Bacteroidota	c__Bacteroidia	o__Bacteroidales	f__UBA932	g__RC9	s__RC9 sp000434935	3.88069	8.43203	0.00032348	***
[truncated: 346 more rows]

## Sheet: Table S6
Table S6 The summary of information of RMs
[truncated: 30 more rows]
